# Supplementary material for: An efficient in vivo-inducible CRISPR interference system for group A Streptococcus genetic analysis and pathogenesis studies
Source: mBio. 2024 Jul 2;15(8):e00840-24. doi: 10.1128/mbio.00840-24 (PMC11323564; doi:10.1128/mbio.00840-24)
Supplement: Table S1 — GAS 5448 (NV1) genome-wide sgRNA design. [file mbio.00840-24-s0001.xlsx]

## Sheet: 5448_sgRNAs_optimal
target	target_name	sgRNA_name	sgRNA_seq	sgRNA_PAM	sgRNA_GC	targetlength_bp	dist2SC_bp	dist2SC_rel	maxOffreprAct	all_targets	all_target_names	all_chroms	all_strands	all_ranges	oligoForward	oligoReverse	cut_site	nonstandard_nt	bad_seed
JFONFGPK_00001	dnaN_1	JFONFGPK_00001_gR31r	CTTCTGAACAAGATTTGGCT	TGG	0.4	480	27	0.0586957	0.577795	JFONFGPK_00001	dnaN_1	JFONFGPK_1_1	-	28..47	TATACTTCTGAACAAGATTTGGCT	AAACAGCCAAATCTTGTTCAGAAG	NA	NA	NA
JFONFGPK_00002	JFONFGPK_00002	JFONFGPK_00002_gR43r	TCTTTAATTACACAAGCATG	AGG	0.3	198	39	0.219101	0.510086	JFONFGPK_00002	JFONFGPK_00002	JFONFGPK_1_1	-	594..613	TATATCTTTAATTACACAAGCATG	AAACCATGCTTGTGTAATTAAAGA	NA	NA	NA
JFONFGPK_00003	ychF	JFONFGPK_00003_gR37r	AAGGTTGATTTACCAACATT	TGG	0.3	1116	33	0.0301095	0.7885	JFONFGPK_00003	ychF	JFONFGPK_1_1	-	1115..1134	TATAAAGGTTGATTTACCAACATT	AAACAATGTTGGTAAATCAACCTT	NA	NA	NA
JFONFGPK_00004	pth	JFONFGPK_00004_gR105r	CATCTGTAAAGGTAACGTCA	AGG	0.4	570	101	0.183636	0.395725	JFONFGPK_00004	pth	JFONFGPK_1_1	-	2368..2387	TATACATCTGTAAAGGTAACGTCA	AAACTGACGTTACCTTTACAGATG	NA	NA	NA
JFONFGPK_00005	mfd	JFONFGPK_00005_gR45r	TTAATCCAGAGTGCCAGGAT	TGG	0.45	3504	41	0.0117681	0.634173	JFONFGPK_00005	mfd	JFONFGPK_1_1	-	2880..2899	TATATTAATCCAGAGTGCCAGGAT	AAACATCCTGGCACTCTGGATTAA	NA	NA	NA
JFONFGPK_00006	JFONFGPK_00006	JFONFGPK_00006_gR39r	CTACTGAACGACGTTTAATA	AGG	0.35	273	35	0.13834	0.501057	JFONFGPK_00006	JFONFGPK_00006	JFONFGPK_1_1	-	6539..6558	TATACTACTGAACGACGTTTAATA	AAACTATTAAACGTCGTTCAGTAG	NA	NA	NA
JFONFGPK_00007	JFONFGPK_00007	JFONFGPK_00007_gR16r	TTATTTAATTGAACAATACT	AGG	0.15	372	12	0.0340909	0.648104	JFONFGPK_00006,JFONFGPK_00007	JFONFGPK_00006,JFONFGPK_00007	JFONFGPK_1_1	-	6775..6794	TATATTATTTAATTGAACAATACT	AAACAGTATTGTTCAATTAAATAA	NA	NA	NA
JFONFGPK_00009	JFONFGPK_00009	JFONFGPK_00009_gR52r	TCTGTACTAATCACTGGTAA	AGG	0.35	1287	48	0.0378848	0.662276	JFONFGPK_00009	JFONFGPK_00009	JFONFGPK_1_1	-	7317..7336	TATATCTGTACTAATCACTGGTAA	AAACTTACCAGTGATTAGTACAGA	NA	NA	NA
JFONFGPK_00010	tilS	JFONFGPK_00010_gR83r	TGAATCTACTCCACCAGATA	CGG	0.4	1287	79	0.062352	0.648752	JFONFGPK_00010	tilS	JFONFGPK_1_1	-	8631..8650	TATATGAATCTACTCCACCAGATA	AAACTATCTGGTGGAGTAGATTCA	NA	NA	NA
JFONFGPK_00011	hpt	JFONFGPK_00011_gR269r	GATATCTCTTCCTTCAATAT	TGG	0.3	543	265	0.506692	0.571059	JFONFGPK_00011	hpt	JFONFGPK_1_1	-	10108..10127	TATAGATATCTCTTCCTTCAATAT	AAACATATTGAAGGAAGAGATATC	NA	NA	NA
JFONFGPK_00012	ftsH	JFONFGPK_00012_gR107r	AATCTGTTGGCTTTGTGTGC	TGG	0.45	1980	103	0.052551	0.380543	JFONFGPK_00012	ftsH	JFONFGPK_1_1	-	10510..10529	TATAAATCTGTTGGCTTTGTGTGC	AAACGCACACAAAGCCAACAGATT	NA	NA	NA
JFONFGPK_00013	yhdG	JFONFGPK_00013_gR38r	CCTTTGCATTTCTGTTTTAT	TGG	0.3	1392	34	0.0247813	0.627537	JFONFGPK_00013	yhdG	JFONFGPK_1_1	-	12745..12764	TATACCTTTGCATTTCTGTTTTAT	AAACATAAAACAGAAATGCAAAGG	NA	NA	NA
JFONFGPK_00014	JFONFGPK_00014	JFONFGPK_00014_gR20r	GCCAGCGTTCGTCCTGAGCC	AGG	0.7	1545	16	0.0104918	1	JFONFGPK_01376,JFONFGPK_01677,JFONFGPK_00316,JFONFGPK_00106,JFONFGPK_00027,JFONFGPK_00014	JFONFGPK_01376,JFONFGPK_01677,JFONFGPK_00316,JFONFGPK_00106,JFONFGPK_00027,JFONFGPK_00014	JFONFGPK_1_1,JFONFGPK_1_1,JFONFGPK_1_1,JFONFGPK_1_1,JFONFGPK_1_1,JFONFGPK_1_1	+,+,-,-,-,-	1312053..1312072,1601083..1601102,287233..287252,77493..77512,20688..20707,14687..14706	TATAGCCAGCGTTCGTCCTGAGCC	AAACGGCTCAGGACGAACGCTGGC	NA	NA	NA
JFONFGPK_00015	JFONFGPK_00015	JFONFGPK_00015_gR12r	GCGCTCTCCCAGCTGAGCTA	AGG	0.65	76	8	0.142857	1	JFONFGPK_01375,JFONFGPK_01676,JFONFGPK_00317,JFONFGPK_00107,JFONFGPK_00028,JFONFGPK_00015	JFONFGPK_01375,JFONFGPK_01676,JFONFGPK_00317,JFONFGPK_00107,JFONFGPK_00028,JFONFGPK_00015	JFONFGPK_1_1,JFONFGPK_1_1,JFONFGPK_1_1,JFONFGPK_1_1,JFONFGPK_1_1,JFONFGPK_1_1	+,+,-,-,-,-	1310466..1310485,1599496..1599515,288820..288839,79080..79099,22275..22294,16274..16293	TATAGCGCTCTCCCAGCTGAGCTA	AAACTAGCTCAGCTGGGAGAGCGC	NA	NA	NA
JFONFGPK_00016	JFONFGPK_00016	JFONFGPK_00016_gR35r	TTCTTCGGCTTCTAGTGCCA	AGG	0.5	2898	31	0.0107714	1	JFONFGPK_01374,JFONFGPK_01675,JFONFGPK_00318,JFONFGPK_00108,JFONFGPK_00029,JFONFGPK_00016	JFONFGPK_01374,JFONFGPK_01675,JFONFGPK_00318,JFONFGPK_00108,JFONFGPK_00029,JFONFGPK_00016	JFONFGPK_1_1,JFONFGPK_1_1,JFONFGPK_1_1,JFONFGPK_1_1,JFONFGPK_1_1,JFONFGPK_1_1	+,+,-,-,-,-	1310069..1310088,1599099..1599118,289217..289236,79477..79496,22672..22691,16671..16690	TATATTCTTCGGCTTCTAGTGCCA	AAACTGGCACTAGAAGCCGAAGAA	NA	NA	NA
JFONFGPK_00017	JFONFGPK_00017	JFONFGPK_00017_gR18r	TGGGTACAGGTGTATCTCCT	AGG	0.5	110	14	0.155556	1	JFONFGPK_01373,JFONFGPK_01674,JFONFGPK_00319,JFONFGPK_00109,JFONFGPK_00030,JFONFGPK_00017	JFONFGPK_01373,JFONFGPK_01674,JFONFGPK_00319,JFONFGPK_00109,JFONFGPK_00030,JFONFGPK_00017	JFONFGPK_1_1,JFONFGPK_1_1,JFONFGPK_1_1,JFONFGPK_1_1,JFONFGPK_1_1,JFONFGPK_1_1	+,+,-,-,-,-	1307097..1307116,1596127..1596146,292189..292208,82449..82468,25644..25663,19643..19662	TATATGGGTACAGGTGTATCTCCT	AAACAGGAGATACACCTGTACCCA	NA	NA	NA
JFONFGPK_00018	JFONFGPK_00018	JFONFGPK_00018_gR38r	CCGCTGACCCTCTGCTTGTA	AGG	0.6	75	34	0.618182	1	JFONFGPK_01372,JFONFGPK_00110,JFONFGPK_00031,JFONFGPK_00018	JFONFGPK_01372,JFONFGPK_00110,JFONFGPK_00031,JFONFGPK_00018	JFONFGPK_1_1,JFONFGPK_1_1,JFONFGPK_1_1,JFONFGPK_1_1	+,-,-,-	1306948..1306967,82598..82617,25793..25812,19792..19811	TATACCGCTGACCCTCTGCTTGTA	AAACTACAAGCAGAGGGTCAGCGG	NA	NA	NA
JFONFGPK_00019	JFONFGPK_00019	JFONFGPK_00019_gR10r	CGTGATAACCGCTACACTAC	GGG	0.5	73	6	0.113208	1	JFONFGPK_01371,JFONFGPK_00032,JFONFGPK_00019	JFONFGPK_01371,JFONFGPK_00032,JFONFGPK_00019	JFONFGPK_1_1,JFONFGPK_1_1,JFONFGPK_1_1	+,-,-	1306885..1306904,25856..25875,19855..19874	TATACGTGATAACCGCTACACTAC	AAACGTAGTGTAGCGGTTATCACG	NA	NA	NA
JFONFGPK_00021	JFONFGPK_00021	JFONFGPK_00021_gR34r	TAAGCGCCAGATCCTAAATC	TGG	0.45	82	30	0.483871	1	JFONFGPK_01369,JFONFGPK_00034,JFONFGPK_00021	JFONFGPK_01369,JFONFGPK_00034,JFONFGPK_00021	JFONFGPK_1_1,JFONFGPK_1_1,JFONFGPK_1_1	+,-,-	1306679..1306698,26062..26081,20061..20080	TATATAAGCGCCAGATCCTAAATC	AAACGATTTAGGATCTGGCGCTTA	NA	NA	NA
JFONFGPK_00022	JFONFGPK_00022	JFONFGPK_00022_gR8r	CTCTACCAACTGAGCTAAGC	CGG	0.5	73	4	0.0754717	1	JFONFGPK_01368,JFONFGPK_00035,JFONFGPK_00022	JFONFGPK_01368,JFONFGPK_00035,JFONFGPK_00022	JFONFGPK_1_1,JFONFGPK_1_1,JFONFGPK_1_1	+,-,-	1306613..1306632,26128..26147,20127..20146	TATACTCTACCAACTGAGCTAAGC	AAACGCTTAGCTCAGTTGGTAGAG	NA	NA	NA
JFONFGPK_00023	JFONFGPK_00023	JFONFGPK_00023_gR35r	CCGCGACCCCCACCTTGGCA	AGG	0.75	72	31	0.596154	1	JFONFGPK_00036,JFONFGPK_00023	JFONFGPK_00036,JFONFGPK_00023	JFONFGPK_1_1,JFONFGPK_1_1	-,-	26240..26259,20239..20258	TATACCGCGACCCCCACCTTGGCA	AAACTGCCAAGGTGGGGGTCGCGG	NA	NA	NA
JFONFGPK_00024	JFONFGPK_00024	JFONFGPK_00024_gR8r	GTCTGCCAGTTCCGCCACCC	CGG	0.7	85	4	0.0615385	1	JFONFGPK_00037,JFONFGPK_00024	JFONFGPK_00037,JFONFGPK_00024	JFONFGPK_1_1,JFONFGPK_1_1	-,-	26293..26312,20292..20311	TATAGTCTGCCAGTTCCGCCACCC	AAACGGGTGGCGGAACTGGCAGAC	NA	NA	NA
JFONFGPK_00025	JFONFGPK_00025	JFONFGPK_00025_gR10r	ACTCTATCCAGTTGAGCTAA	GGG	0.4	74	6	0.111111	1	JFONFGPK_01672,JFONFGPK_00321,JFONFGPK_00038,JFONFGPK_00025	JFONFGPK_01672,JFONFGPK_00321,JFONFGPK_00038,JFONFGPK_00025	JFONFGPK_1_1,JFONFGPK_1_1,JFONFGPK_1_1,JFONFGPK_1_1	+,-,-,-	1595864..1595883,292452..292471,26396..26415,20395..20414	TATAACTCTATCCAGTTGAGCTAA	AAACTTAGCTCAACTGGATAGAGT	NA	NA	NA
JFONFGPK_00026	JFONFGPK_00026	JFONFGPK_00026_gR47r	GATTCGAACCTGCGACACCT	TGG	0.55	76	43	0.767857	1	JFONFGPK_00039,JFONFGPK_00026	JFONFGPK_00039,JFONFGPK_00026	JFONFGPK_1_1,JFONFGPK_1_1	-,-	26512..26531,20511..20530	TATAGATTCGAACCTGCGACACCT	AAACAGGTGTCGCAGGTTCGAATC	NA	NA	NA
JFONFGPK_00040	JFONFGPK_00040	JFONFGPK_00040_gR36r	CCGACCTCCCGGGTATGAAC	CGG	0.65	76	32	0.571429	0.484283	JFONFGPK_00040	JFONFGPK_00040	JFONFGPK_1_1	-	26580..26599	TATACCGACCTCCCGGGTATGAAC	AAACGTTCATACCCGGGAGGTCGG	NA	NA	NA
JFONFGPK_00041	JFONFGPK_00041	JFONFGPK_00041_gR46r	GACTCGAACCTACGACCGCT	CGG	0.6	74	42	0.777778	0.39312	JFONFGPK_00041	JFONFGPK_00041	JFONFGPK_1_1	-	26685..26704	TATAGACTCGAACCTACGACCGCT	AAACAGCGGTCGTAGGTTCGAGTC	NA	NA	NA
JFONFGPK_00042	JFONFGPK_00042	JFONFGPK_00042_gR16r	CGTTCCCTTCAGCCGGACTT	GGG	0.6	90	12	0.171429	1	JFONFGPK_00114,JFONFGPK_00042	JFONFGPK_00114,JFONFGPK_00042	JFONFGPK_1_1,JFONFGPK_1_1	-,-	82938..82957,26751..26770	TATACGTTCCCTTCAGCCGGACTT	AAACAAGTCCGGCTGAAGGGAACG	NA	NA	NA
JFONFGPK_00043	JFONFGPK_00043	JFONFGPK_00043_gR47r	GATTTGAACCTACGACCTTC	GGG	0.45	76	43	0.767857	1	JFONFGPK_00115,JFONFGPK_00043	JFONFGPK_00115,JFONFGPK_00043	JFONFGPK_1_1,JFONFGPK_1_1	-,-	83067..83086,26880..26899	TATAGATTTGAACCTACGACCTTC	AAACGAAGGTCGTAGGTTCAAATC	NA	NA	NA
JFONFGPK_00044	JFONFGPK_00044	JFONFGPK_00044_gR47r	GGAATCGAACCGCCGACACA	TGG	0.6	75	43	0.781818	1	JFONFGPK_00116,JFONFGPK_00044	JFONFGPK_00116,JFONFGPK_00044	JFONFGPK_1_1,JFONFGPK_1_1	-,-	83161..83180,26974..26993	TATAGGAATCGAACCGCCGACACA	AAACTGTGTCGGCGGTTCGATTCC	NA	NA	NA
JFONFGPK_00045	JFONFGPK_00045	JFONFGPK_00045_gR36r	ACTCGCGACAACAGCTTGGA	AGG	0.55	71	32	0.627451	1	JFONFGPK_00111,JFONFGPK_00045	JFONFGPK_00111,JFONFGPK_00045	JFONFGPK_1_1,JFONFGPK_1_1	-,-	82675..82694,27049..27068	TATAACTCGCGACAACAGCTTGGA	AAACTCCAAGCTGTTGTCGCGAGT	NA	NA	NA
JFONFGPK_00046	JFONFGPK_00046	JFONFGPK_00046_gR39r	CCACCGACCTCACGCTTATC	AGG	0.6	76	35	0.625	1	JFONFGPK_01367,JFONFGPK_00112,JFONFGPK_00046	JFONFGPK_01367,JFONFGPK_00112,JFONFGPK_00046	JFONFGPK_1_1,JFONFGPK_1_1,JFONFGPK_1_1	+,-,-	1306475..1306494,82782..82801,27156..27175	TATACCACCGACCTCACGCTTATC	AAACGATAAGCGTGAGGTCGGTGG	NA	NA	NA
JFONFGPK_00048	JFONFGPK_00048	JFONFGPK_00048_gR98r	AATTCTATACTTTCTGTAGT	AGG	0.25	114	94	1	0.748992	JFONFGPK_00048	JFONFGPK_00048	JFONFGPK_1_1	-	28179..28198	TATAAATTCTATACTTTCTGTAGT	AAACACTACAGAAAGTATAGAATT	NA	NA	NA
JFONFGPK_00049	JFONFGPK_00049	JFONFGPK_00049_gR50r	TACAGTTGTAGCTGCTCCGA	GGG	0.5	1197	46	0.0390824	0.397456	JFONFGPK_00049	JFONFGPK_00049	JFONFGPK_1_1	-	28812..28831	TATATACAGTTGTAGCTGCTCCGA	AAACTCGGAGCAGCTACAACTGTA	NA	NA	NA
JFONFGPK_00050	prs	JFONFGPK_00050_gR111r	GGATTTCACCATCTGAAAAC	TGG	0.4	963	107	0.113468	0.627971	JFONFGPK_00050	prs	JFONFGPK_1_1	-	30322..30341	TATAGGATTTCACCATCTGAAAAC	AAACGTTTTCAGATGGTGAAATCC	NA	NA	NA
JFONFGPK_00051	recO	JFONFGPK_00051_gR134r	TTGAATGATTGAGGACATTT	TGG	0.3	756	130	0.17663	0.596777	JFONFGPK_00051	recO	JFONFGPK_1_1	-	31493..31512	TATATTGAATGATTGAGGACATTT	AAACAAATGTCCTCAATCATTCAA	NA	NA	NA
JFONFGPK_00052	plsX	JFONFGPK_00052_gR49r	ACACCCTCAACAATAGCTTT	AGG	0.4	1008	45	0.0455466	0.577731	JFONFGPK_00052	plsX	JFONFGPK_1_1	-	32266..32285	TATAACACCCTCAACAATAGCTTT	AAACAAAGCTATTGTTGAGGGTGT	NA	NA	NA
JFONFGPK_00053	acpP_1	JFONFGPK_00053_gR178r	ATATCCTCAACATCTTCATC	AGG	0.35	243	174	0.780269	0.577126	JFONFGPK_00053	acpP_1	JFONFGPK_1_1	-	33395..33414	TATAATATCCTCAACATCTTCATC	AAACGATGAAGATGTTGAGGATAT	NA	NA	NA
JFONFGPK_00054	purC	JFONFGPK_00054_gR45r	CTTTTCCTTTATAAATAAGC	TGG	0.25	735	41	0.0573427	0.660948	JFONFGPK_00054	purC	JFONFGPK_1_1	-	33625..33644	TATACTTTTCCTTTATAAATAAGC	AAACGCTTATTTATAAAGGAAAAG	NA	NA	NA
JFONFGPK_00055	purL	JFONFGPK_00055_gR11r	GGGAGCGACTGGAAAATAGG	AGG	0.55	3774	7	0.00186468	0.503965	JFONFGPK_00055	purL	JFONFGPK_1_1	-	34401..34420	TATAGGGAGCGACTGGAAAATAGG	AAACCCTATTTTCCAGTCGCTCCC	NA	NA	NA
JFONFGPK_00056	purF	JFONFGPK_00056_gR67r	TAAGTGACTTGAGCTGCCTG	AGG	0.5	1455	63	0.0439024	0.527131	JFONFGPK_00056	purF	JFONFGPK_1_1	-	38391..38410	TATATAAGTGACTTGAGCTGCCTG	AAACCAGGCAGCTCAAGTCACTTA	NA	NA	NA
JFONFGPK_00057	purM	JFONFGPK_00057_gR175r	TCAGTCCCTGAAACCAAGAC	AGG	0.5	1023	171	0.170489	0.731675	JFONFGPK_00057	purM	JFONFGPK_1_1	-	39981..40000	TATATCAGTCCCTGAAACCAAGAC	AAACGTCTTGGTTTCAGGGACTGA	NA	NA	NA
JFONFGPK_00058	purN	JFONFGPK_00058_gR41r	CTCTGCTATGACCTGAAAGT	TGG	0.45	555	37	0.0691589	0.480848	JFONFGPK_00058	purN	JFONFGPK_1_1	-	41037..41056	TATACTCTGCTATGACCTGAAAGT	AAACACTTTCAGGTCATAGCAGAG	NA	NA	NA
JFONFGPK_00059	purH	JFONFGPK_00059_gR119r	CTCAACACCAGCATCGTCAA	GGG	0.5	1548	115	0.0752618	0.667593	JFONFGPK_00059	purH	JFONFGPK_1_1	-	41853..41872	TATACTCAACACCAGCATCGTCAA	AAACTTGACGATGCTGGTGTTGAG	NA	NA	NA
JFONFGPK_00060	JFONFGPK_00060	JFONFGPK_00060_gR1081f	CTAGACCATTAAAACCTAAA	AGG	0.3	1125	41	0.0371041	0.548039	JFONFGPK_00060	JFONFGPK_00060	JFONFGPK_1_1	+	44407..44426	TATACTAGACCATTAAAACCTAAA	AAACTTTAGGTTTTAATGGTCTAG	NA	NA	NA
JFONFGPK_00061	purD	JFONFGPK_00061_gR100r	AAGGTCATACCATCATTACC	AGG	0.4	1266	96	0.0770465	0.426323	JFONFGPK_00061	purD	JFONFGPK_1_1	-	44816..44835	TATAAAGGTCATACCATCATTACC	AAACGGTAATGATGGTATGACCTT	NA	NA	NA
JFONFGPK_00062	purE	JFONFGPK_00062_gR18r	GAACCCACGTCAGGGCGACT	AGG	0.65	612	14	0.0236486	0.5088	JFONFGPK_00062	purE	JFONFGPK_1_1	-	46157..46176	TATAGAACCCACGTCAGGGCGACT	AAACAGTCGCCCTGACGTGGGTTC	NA	NA	NA
JFONFGPK_00063	purK	JFONFGPK_00063_gR26r	ACCACCACCGATAATCCCAA	TGG	0.5	1077	22	0.0208136	0.588998	JFONFGPK_00063	purK	JFONFGPK_1_1	-	46760..46779	TATAACCACCACCGATAATCCCAA	AAACTTGGGATTATCGGTGGTGGT	NA	NA	NA
JFONFGPK_00064	JFONFGPK_00064	JFONFGPK_00064_gR461r	TGAAGATATATTTTGATTAG	AGG	0.2	1644	457	0.281404	0.634611	JFONFGPK_00064	JFONFGPK_00064	JFONFGPK_1_1	-	48298..48317	TATATGAAGATATATTTTGATTAG	AAACCTAATCAAAATATATCTTCA	NA	NA	NA
JFONFGPK_00065	purB	JFONFGPK_00065_gR27r	TCCAAATTGCCGCCATCTCA	GGG	0.5	1293	23	0.0180676	0.521402	JFONFGPK_00065	purB	JFONFGPK_1_1	-	49525..49544	TATATCCAAATTGCCGCCATCTCA	AAACTGAGATGGCGGCAATTTGGA	NA	NA	NA
JFONFGPK_00066	JFONFGPK_00066	JFONFGPK_00066_gR134r	AACCTTACTTAAACTTGGTA	TGG	0.3	912	130	0.14574	0.500045	JFONFGPK_00066	JFONFGPK_00066	JFONFGPK_1_1	-	51056..51075	TATAAACCTTACTTAAACTTGGTA	AAACTACCAAGTTTAAGTAAGGTT	NA	NA	NA
JFONFGPK_00068	ruvB	JFONFGPK_00068_gR69r	TATATTCGTGTAGATATTGA	GGG	0.25	999	65	0.0663943	0.639484	JFONFGPK_00068	ruvB	JFONFGPK_1_1	-	52128..52147	TATATATATTCGTGTAGATATTGA	AAACTCAATATCTACACGAATATA	NA	NA	NA
JFONFGPK_00069	yfkJ	JFONFGPK_00069_gR51r	TCATTACAAACTCAGCCATG	GGG	0.4	438	47	0.11244	0.411143	JFONFGPK_00069	yfkJ	JFONFGPK_1_1	-	53246..53265	TATATCATTACAAACTCAGCCATG	AAACCATGGCTGAGTTTGTAATGA	NA	NA	NA
JFONFGPK_00070	JFONFGPK_00070	JFONFGPK_00070_gR140r	GTGCATACGCCCTTTATCAT	AGG	0.45	402	136	0.356021	0.525243	JFONFGPK_00070	JFONFGPK_00070	JFONFGPK_1_1	-	53795..53814	TATAGTGCATACGCCCTTTATCAT	AAACATGATAAAGGGCGTATGCAC	NA	NA	NA
JFONFGPK_00071	oatA	JFONFGPK_00071_gR88r	TCAACACCAATAAAACCTCC	TGG	0.4	1776	84	0.047836	0.511503	JFONFGPK_00071	oatA	JFONFGPK_1_1	-	54141..54160	TATATCAACACCAATAAAACCTCC	AAACGGAGGTTTTATTGGTGTTGA	NA	NA	NA
JFONFGPK_00072	adhE	JFONFGPK_00072_gR38r	ATCAATTGTCACAGAAACAG	AGG	0.35	2643	34	0.0129623	0.498925	JFONFGPK_00072	adhE	JFONFGPK_1_1	-	56175..56194	TATAATCAATTGTCACAGAAACAG	AAACCTGTTTCTGTGACAATTGAT	NA	NA	NA
JFONFGPK_00073	JFONFGPK_00073	JFONFGPK_00073_gR45f	TGATTTTTAATGTTGATACC	AGG	0.25	108	60	0.681818	0.641029	JFONFGPK_00073	JFONFGPK_00073	JFONFGPK_1_1	+	58781..58800	TATATGATTTTTAATGTTGATACC	AAACGGTATCAACATTAAAAATCA	tandemT	NA	NA
JFONFGPK_00074	adhA	JFONFGPK_00074_gR14r	ACTAGCTTGATTAACAACTA	CGG	0.3	1017	10	0.0100301	0.515195	JFONFGPK_00074	adhA	JFONFGPK_1_1	-	59045..59064	TATAACTAGCTTGATTAACAACTA	AAACTAGTTGTTAATCAAGCTAGT	NA	NA	NA
JFONFGPK_00075	yeeO	JFONFGPK_00075_gR102r	CAAGTCCAATTTGAGCCACC	AGG	0.5	1293	98	0.0769835	0.423331	JFONFGPK_00075	yeeO	JFONFGPK_1_1	-	60537..60556	TATACAAGTCCAATTTGAGCCACC	AAACGGTGGCTCAAATTGGACTTG	NA	NA	NA
JFONFGPK_00076	rpsJ	JFONFGPK_00076_gR24r	CGTACGCTTTCAAACGGATA	CGG	0.45	309	20	0.0692042	0.521885	JFONFGPK_00076	rpsJ	JFONFGPK_1_1	-	61952..61971	TATACGTACGCTTTCAAACGGATA	AAACTATCCGTTTGAAAGCGTACG	NA	NA	NA
JFONFGPK_00077	rplC	JFONFGPK_00077_gR75r	TTGCTTCAATGACAGTAACA	GGG	0.35	627	71	0.116969	0.49455	JFONFGPK_00077	rplC	JFONFGPK_1_1	-	62527..62546	TATATTGCTTCAATGACAGTAACA	AAACTGTTACTGTCATTGAAGCAA	NA	NA	NA
JFONFGPK_00078	rplD	JFONFGPK_00078_gR30r	AGCTAACTTCTTTACCAGTT	TGG	0.35	624	26	0.0430464	0.59644	JFONFGPK_00078	rplD	JFONFGPK_1_1	-	63132..63151	TATAAGCTAACTTCTTTACCAGTT	AAACAACTGGTAAAGAAGTTAGCT	NA	NA	NA
JFONFGPK_00079	rplW	JFONFGPK_00079_gR34r	ATTGACTTCTCAGTGATAAC	TGG	0.35	297	30	0.108303	0.548365	JFONFGPK_00079	rplW	JFONFGPK_1_1	-	63759..63778	TATAATTGACTTCTCAGTGATAAC	AAACGTTATCACTGAGAAGTCAAT	NA	NA	NA
JFONFGPK_00080	rplB	JFONFGPK_00080_gR28r	TTACGACGGCCATTTGTCGT	TGG	0.5	834	24	0.029484	0.565438	JFONFGPK_00080	rplB	JFONFGPK_1_1	-	64067..64086	TATATTACGACGGCCATTTGTCGT	AAACACGACAAATGGCCGTCGTAA	NA	NA	NA
JFONFGPK_00081	rpsS	JFONFGPK_00081_gR31r	ATCAAATGCTCATCGACGAA	AGG	0.4	279	27	0.104247	0.378034	JFONFGPK_00081	rpsS	JFONFGPK_1_1	-	65042..65061	TATAATCAAATGCTCATCGACGAA	AAACTTCGTCGATGAGCATTTGAT	NA	NA	NA
JFONFGPK_00082	rplV	JFONFGPK_00082_gR58r	AGTACTAAACGTGTTTTACG	AGG	0.35	345	54	0.166154	0.531012	JFONFGPK_00082	rplV	JFONFGPK_1_1	-	65363..65382	TATAAGTACTAAACGTGTTTTACG	AAACCGTAAAACACGTTTAGTACT	NA	NA	NA
JFONFGPK_00083	rpsC	JFONFGPK_00083_gR25r	ATTCCGACACGCATACCAAT	TGG	0.45	654	21	0.033123	0.6478	JFONFGPK_00083	rpsC	JFONFGPK_1_1	-	65687..65706	TATAATTCCGACACGCATACCAAT	AAACATTGGTATGCGTGTCGGAAT	NA	NA	NA
JFONFGPK_00084	rplP	JFONFGPK_00084_gR16r	CGACGGTGTTTAACACGTTT	AGG	0.45	414	12	0.0304569	0.663159	JFONFGPK_00084	rplP	JFONFGPK_1_1	-	66335..66354	TATACGACGGTGTTTAACACGTTT	AAACAAACGTGTTAAACACCGTCG	NA	NA	NA
JFONFGPK_00085	rpmC	JFONFGPK_00085_gR117r	CAAGTTGACCTGCTGCAGCT	TGG	0.55	207	113	0.604278	0.434209	JFONFGPK_00085	rpmC	JFONFGPK_1_1	-	66859..66878	TATACAAGTTGACCTGCTGCAGCT	AAACAGCTGCAGCAGGTCAACTTG	NA	NA	NA
JFONFGPK_00086	rpsQ	JFONFGPK_00086_gR99r	TACGTTTACCATAGACTGGG	TGG	0.45	261	95	0.394191	0.327542	JFONFGPK_00086	rpsQ	JFONFGPK_1_1	-	67073..67092	TATATACGTTTACCATAGACTGGG	AAACCCCAGTCTATGGTAAACGTA	NA	NA	NA
JFONFGPK_00087	rplN	JFONFGPK_00087_gR216r	TGATGTATGAACCGTCTGGA	CGG	0.45	369	212	0.60745	0.543315	JFONFGPK_00087	rplN	JFONFGPK_1_1	-	67475..67494	TATATGATGTATGAACCGTCTGGA	AAACTCCAGACGGTTCATACATCA	NA	NA	NA
JFONFGPK_00088	rplX	JFONFGPK_00088_gR88r	ACAATAACTTTGTTAACTTT	TGG	0.2	306	84	0.293706	0.772677	JFONFGPK_00088	rplX	JFONFGPK_1_1	-	67794..67813	TATAACAATAACTTTGTTAACTTT	AAACAAAGTTAACAAAGTTATTGT	NA	NA	NA
JFONFGPK_00089	rplE	JFONFGPK_00089_gR49r	TTGAATTTCTCTGTCAACGC	AGG	0.4	543	45	0.0860421	0.411268	JFONFGPK_00089	rplE	JFONFGPK_1_1	-	68084..68103	TATATTGAATTTCTCTGTCAACGC	AAACGCGTTGACAGAGAAATTCAA	NA	NA	NA
JFONFGPK_00090	rpsZ	JFONFGPK_00090_gR43r	GCTTGTGTAGAGTGTTTTGC	AGG	0.45	186	39	0.23494	0.425015	JFONFGPK_00090	rpsZ	JFONFGPK_1_1	-	68636..68655	TATAGCTTGTGTAGAGTGTTTTGC	AAACGCAAAACACTCTACACAAGC	NA	NA	NA
JFONFGPK_00091	rpsH	JFONFGPK_00091_gR48r	GTTTTACTTGATTAGCATTA	CGG	0.25	399	44	0.116095	0.501009	JFONFGPK_00091	rpsH	JFONFGPK_1_1	-	68977..68996	TATAGTTTTACTTGATTAGCATTA	AAACTAATGCTAATCAAGTAAAAC	NA	NA	NA
JFONFGPK_00092	rplF	JFONFGPK_00092_gR40r	TTTGTTAATTCAACGCCTGC	AGG	0.4	537	36	0.0696325	0.390788	JFONFGPK_00092	rplF	JFONFGPK_1_1	-	69570..69589	TATATTTGTTAATTCAACGCCTGC	AAACGCAGGCGTTGAATTAACAAA	NA	NA	NA
JFONFGPK_00093	rplR	JFONFGPK_00093_gR39r	GGACGCGACGGTGGCGTTTT	TGG	0.65	357	35	0.103858	0.609827	JFONFGPK_00093	rplR	JFONFGPK_1_1	-	70210..70229	TATAGGACGCGACGGTGGCGTTTT	AAACAAAACGCCACCGTCGCGTCC	NA	NA	NA
JFONFGPK_00094	rpsE	JFONFGPK_00094_gR60r	CTTTAACAACTTTTGTAACG	CGG	0.3	495	56	0.117895	0.564906	JFONFGPK_00094	rpsE	JFONFGPK_1_1	-	70606..70625	TATACTTTAACAACTTTTGTAACG	AAACCGTTACAAAAGTTGTTAAAG	NA	NA	NA
JFONFGPK_00095	rpmD	JFONFGPK_00095_gR40r	TGTTCTGGCTTACGTCCGAT	AGG	0.5	183	36	0.220859	0.47464	JFONFGPK_00095	rpmD	JFONFGPK_1_1	-	71095..71114	TATATGTTCTGGCTTACGTCCGAT	AAACATCGGACGTAAGCCAGAACA	NA	NA	NA
JFONFGPK_00096	rplO	JFONFGPK_00096_gR57r	ATGATGTCCCACGACCAACA	CGG	0.5	441	53	0.125891	0.634351	JFONFGPK_00096	rplO	JFONFGPK_1_1	-	71508..71527	TATAATGATGTCCCACGACCAACA	AAACTGTTGGTCGTGGGACATCAT	NA	NA	NA
JFONFGPK_00097	secY	JFONFGPK_00097_gR93r	CGGTAATATGTGTCCCAATT	CGG	0.4	1305	89	0.0692607	0.627831	JFONFGPK_00097	secY	JFONFGPK_1_1	-	72001..72020	TATACGGTAATATGTGTCCCAATT	AAACAATTGGGACACATATTACCG	NA	NA	NA
JFONFGPK_00098	adk	JFONFGPK_00098_gR31r	TGGGTCCCTTTACCAGCTCC	CGG	0.6	639	27	0.0436187	0.473979	JFONFGPK_00098	adk	JFONFGPK_1_1	-	73393..73412	TATATGGGTCCCTTTACCAGCTCC	AAACGGAGCTGGTAAAGGGACCCA	NA	NA	NA
JFONFGPK_00099	infA	JFONFGPK_00099_gR58r	TCAACAGTAAACATTGCATT	TGG	0.3	219	54	0.271357	0.583877	JFONFGPK_00099	infA	JFONFGPK_1_1	-	74176..74195	TATATCAACAGTAAACATTGCATT	AAACAATGCAATGTTTACTGTTGA	NA	NA	NA
JFONFGPK_00100	rpmJ	JFONFGPK_00100_gR19r	TCGCAAATTGGTTTAACCGA	TGG	0.4	117	15	0.154639	0.532179	JFONFGPK_00100	rpmJ	JFONFGPK_1_1	-	74381..74400	TATATCGCAAATTGGTTTAACCGA	AAACTCGGTTAAACCAATTTGCGA	NA	NA	NA
JFONFGPK_00101	rpsM	JFONFGPK_00101_gR34r	ATTACTACGCGTTTATCATT	TGG	0.3	366	30	0.0867052	0.548613	JFONFGPK_00101	rpsM	JFONFGPK_1_1	-	74530..74549	TATAATTACTACGCGTTTATCATT	AAACAATGATAAACGCGTAGTAAT	NA	NA	NA
JFONFGPK_00102	rpsK	JFONFGPK_00102_gR16r	TTCACACGACGTTTACGTGT	TGG	0.45	384	12	0.032967	0.609188	JFONFGPK_00102	rpsK	JFONFGPK_1_1	-	74895..74914	TATATTCACACGACGTTTACGTGT	AAACACACGTAAACGTCGTGTGAA	NA	NA	NA
JFONFGPK_00103	rpoA	JFONFGPK_00103_gR79r	GTTCCGTAGCCACGTTCAAG	TGG	0.55	939	75	0.0816104	0.455699	JFONFGPK_00103	rpoA	JFONFGPK_1_1	-	75387..75406	TATAGTTCCGTAGCCACGTTCAAG	AAACCTTGAACGTGGCTACGGAAC	NA	NA	NA
JFONFGPK_00104	rplQ	JFONFGPK_00104_gR15r	AGCTAGTGCGTCCTAGTTTA	CGG	0.45	387	11	0.0299728	0.565048	JFONFGPK_00104	rplQ	JFONFGPK_1_1	-	76276..76295	TATAAGCTAGTGCGTCCTAGTTTA	AAACTAAACTAGGACGCACTAGCT	NA	NA	NA
JFONFGPK_00113	JFONFGPK_00113	JFONFGPK_00113_gR11r	TGTCTTAACCCCTTGACCAA	CGG	0.45	74	7	0.12963	1	JFONFGPK_01366,JFONFGPK_01887,JFONFGPK_00113	JFONFGPK_01366,JFONFGPK_01887,JFONFGPK_00113	JFONFGPK_1_1,JFONFGPK_1_1,JFONFGPK_1_1	+,+,-	1306407..1306426,1829286..1829305,82850..82869	TATATGTCTTAACCCCTTGACCAA	AAACTTGGTCAAGGGGTTAAGACA	NA	NA	NA
JFONFGPK_00117	JFONFGPK_00117	JFONFGPK_00117_gR47r	AACCCCCGAACCCGAAGGAG	CGG	0.65	81	43	0.704918	1	JFONFGPK_00767,JFONFGPK_00117	JFONFGPK_00767,JFONFGPK_00117	JFONFGPK_1_1,JFONFGPK_1_1	-,-	740350..740369,83254..83273	TATAAACCCCCGAACCCGAAGGAG	AAACCTCCTTCGGGTTCGGGGGTT	NA	NA	NA
JFONFGPK_00118	JFONFGPK_00118	JFONFGPK_00118_gR39r	CGAACCCACACTGAAGGTTT	TGG	0.5	71	35	0.686275	0.521402	JFONFGPK_00118	JFONFGPK_00118	JFONFGPK_1_1	-	83333..83352	TATACGAACCCACACTGAAGGTTT	AAACAAACCTTCAGTGTGGGTTCG	NA	NA	NA
JFONFGPK_00120	JFONFGPK_00120	JFONFGPK_00120_gR18r	AAGTCCCTTGCCTTACCGCT	TGG	0.55	74	14	0.259259	1	JFONFGPK_00768,JFONFGPK_00120	JFONFGPK_00768,JFONFGPK_00120	JFONFGPK_1_1,JFONFGPK_1_1	-,-	740452..740471,83474..83493	TATAAAGTCCCTTGCCTTACCGCT	AAACAGCGGTAAGGCAAGGGACTT	NA	NA	NA
JFONFGPK_00121	JFONFGPK_00121	JFONFGPK_00121_gR8r	GTCTGCCAATTCCGCCACGC	CGG	0.65	84	4	0.0625	0.4324	JFONFGPK_00121	JFONFGPK_00121	JFONFGPK_1_1	-	83557..83576	TATAGTCTGCCAATTCCGCCACGC	AAACGCGTGGCGGAATTGGCAGAC	NA	NA	NA
JFONFGPK_00122	ispE	JFONFGPK_00122_gR104r	TTTTTGAATAAAGGGTCGCT	TGG	0.35	228	100	0.480769	0.490118	JFONFGPK_00122	ispE	JFONFGPK_1_1	-	85165..85184	TATATTTTTGAATAAAGGGTCGCT	AAACAGCGACCCTTTATTCAAAAA	tandemT	NA	NA
JFONFGPK_00123	adcR	JFONFGPK_00123_gR299r	CGCAATAGGCTTAGCTAACT	CGG	0.45	444	295	0.695755	0.61957	JFONFGPK_00123	adcR	JFONFGPK_1_1	-	85697..85716	TATACGCAATAGGCTTAGCTAACT	AAACAGTTAGCTAAGCCTATTGCG	NA	NA	NA
JFONFGPK_00124	znuC	JFONFGPK_00124_gR35r	TGGCTCACTTTCATATTGAA	AGG	0.35	720	31	0.0442857	0.600862	JFONFGPK_00124	znuC	JFONFGPK_1_1	-	85880..85899	TATATGGCTCACTTTCATATTGAA	AAACTTCAATATGAAAGTGAGCCA	NA	NA	NA
JFONFGPK_00125	znuB	JFONFGPK_00125_gR79r	ATAAGGAAAATACCTAAAAT	CGG	0.2	816	75	0.0942211	0.628107	JFONFGPK_00125	znuB	JFONFGPK_1_1	-	86636..86655	TATAATAAGGAAAATACCTAAAAT	AAACATTTTAGGTATTTTCCTTAT	NA	NA	NA
JFONFGPK_00126	JFONFGPK_00126	JFONFGPK_00126_gR358f	GCTGATTTGCTTTGAGCTGA	TGG	0.45	384	23	0.0631868	0.506156	JFONFGPK_00126	JFONFGPK_00126	JFONFGPK_1_1	+	87757..87776	TATAGCTGATTTGCTTTGAGCTGA	AAACTCAGCTCAAAGCAAATCAGC	NA	NA	NA
JFONFGPK_00127	tyrS	JFONFGPK_00127_gR1189f	CTTCTGTTAATGCTTTGACA	AGG	0.35	1257	65	0.0525465	0.62738	JFONFGPK_00127	tyrS	JFONFGPK_1_1	+	89022..89041	TATACTTCTGTTAATGCTTTGACA	AAACTGTCAAAGCATTAACAGAAG	NA	NA	NA
JFONFGPK_00128	mtgA_1	JFONFGPK_00128_gR73r	CTCAACGTACGTAATAGCAC	CGG	0.45	2301	69	0.0302499	0.659117	JFONFGPK_00128	mtgA_1	JFONFGPK_1_1	-	89279..89298	TATACTCAACGTACGTAATAGCAC	AAACGTGCTATTACGTACGTTGAG	NA	NA	NA
JFONFGPK_00129	JFONFGPK_00129	JFONFGPK_00129_gR16r	GGACAATATTTCAGCTAGAT	TGG	0.35	58	12	0.315789	0.590569	JFONFGPK_00129	JFONFGPK_00129	JFONFGPK_1_1	-	91563..91582	TATAGGACAATATTTCAGCTAGAT	AAACATCTAGCTGAAATATTGTCC	NA	NA	NA
JFONFGPK_00130	rpoB	JFONFGPK_00130_gR39r	TTGAAAAGCTACGACGTGTA	CGG	0.4	3567	35	0.00986749	0.451546	JFONFGPK_00130	rpoB	JFONFGPK_1_1	-	91809..91828	TATATTGAAAAGCTACGACGTGTA	AAACTACACGTCGTAGCTTTTCAA	NA	NA	NA
JFONFGPK_00131	rpoC	JFONFGPK_00131_gR50r	TGAACGGACCTTACTTGGTG	AGG	0.5	3642	46	0.0127002	0.590634	JFONFGPK_00131	rpoC	JFONFGPK_1_1	-	95477..95496	TATATGAACGGACCTTACTTGGTG	AAACCACCAAGTAAGGTCCGTTCA	NA	NA	NA
JFONFGPK_00132	JFONFGPK_00132	JFONFGPK_00132_gR43r	CATCCATCGATGAACCACCA	AGG	0.5	366	39	0.112717	0.495045	JFONFGPK_00132	JFONFGPK_00132	JFONFGPK_1_1	-	99263..99282	TATACATCCATCGATGAACCACCA	AAACTGGTGGTTCATCGATGGATG	NA	NA	NA
JFONFGPK_00133	comGA	JFONFGPK_00133_gR79r	AGATCATATTGATCTGCTCT	TGG	0.35	939	75	0.0816104	0.479435	JFONFGPK_00133	comGA	JFONFGPK_1_1	-	99757..99776	TATAAGATCATATTGATCTGCTCT	AAACAGAGCAGATCAATATGATCT	NA	NA	NA
JFONFGPK_00134	JFONFGPK_00134	JFONFGPK_00134_gR27r	TTTTCAAGCTTAGCTTGCTT	GGG	0.35	1023	23	0.0229312	0.536796	JFONFGPK_00133,JFONFGPK_00134	comGA,JFONFGPK_00134	JFONFGPK_1_1	-	100591..100610	TATATTTTCAAGCTTAGCTTGCTT	AAACAAGCAAGCTAAGCTTGAAAA	NA	NA	NA
JFONFGPK_00135	JFONFGPK_00135	JFONFGPK_00135_gR161r	CTCCACTAATTTAACAACAG	CGG	0.35	327	157	0.511401	0.44703	JFONFGPK_00135	JFONFGPK_00135	JFONFGPK_1_1	-	101749..101768	TATACTCCACTAATTTAACAACAG	AAACCTGTTGTTAAATTAGTGGAG	NA	NA	NA
JFONFGPK_00136	JFONFGPK_00136	JFONFGPK_00136_gR16r	AAAGCTTTAATTGCTAAGAC	GGG	0.3	429	12	0.0293399	0.755796	JFONFGPK_00135,JFONFGPK_00136	JFONFGPK_00135,JFONFGPK_00136	JFONFGPK_1_1	-	101905..101924	TATAAAAGCTTTAATTGCTAAGAC	AAACGTCTTAGCAATTAAAGCTTT	NA	NA	NA
JFONFGPK_00137	JFONFGPK_00137	JFONFGPK_00137_gR44r	TGTTGCGATCATACTTTCAA	GGG	0.35	285	40	0.150943	0.49866	JFONFGPK_00136,JFONFGPK_00137	JFONFGPK_00136,JFONFGPK_00137	JFONFGPK_1_1	-	102318..102337	TATATGTTGCGATCATACTTTCAA	AAACTTGAAAGTATGATCGCAACA	NA	NA	NA
JFONFGPK_00138	JFONFGPK_00138	JFONFGPK_00138_gR41r	GGCTATTAACGCCTCTAGAA	GGG	0.45	435	37	0.0891566	0.538591	JFONFGPK_00138	JFONFGPK_00138	JFONFGPK_1_1	-	102592..102611	TATAGGCTATTAACGCCTCTAGAA	AAACTTCTAGAGGCGTTAATAGCC	NA	NA	NA
JFONFGPK_00139	JFONFGPK_00139	JFONFGPK_00139_gR10r	GCTTTGAGATTAGTCTTGAA	AGG	0.35	327	6	0.019544	0.536796	JFONFGPK_00138,JFONFGPK_00139	JFONFGPK_00138,JFONFGPK_00139	JFONFGPK_1_1	-	102979..102998	TATAGCTTTGAGATTAGTCTTGAA	AAACTTCAAGACTAATCTCAAAGC	NA	NA	NA
JFONFGPK_00140	JFONFGPK_00140	JFONFGPK_00140_gR98r	AAAGGAGTTTTGTTCAACAA	TGG	0.3	954	94	0.100642	0.579335	JFONFGPK_00140	JFONFGPK_00140	JFONFGPK_1_1	-	103491..103510	TATAAAAGGAGTTTTGTTCAACAA	AAACTTGTTGAACAAAACTCCTTT	NA	NA	NA
JFONFGPK_00141	ackA	JFONFGPK_00141_gR70r	TGTGCTAACACTGCTTCTTC	TGG	0.45	1197	66	0.0560748	0.662506	JFONFGPK_00141	ackA	JFONFGPK_1_1	-	104475..104494	TATATGTGCTAACACTGCTTCTTC	AAACGAAGAAGCAGTGTTAGCACA	NA	NA	NA
JFONFGPK_00142	proC	JFONFGPK_00142_gR712f	GTTCATGGGGTGTTTGTTTA	AGG	0.4	771	56	0.0745672	0.648304	JFONFGPK_00142	proC	JFONFGPK_1_1	+	106878..106897	TATAGTTCATGGGGTGTTTGTTTA	AAACTAAACAAACACCCCATGAAC	NA	NA	NA
JFONFGPK_00143	pepA	JFONFGPK_00143_gR1028f	GCCCGCAATGCCATCCAGTT	CGG	0.6	1068	37	0.0353053	0.38654	JFONFGPK_00143	pepA	JFONFGPK_1_1	+	108012..108031	TATAGCCCGCAATGCCATCCAGTT	AAACAACTGGATGGCATTGCGGGC	NA	NA	NA
JFONFGPK_00144	JFONFGPK_00144	JFONFGPK_00144_gR75r	AATCTTTGATAACTATTCCT	AGG	0.25	294	71	0.259124	0.473979	JFONFGPK_00144	JFONFGPK_00144	JFONFGPK_1_1	-	108595..108614	TATAAATCTTTGATAACTATTCCT	AAACAGGAATAGTTATCAAAGATT	NA	NA	NA
JFONFGPK_00145	ytpP	JFONFGPK_00145_gR16r	GCTAATGACTCATAAGAAGT	CGG	0.35	318	12	0.0402685	0.50617	JFONFGPK_00145	ytpP	JFONFGPK_1_1	-	108826..108845	TATAGCTAATGACTCATAAGAAGT	AAACACTTCTTATGAGTCATTAGC	NA	NA	NA
JFONFGPK_00146	JFONFGPK_00146	JFONFGPK_00146_gR68r	TACTTGACGTTTGATATCTT	TGG	0.3	627	64	0.105437	0.646236	JFONFGPK_00146	JFONFGPK_00146	JFONFGPK_1_1	-	109213..109232	TATATACTTGACGTTTGATATCTT	AAACAAGATATCAAACGTCAAGTA	NA	NA	NA
JFONFGPK_00147	ssb_1	JFONFGPK_00147_gR242r	CCCATCTTTATCATACTTGC	GGG	0.4	396	238	0.632979	0.532179	JFONFGPK_00147	ssb_1	JFONFGPK_1_1	-	110165..110184	TATACCCATCTTTATCATACTTGC	AAACGCAAGTATGATAAAGATGGG	NA	NA	NA
JFONFGPK_00148	JFONFGPK_00148	JFONFGPK_00148_gR529f	GGTAGTAGAGGTCTAGCACG	GGG	0.55	642	110	0.176849	0.293661	JFONFGPK_00148	JFONFGPK_00148	JFONFGPK_1_1	+	111094..111113	TATAGGTAGTAGAGGTCTAGCACG	AAACCGTGCTAGACCTCTACTACC	NA	NA	NA
JFONFGPK_00149	dusB	JFONFGPK_00149_gR953f	TTCCACATCACCAATCCTAA	AGG	0.4	978	22	0.0229645	0.670139	JFONFGPK_00149	dusB	JFONFGPK_1_1	+	112179..112198	TATATTCCACATCACCAATCCTAA	AAACTTAGGATTGGTGATGTGGAA	NA	NA	NA
JFONFGPK_00150	hslO	JFONFGPK_00150_gR739f	TCTGGTTGGCGATCAAGGTA	CGG	0.5	873	131	0.153576	0.572438	JFONFGPK_00150	hslO	JFONFGPK_1_1	+	112929..112948	TATATCTGGTTGGCGATCAAGGTA	AAACTACCTTGATCGCCAACCAGA	NA	NA	NA
JFONFGPK_00151	JFONFGPK_00151	JFONFGPK_00151_gR1410f	TTTTCTGCTACCTCAGTTAT	TGG	0.35	1494	81	0.0549525	0.682106	JFONFGPK_00151	JFONFGPK_00151	JFONFGPK_1_1	+	114619..114638	TATATTTTCTGCTACCTCAGTTAT	AAACATAACTGAGGTAGCAGAAAA	NA	NA	NA
JFONFGPK_00152	JFONFGPK_00152	JFONFGPK_00152_gR25r	TTAAGAGTATTAAGCTTATT	TGG	0.2	2274	21	0.00931677	0.632752	JFONFGPK_00152	JFONFGPK_00152	JFONFGPK_1_1	-	115003..115022	TATATTAAGAGTATTAAGCTTATT	AAACAATAAGCTTAATACTCTTAA	NA	NA	NA
JFONFGPK_00153	JFONFGPK_00153	JFONFGPK_00153_gR88r	TTAACAAGTCCTATGAGTAA	GGG	0.3	558	84	0.156134	0.538372	JFONFGPK_00153	JFONFGPK_00153	JFONFGPK_1_1	-	117332..117351	TATATTAACAAGTCCTATGAGTAA	AAACTTACTCATAGGACTTGTTAA	NA	NA	NA
JFONFGPK_00154	JFONFGPK_00154	JFONFGPK_00154_gR41r	TGTAGCAGCAAAACTAGTTA	GGG	0.35	1023	37	0.0368893	0.594853	JFONFGPK_00154	JFONFGPK_00154	JFONFGPK_1_1	-	117875..117894	TATATGTAGCAGCAAAACTAGTTA	AAACTAACTAGTTTTGCTGCTACA	NA	NA	NA
JFONFGPK_00155	JFONFGPK_00155	JFONFGPK_00155_gR30r	TGACGTTTATCAACTTGTCA	AGG	0.35	714	26	0.037464	0.718006	JFONFGPK_00155	JFONFGPK_00155	JFONFGPK_1_1	-	118896..118915	TATATGACGTTTATCAACTTGTCA	AAACTGACAAGTTGATAAACGTCA	NA	NA	NA
JFONFGPK_00156	JFONFGPK_00156	JFONFGPK_00156_gR74r	AGTGAGGTTCTCTGCCTCTA	CGG	0.5	648	70	0.111465	0.427097	JFONFGPK_00156	JFONFGPK_00156	JFONFGPK_1_1	-	119675..119694	TATAAGTGAGGTTCTCTGCCTCTA	AAACTAGAGGCAGAGAACCTCACT	NA	NA	NA
JFONFGPK_00157	JFONFGPK_00157	JFONFGPK_00157_gR1309f	TAATGTCTTCTGTTTCTACT	GGG	0.3	1323	11	0.00844206	0.591719	JFONFGPK_00157,JFONFGPK_00158	JFONFGPK_00157,JFONFGPK_00158	JFONFGPK_1_1	+	121731..121750	TATATAATGTCTTCTGTTTCTACT	AAACAGTAGAAACAGAAGACATTA	NA	NA	NA
JFONFGPK_00158	JFONFGPK_00158	JFONFGPK_00158_gR188f	AGCCATTGTTTCAATGGTTT	TGG	0.35	228	37	0.177885	0.602871	JFONFGPK_00158	JFONFGPK_00158	JFONFGPK_1_1	+	121895..121914	TATAAGCCATTGTTTCAATGGTTT	AAACAAACCATTGAAACAATGGCT	NA	NA	NA
JFONFGPK_00159	JFONFGPK_00159	JFONFGPK_00159_gR341f	TCCTAGGTCATTTAGCCGAA	TGG	0.45	351	7	0.021148	0.3453	JFONFGPK_00159	JFONFGPK_00159	JFONFGPK_1_1	+	122326..122345	TATATCCTAGGTCATTTAGCCGAA	AAACTTCGGCTAAATGACCTAGGA	NA	NA	NA
JFONFGPK_00160	JFONFGPK_00160	JFONFGPK_00160_gR117r	CATTGTTTTCAATTTGAAGT	AGG	0.25	684	113	0.170181	0.623087	JFONFGPK_00160	JFONFGPK_00160	JFONFGPK_1_1	-	122841..122860	TATACATTGTTTTCAATTTGAAGT	AAACACTTCAAATTGAAAACAATG	NA	NA	NA
JFONFGPK_00161	JFONFGPK_00161	JFONFGPK_00161_gR581f	TTTCTCATCAATGTTATCAT	GGG	0.25	666	82	0.126935	0.646804	JFONFGPK_00161	JFONFGPK_00161	JFONFGPK_1_1	+	124169..124188	TATATTTCTCATCAATGTTATCAT	AAACATGATAACATTGATGAGAAA	NA	NA	NA
JFONFGPK_00162	atoE	JFONFGPK_00162_gR104r	AGACATAGTAACGACTAAAA	AGG	0.3	1407	100	0.0720981	0.681743	JFONFGPK_00162	atoE	JFONFGPK_1_1	-	124719..124738	TATAAGACATAGTAACGACTAAAA	AAACTTTTAGTCGTTACTATGTCT	NA	NA	NA
JFONFGPK_00163	JFONFGPK_00163	JFONFGPK_00163_gR351f	AATGCTTTGATAGAGATGTT	AGG	0.3	396	42	0.111702	0.601803	JFONFGPK_00163	JFONFGPK_00163	JFONFGPK_1_1	+	126427..126446	TATAAATGCTTTGATAGAGATGTT	AAACAACATCTCTATCAAAGCATT	NA	NA	NA
JFONFGPK_00164	gltC	JFONFGPK_00164_gR324f	TTGATATAACTACTAAGGGC	GGG	0.35	420	93	0.2325	0.399121	JFONFGPK_00164	gltC	JFONFGPK_1_1	+	126891..126910	TATATTGATATAACTACTAAGGGC	AAACGCCCTTAGTAGTTATATCAA	NA	NA	NA
JFONFGPK_00165	thlA_1	JFONFGPK_00165_gR44r	TCCTCCAAAATTTCCTATCG	GGG	0.4	1185	40	0.0343348	0.44705	JFONFGPK_00165	thlA_1	JFONFGPK_1_1	-	127164..127183	TATATCCTCCAAAATTTCCTATCG	AAACCGATAGGAAATTTTGGAGGA	NA	NA	NA
JFONFGPK_00166	atoD_1	JFONFGPK_00166_gR103r	AGTGCATCAATTAACGCTTC	TGG	0.4	660	99	0.154688	0.526668	JFONFGPK_00166	atoD_1	JFONFGPK_1_1	-	128419..128438	TATAAGTGCATCAATTAACGCTTC	AAACGAAGCGTTAATTGATGCACT	NA	NA	NA
JFONFGPK_00167	ctfB	JFONFGPK_00167_gR62r	AGTACCATCTTCTAATTCTT	TGG	0.3	648	58	0.0923567	0.670139	JFONFGPK_00167	ctfB	JFONFGPK_1_1	-	129040..129059	TATAAGTACCATCTTCTAATTCTT	AAACAAGAATTAGAAGATGGTACT	NA	NA	NA
JFONFGPK_00168	JFONFGPK_00168	JFONFGPK_00168_gR516f	TCAAGAGCAAAGGTGGTGAG	AGG	0.5	681	162	0.245083	0.470558	JFONFGPK_00168	JFONFGPK_00168	JFONFGPK_1_1	+	130250..130269	TATATCAAGAGCAAAGGTGGTGAG	AAACCTCACCACCTTTGCTCTTGA	NA	NA	NA
JFONFGPK_00169	yabJ	JFONFGPK_00169_gR18r	AATAAGGGCCCATTGGTTCT	GGG	0.45	366	14	0.0404624	0.591618	JFONFGPK_00169	yabJ	JFONFGPK_1_1	-	130619..130638	TATAAATAAGGGCCCATTGGTTCT	AAACAGAACCAATGGGCCCTTATT	NA	NA	NA
JFONFGPK_00170	JFONFGPK_00170	JFONFGPK_00170_gR79r	CCCATTGCCTTGGCACCATG	AGG	0.6	1020	75	0.075	0.515806	JFONFGPK_00170	JFONFGPK_00170	JFONFGPK_1_1	-	131082..131101	TATACCCATTGCCTTGGCACCATG	AAACCATGGTGCCAAGGCAATGGG	NA	NA	NA
JFONFGPK_00171	JFONFGPK_00171	JFONFGPK_00171_gR14r	ACTATTCATTAGTGACAATA	GGG	0.25	321	10	0.0332226	0.763836	JFONFGPK_00171	JFONFGPK_00171	JFONFGPK_1_1	-	132491..132510	TATAACTATTCATTAGTGACAATA	AAACTATTGTCACTAATGAATAGT	NA	NA	NA
JFONFGPK_00172	JFONFGPK_00172	JFONFGPK_00172_gR166r	AGATCGTATTGGACGATTTG	TGG	0.4	2022	162	0.0809191	0.544575	JFONFGPK_00172	JFONFGPK_00172	JFONFGPK_1_1	-	132953..132972	TATAAGATCGTATTGGACGATTTG	AAACCAAATCGTCCAATACGATCT	NA	NA	NA
JFONFGPK_00173	ntpK	JFONFGPK_00173_gR59r	TACGGCTAAAACAATTCCTA	AGG	0.35	480	55	0.119565	0.687174	JFONFGPK_00173	ntpK	JFONFGPK_1_1	-	134869..134888	TATATACGGCTAAAACAATTCCTA	AAACTAGGAATTGTTTTAGCCGTA	NA	NA	NA
JFONFGPK_00174	JFONFGPK_00174	JFONFGPK_00174_gR72r	GACTATCTGTCGCTATCTTT	AGG	0.4	585	68	0.120354	0.614464	JFONFGPK_00174	JFONFGPK_00174	JFONFGPK_1_1	-	135429..135448	TATAGACTATCTGTCGCTATCTTT	AAACAAAGATAGCGACAGATAGTC	NA	NA	NA
JFONFGPK_00175	ntpC	JFONFGPK_00175_gR10r	GTGTTTAATTCTAGAAATGT	TGG	0.25	999	6	0.0061287	0.567064	JFONFGPK_00175	ntpC	JFONFGPK_1_1	-	135967..135986	TATAGTGTTTAATTCTAGAAATGT	AAACACATTTCTAGAATTAAACAC	NA	NA	NA
JFONFGPK_00176	ntpG	JFONFGPK_00176_gR11r	CCCGACTTTATACAATGTTT	TGG	0.35	321	7	0.0232558	0.41588	JFONFGPK_00176	ntpG	JFONFGPK_1_1	-	136963..136982	TATACCCGACTTTATACAATGTTT	AAACAAACATTGTATAAAGTCGGG	NA	NA	NA
JFONFGPK_00177	ntpA	JFONFGPK_00177_gR29r	CACAACAAGAGGTCCCGAAA	CGG	0.5	1776	25	0.0142369	0.531012	JFONFGPK_00177	ntpA	JFONFGPK_1_1	-	137502..137521	TATACACAACAAGAGGTCCCGAAA	AAACTTTCGGGACCTCTTGTTGTG	NA	NA	NA
JFONFGPK_00178	ntpB	JFONFGPK_00178_gR51r	CTTGATCAACAATCATCAAA	GGG	0.3	1416	47	0.0336676	0.601115	JFONFGPK_00178	ntpB	JFONFGPK_1_1	-	139300..139319	TATACTTGATCAACAATCATCAAA	AAACTTTGATGATTGTTGATCAAG	NA	NA	NA
JFONFGPK_00179	ntpD	JFONFGPK_00179_gR28r	TTACTAAGTTCCATGCGTGT	TGG	0.4	627	24	0.0395387	0.484618	JFONFGPK_00179	ntpD	JFONFGPK_1_1	-	140737..140756	TATATTACTAAGTTCCATGCGTGT	AAACACACGCATGGAACTTAGTAA	NA	NA	NA
JFONFGPK_00180	JFONFGPK_00180	JFONFGPK_00180_gR1231f	TAACAGCATTGTCAGCAATT	TGG	0.35	1263	29	0.0233307	0.583603	JFONFGPK_00180	JFONFGPK_00180	JFONFGPK_1_1	+	142673..142692	TATATAACAGCATTGTCAGCAATT	AAACAATTGCTGACAATGCTGTTA	NA	NA	NA
JFONFGPK_00181	JFONFGPK_00181	JFONFGPK_00181_gR737f	ACCTGTACCACCAATGGCTA	TGG	0.5	879	139	0.161816	0.595694	JFONFGPK_00181	JFONFGPK_00181	JFONFGPK_1_1	+	143454..143473	TATAACCTGTACCACCAATGGCTA	AAACTAGCCATTGGTGGTACAGGT	NA	NA	NA
JFONFGPK_00182	purA	JFONFGPK_00182_gR32r	TTTACCTTCGTCACCCCACT	GGG	0.5	1293	28	0.0219953	0.460387	JFONFGPK_00182	purA	JFONFGPK_1_1	-	144078..144097	TATATTTACCTTCGTCACCCCACT	AAACAGTGGGGTGACGAAGGTAAA	NA	NA	NA
JFONFGPK_00183	tmpC_1	JFONFGPK_00183_gR47r	GCAGCCTCCTAATGTGAATA	GGG	0.45	1044	43	0.0419922	0.425183	JFONFGPK_00183	tmpC_1	JFONFGPK_1_1	-	145712..145731	TATAGCAGCCTCCTAATGTGAATA	AAACTATTCACATTAGGAGGCTGC	NA	NA	NA
JFONFGPK_00184	nusG	JFONFGPK_00184_gR39r	CGTAGCCTGAGTAAGTTTGG	AGG	0.5	540	35	0.0673077	0.484786	JFONFGPK_00184	nusG	JFONFGPK_1_1	-	146920..146939	TATACGTAGCCTGAGTAAGTTTGG	AAACCCAAACTTACTCAGGCTACG	NA	NA	NA
JFONFGPK_00185	JFONFGPK_00185	JFONFGPK_00185_gR164r	TGCGTTAGCTTCCATAACTT	TGG	0.4	1356	160	0.11976	0.560778	JFONFGPK_00185	JFONFGPK_00185	JFONFGPK_1_1	-	147955..147974	TATATGCGTTAGCTTCCATAACTT	AAACAAGTTATGGAAGCTAACGCA	NA	NA	NA
JFONFGPK_00186	JFONFGPK_00186	JFONFGPK_00186_gR19r	TGGTAATGTTCTAAACTCTT	TGG	0.3	486	15	0.0321888	0.702434	JFONFGPK_00186	JFONFGPK_00186	JFONFGPK_1_1	-	149170..149189	TATATGGTAATGTTCTAAACTCTT	AAACAAGAGTTTAGAACATTACCA	NA	NA	NA
JFONFGPK_00187	slo	JFONFGPK_00187_gR134r	TGGTTGCTCATTTGTCGTTG	TGG	0.45	1716	130	0.0766509	0.55056	JFONFGPK_00187	slo	JFONFGPK_1_1	-	149794..149813	TATATGGTTGCTCATTTGTCGTTG	AAACCAACGACAAATGAGCAACCA	NA	NA	NA
JFONFGPK_00188	JFONFGPK_00188	JFONFGPK_00188_gR24r	GGTAGACGAAGCGTAGAGGC	TGG	0.6	432	20	0.0485437	0.382137	JFONFGPK_00188	JFONFGPK_00188	JFONFGPK_1_1	-	151654..151673	TATAGGTAGACGAAGCGTAGAGGC	AAACGCCTCTACGCTTCGTCTACC	NA	NA	NA
JFONFGPK_00189	JFONFGPK_00189	JFONFGPK_00189_gR175f	TTTGGTTTTCTGGTGTTGCA	AGG	0.4	237	59	0.271889	0.704427	JFONFGPK_00189	JFONFGPK_00189	JFONFGPK_1_1	+	152409..152428	TATATTTGGTTTTCTGGTGTTGCA	AAACTGCAACACCAGAAAACCAAA	NA	NA	NA
JFONFGPK_00190	JFONFGPK_00190	JFONFGPK_00190_gR112f	TTCCTAGTGTTGCAAGGCTA	AGG	0.45	168	53	0.358108	0.893	JFONFGPK_00190	JFONFGPK_00190	JFONFGPK_1_1	+	152992..153011	TATATTCCTAGTGTTGCAAGGCTA	AAACTAGCCTTGCAACACTAGGAA	NA	NA	NA
JFONFGPK_00191	metC	JFONFGPK_00191_gR23r	AACCGTATAGCCATGTAATA	AGG	0.35	1140	19	0.0169643	0.414686	JFONFGPK_00191	metC	JFONFGPK_1_1	-	154039..154058	TATAAACCGTATAGCCATGTAATA	AAACTATTACATGGCTATACGGTT	NA	NA	NA
JFONFGPK_00192	leuS	JFONFGPK_00192_gR26r	TTGCCATTTGGGTTCAATAG	CGG	0.4	2502	22	0.00886382	0.62254	JFONFGPK_00192	leuS	JFONFGPK_1_1	-	155392..155411	TATATTGCCATTTGGGTTCAATAG	AAACCTATTGAACCCAAATGGCAA	NA	NA	NA
JFONFGPK_00193	ulaA_1	JFONFGPK_00193_gR18r	AGAACCAGTTTAGGGGAGCT	AGG	0.5	1434	14	0.00990099	0.360709	JFONFGPK_00193	ulaA_1	JFONFGPK_1_1	-	158192..158211	TATAAGAACCAGTTTAGGGGAGCT	AAACAGCTCCCCTAAACTGGTTCT	NA	NA	NA
JFONFGPK_00194	ulaB	JFONFGPK_00194_gR209r	AAGACCAACCAAGTGGCCTT	TGG	0.5	279	205	0.791506	0.554388	JFONFGPK_00194	ulaB	JFONFGPK_1_1	-	159887..159906	TATAAAGACCAACCAAGTGGCCTT	AAACAAGGCCACTTGGTTGGTCTT	NA	NA	NA
JFONFGPK_00195	ulaC	JFONFGPK_00195_gR23r	GATGGAGTTGTTGTCAATAA	AGG	0.35	486	19	0.0407725	0.621291	JFONFGPK_00195	ulaC	JFONFGPK_1_1	-	160102..160121	TATAGATGGAGTTGTTGTCAATAA	AAACTTATTGACAACAACTCCATC	NA	NA	NA
JFONFGPK_00196	ulaD	JFONFGPK_00196_gR19r	TCTAAAGCAACTTGTAAATT	TGG	0.25	663	15	0.0233281	0.549095	JFONFGPK_00196	ulaD	JFONFGPK_1_1	-	160674..160693	TATATCTAAAGCAACTTGTAAATT	AAACAATTTACAAGTTGCTTTAGA	NA	NA	NA
JFONFGPK_00197	ulaE	JFONFGPK_00197_gR43r	TCACGCCAGGTAAACTGTTT	TGG	0.45	864	39	0.0462085	0.532179	JFONFGPK_00197	ulaE	JFONFGPK_1_1	-	161365..161384	TATATCACGCCAGGTAAACTGTTT	AAACAAACAGTTTACCTGGCGTGA	NA	NA	NA
JFONFGPK_00198	araD	JFONFGPK_00198_gR64r	AATTTGACAAGACCGTGTTG	TGG	0.4	705	60	0.0875912	0.418421	JFONFGPK_00198	araD	JFONFGPK_1_1	-	162251..162270	TATAAATTTGACAAGACCGTGTTG	AAACCAACACGGTCTTGTCAAATT	NA	NA	NA
JFONFGPK_00199	licR_1	JFONFGPK_00199_gR67r	GAAATGGCCATAACTGTCTC	AGG	0.45	1647	63	0.0387216	0.394356	JFONFGPK_00199	licR_1	JFONFGPK_1_1	-	163283..163302	TATAGAAATGGCCATAACTGTCTC	AAACGAGACAGTTATGGCCATTTC	NA	NA	NA
JFONFGPK_00200	ulaG	JFONFGPK_00200_gR45r	CCCATTCTGGAAACGTGTTA	AGG	0.45	1092	41	0.0382463	0.475564	JFONFGPK_00200	ulaG	JFONFGPK_1_1	-	165160..165179	TATACCCATTCTGGAAACGTGTTA	AAACTAACACGTTTCCAGAATGGG	NA	NA	NA
JFONFGPK_00201	opuAA	JFONFGPK_00201_gR212r	ACGATTTAGCATGCGGACAA	GGG	0.45	1197	208	0.17672	0.364312	JFONFGPK_00201	opuAA	JFONFGPK_1_1	-	166906..166925	TATAACGATTTAGCATGCGGACAA	AAACTTGTCCGCATGCTAAATCGT	NA	NA	NA
JFONFGPK_00202	JFONFGPK_00202	JFONFGPK_00202_gR34r	TGCTCCACCAGTTGAGCTAC	TGG	0.55	1728	30	0.0175644	0.583566	JFONFGPK_00202	JFONFGPK_00202	JFONFGPK_1_1	-	167940..167959	TATATGCTCCACCAGTTGAGCTAC	AAACGTAGCTCAACTGGTGGAGCA	NA	NA	NA
JFONFGPK_00203	polA	JFONFGPK_00203_gR44r	AAAGGCACGAAAGGCAACAG	AGG	0.5	2643	40	0.0152497	0.609188	JFONFGPK_00203	polA	JFONFGPK_1_1	-	169808..169827	TATAAAAGGCACGAAAGGCAACAG	AAACCTGTTGCCTTTCGTGCCTTT	NA	NA	NA
JFONFGPK_00204	yccU	JFONFGPK_00204_gR28r	GCTTTTAGGATATCCTCTGA	GGG	0.4	456	24	0.0550459	0.366064	JFONFGPK_00204	yccU	JFONFGPK_1_1	-	172621..172640	TATAGCTTTTAGGATATCCTCTGA	AAACTCAGAGGATATCCTAAAAGC	NA	NA	NA
JFONFGPK_00205	perR	JFONFGPK_00205_gR32r	GACATTTTCATAGGCATCTA	GGG	0.35	468	28	0.0625	0.674926	JFONFGPK_00205	perR	JFONFGPK_1_1	-	173132..173151	TATAGACATTTTCATAGGCATCTA	AAACTAGATGCCTATGAAAATGTC	NA	NA	NA
JFONFGPK_00206	JFONFGPK_00206	JFONFGPK_00206_gR110r	TCTATTCGCCACCACACTAG	GGG	0.5	141	106	0.876033	0.363895	JFONFGPK_00206	JFONFGPK_00206	JFONFGPK_1_1	-	173993..174012	TATATCTATTCGCCACCACACTAG	AAACCTAGTGTGGTGGCGAATAGA	NA	NA	NA
JFONFGPK_00207	JFONFGPK_00207	JFONFGPK_00207_gR79r	GAGAAGGAAATATAGACAAT	AGG	0.3	1335	75	0.0570342	0.490118	JFONFGPK_00207	JFONFGPK_00207	JFONFGPK_1_1	-	174324..174343	TATAGAGAAGGAAATATAGACAAT	AAACATTGTCTATATTTCCTTCTC	NA	NA	NA
JFONFGPK_00208	ybdM	JFONFGPK_00208_gR25r	ATTGATTTAATCTCATAGAC	TGG	0.25	531	21	0.0410959	0.463606	JFONFGPK_00208	ybdM	JFONFGPK_1_1	-	175597..175616	TATAATTGATTTAATCTCATAGAC	AAACGTCTATGAGATTAAATCAAT	NA	NA	NA
JFONFGPK_00209	JFONFGPK_00209	JFONFGPK_00209_gR173r	GCCACAAACAGACTCATCAA	GGG	0.45	210	169	0.889474	0.621361	JFONFGPK_00209	JFONFGPK_00209	JFONFGPK_1_1	-	176268..176287	TATAGCCACAAACAGACTCATCAA	AAACTTGATGAGTCTGTTTGTGGC	NA	NA	NA
JFONFGPK_00210	JFONFGPK_00210	JFONFGPK_00210_gR192f	TCCATGAGTGCATTATCGTA	TGG	0.4	216	21	0.107143	1	JFONFGPK_00210,JFONFGPK_01175	JFONFGPK_00210,JFONFGPK_01175	JFONFGPK_1_1,JFONFGPK_1_1	+,-	176610..176629,1125035..1125054	TATATCCATGAGTGCATTATCGTA	AAACTACGATAATGCACTCATGGA	NA	NA	NA
JFONFGPK_00211	JFONFGPK_00211	JFONFGPK_00211_gR112f	CCAACTTGTCTTGCATACGT	CGG	0.45	570	455	0.827273	0.449797	JFONFGPK_00211	JFONFGPK_00211	JFONFGPK_1_1	+	176785..176804	TATACCAACTTGTCTTGCATACGT	AAACACGTATGCAAGACAAGTTGG	NA	NA	NA
JFONFGPK_00212	JFONFGPK_00212	JFONFGPK_00212_gR183f	ATCCATCGATAAAGACTATT	GGG	0.3	216	30	0.153061	0.92	JFONFGPK_00212	JFONFGPK_00212	JFONFGPK_1_1	+	177458..177477	TATAATCCATCGATAAAGACTATT	AAACAATAGTCTTTATCGATGGAT	NA	NA	NA
JFONFGPK_00213	JFONFGPK_00213	JFONFGPK_00213_gR1280f	AATTCCAATGGCTAGAGCAA	TGG	0.4	1311	28	0.0216886	0.527246	JFONFGPK_00213	JFONFGPK_00213	JFONFGPK_1_1	+	178926..178945	TATAAATTCCAATGGCTAGAGCAA	AAACTTGCTCTAGCCATTGGAATT	NA	NA	NA
JFONFGPK_00214	nadC	JFONFGPK_00214_gR32r	TGTATCATCTATTTGAAAAG	GGG	0.25	873	28	0.0328253	0.639484	JFONFGPK_00214	nadC	JFONFGPK_1_1	-	179225..179244	TATATGTATCATCTATTTGAAAAG	AAACCTTTTCAAATAGATGATACA	NA	NA	NA
JFONFGPK_00215	JFONFGPK_00215	JFONFGPK_00215_gR787f	AGGTGGAGCGTGATAAATCA	AGG	0.45	807	17	0.021601	1	JFONFGPK_00215,JFONFGPK_01139	JFONFGPK_00215,JFONFGPK_01139	JFONFGPK_1_1,JFONFGPK_1_1	+,-	181139..181158,1084633..1084652	TATAAGGTGGAGCGTGATAAATCA	AAACTGATTTATCACGCTCCACCT	NA	NA	NA
JFONFGPK_00216	JFONFGPK_00216	JFONFGPK_00216_gR413f	GCGAATCATATATTTGAGAT	CGG	0.3	516	100	0.201613	1	JFONFGPK_00216,JFONFGPK_01138	JFONFGPK_00216,JFONFGPK_01138	JFONFGPK_1_1,JFONFGPK_1_1	+,-	181592..181611,1084180..1084199	TATAGCGAATCATATATTTGAGAT	AAACATCTCAAATATATGATTCGC	NA	NA	NA
JFONFGPK_00217	JFONFGPK_00217	JFONFGPK_00217_gR780f	TGAAACATAAAGAGAAGGGT	TGG	0.35	864	81	0.0959716	0.437519	JFONFGPK_00217	JFONFGPK_00217	JFONFGPK_1_1	+	182560..182579	TATATGAAACATAAAGAGAAGGGT	AAACACCCTTCTCTTTATGTTTCA	NA	NA	NA
JFONFGPK_00218	tgt	JFONFGPK_00218_gR19r	TTGATAAGGCGATACTTAAT	CGG	0.3	1143	15	0.0133571	0.515672	JFONFGPK_00218	tgt	JFONFGPK_1_1	-	182894..182913	TATATTGATAAGGCGATACTTAAT	AAACATTAAGTATCGCCTTATCAA	NA	NA	NA
JFONFGPK_00219	JFONFGPK_00219	JFONFGPK_00219_gR30r	GGCACCGATACTCTTGGTCA	AGG	0.55	312	26	0.0890411	0.733707	JFONFGPK_00219	JFONFGPK_00219	JFONFGPK_1_1	-	184264..184283	TATAGGCACCGATACTCTTGGTCA	AAACTGACCAAGAGTATCGGTGCC	NA	NA	NA
JFONFGPK_00220	bioY	JFONFGPK_00220_gR17r	AGCCACCTTAACAAGTTCTT	TGG	0.4	540	13	0.025	0.583266	JFONFGPK_00220	bioY	JFONFGPK_1_1	-	184566..184585	TATAAGCCACCTTAACAAGTTCTT	AAACAAGAACTTGTTAAGGTGGCT	NA	NA	NA
JFONFGPK_00221	JFONFGPK_00221	JFONFGPK_00221_gR17r	GGCTCCCCAAGACCCTAAGG	TGG	0.65	780	13	0.0171053	0.486132	JFONFGPK_00221	JFONFGPK_00221	JFONFGPK_1_1	-	185245..185264	TATAGGCTCCCCAAGACCCTAAGG	AAACCCTTAGGGTCTTGGGGAGCC	NA	NA	NA
JFONFGPK_00222	tadA_1	JFONFGPK_00222_gR10r	GTTTGCTCTTCTAAACTATA	TGG	0.3	516	6	0.0120968	0.538591	JFONFGPK_00222	tadA_1	JFONFGPK_1_1	-	186017..186036	TATAGTTTGCTCTTCTAAACTATA	AAACTATAGTTTAGAAGAGCAAAC	NA	NA	NA
JFONFGPK_00223	JFONFGPK_00223	JFONFGPK_00223_gR1180f	CAGACATACCAACTGTCATA	AGG	0.4	1221	38	0.0316403	0.481289	JFONFGPK_00223	JFONFGPK_00223	JFONFGPK_1_1	+	188303..188322	TATACAGACATACCAACTGTCATA	AAACTATGACAGTTGGTATGTCTG	NA	NA	NA
JFONFGPK_00224	JFONFGPK_00224	JFONFGPK_00224_gR56r	CGAAAATCGCTTAGGGCTGC	TGG	0.55	99	52	0.658228	0.398142	JFONFGPK_00224	JFONFGPK_00224	JFONFGPK_1_1	-	188624..188643	TATACGAAAATCGCTTAGGGCTGC	AAACGCAGCCCTAAGCGATTTTCG	NA	NA	NA
JFONFGPK_00225	speC_1	JFONFGPK_00225_gR119r	ATCGCATGGGGTAATATTAT	AGG	0.35	705	115	0.167883	0.696893	JFONFGPK_00225	speC_1	JFONFGPK_1_1	-	188887..188906	TATAATCGCATGGGGTAATATTAT	AAACATAATATTACCCCATGCGAT	NA	NA	NA
JFONFGPK_00226	JFONFGPK_00226	JFONFGPK_00226_gR44r	GCATAAAGCCACACCTACAA	AGG	0.45	120	40	0.4	0.764194	JFONFGPK_00226	JFONFGPK_00226	JFONFGPK_1_1	-	189601..189620	TATAGCATAAAGCCACACCTACAA	AAACTTGTAGGTGTGGCTTTATGC	NA	NA	NA
JFONFGPK_00227	pgi	JFONFGPK_00227_gR39r	GTTGTCCCGCAAATGACTCG	AGG	0.55	1350	35	0.0263158	0.531963	JFONFGPK_00227	pgi	JFONFGPK_1_1	-	189967..189986	TATAGTTGTCCCGCAAATGACTCG	AAACCGAGTCATTTGCGGGACAAC	NA	NA	NA
JFONFGPK_00228	JFONFGPK_00228	JFONFGPK_00228_gR240f	TTGGTAGTGGTTCTGGTGCA	AGG	0.5	248	5	0.0219298	0.452775	JFONFGPK_00228,JFONFGPK_00229	JFONFGPK_00228,JFONFGPK_00229	JFONFGPK_1_1	+	191666..191685	TATATTGGTAGTGGTTCTGGTGCA	AAACTGCACCAGAACCACTACCAA	NA	NA	NA
JFONFGPK_00229	JFONFGPK_00229	JFONFGPK_00229_gR1481f	GATTTTCTGGTCAATAATAT	CGG	0.25	1509	25	0.0167898	0.634173	JFONFGPK_00229	JFONFGPK_00229	JFONFGPK_1_1	+	193094..193113	TATAGATTTTCTGGTCAATAATAT	AAACATATTATTGACCAGAAAATC	NA	NA	NA
JFONFGPK_00230	JFONFGPK_00230	JFONFGPK_00230_gR81r	GAAATAGAATGGTTGATAAG	GGG	0.3	1134	77	0.0691203	1	JFONFGPK_00361,JFONFGPK_01593,JFONFGPK_01658,JFONFGPK_01740,JFONFGPK_01855,JFONFGPK_00323,JFONFGPK_00230	JFONFGPK_00361,JFONFGPK_01593,JFONFGPK_01658,JFONFGPK_01740,JFONFGPK_01855,JFONFGPK_00323,JFONFGPK_00230	JFONFGPK_1_1,JFONFGPK_1_1,JFONFGPK_1_1,JFONFGPK_1_1,JFONFGPK_1_1,JFONFGPK_1_1,JFONFGPK_1_1	+,+,+,+,+,-,-	332405..332424,1516927..1516946,1584185..1584204,1669940..1669959,1794131..1794150,293784..293803,193661..193680	TATAGAAATAGAATGGTTGATAAG	AAACCTTATCAACCATTCTATTTC	NA	NA	NA
JFONFGPK_00231	znuA	JFONFGPK_00231_gR81r	TGCCTTGCGTAGGCTGTTTG	GGG	0.55	921	77	0.0854606	0.564906	JFONFGPK_00231	znuA	JFONFGPK_1_1	-	194972..194991	TATATGCCTTGCGTAGGCTGTTTG	AAACCAAACAGCCTACGCAAGGCA	NA	NA	NA
JFONFGPK_00232	JFONFGPK_00232	JFONFGPK_00232_gR75r	CCATATGATGCTTACCAAGT	TGG	0.4	2478	71	0.0288853	0.600795	JFONFGPK_00232	JFONFGPK_00232	JFONFGPK_1_1	-	195899..195918	TATACCATATGATGCTTACCAAGT	AAACACTTGGTAAGCATCATATGG	NA	NA	NA
JFONFGPK_00233	JFONFGPK_00233	JFONFGPK_00233_gR54r	ACTTACCAGCACCTTCTTTT	AGG	0.4	201	50	0.276243	0.585702	JFONFGPK_00233	JFONFGPK_00233	JFONFGPK_1_1	-	198524..198543	TATAACTTACCAGCACCTTCTTTT	AAACAAAAGAAGGTGCTGGTAAGT	NA	NA	NA
JFONFGPK_00234	nikE	JFONFGPK_00234_gR540f	AATATCCCTAAGATTTGACC	AGG	0.35	627	84	0.138386	0.576619	JFONFGPK_00234	nikE	JFONFGPK_1_1	+	199278..199297	TATAAATATCCCTAAGATTTGACC	AAACGGTCAAATCTTAGGGATATT	NA	NA	NA
JFONFGPK_00235	oppD_1	JFONFGPK_00235_gR769f	ATTGAGTGAAGGTGATGGAG	AGG	0.45	804	32	0.0408163	0.420081	JFONFGPK_00235	oppD_1	JFONFGPK_1_1	+	200117..200136	TATAATTGAGTGAAGGTGATGGAG	AAACCTCCATCACCTTCACTCAAT	NA	NA	NA
JFONFGPK_00236	dppC	JFONFGPK_00236_gR770f	AATACTAAGAATGAGAGAAA	TGG	0.25	822	49	0.0610973	0.536796	JFONFGPK_00236	dppC	JFONFGPK_1_1	+	200933..200952	TATAAATACTAAGAATGAGAGAAA	AAACTTTCTCTCATTCTTAGTATT	NA	NA	NA
JFONFGPK_00237	gsiC	JFONFGPK_00237_gR896f	AGATTGTTTTAACAAAACGA	AGG	0.25	978	79	0.0824635	0.554361	JFONFGPK_00237	gsiC	JFONFGPK_1_1	+	201877..201896	TATAAGATTGTTTTAACAAAACGA	AAACTCGTTTTGTTAAAACAATCT	NA	NA	NA
JFONFGPK_00238	JFONFGPK_00238	JFONFGPK_00238_gR1612f	TGATAATAGAGAAGTATTTT	AGG	0.2	1629	14	0.00870106	0.595945	JFONFGPK_00238	JFONFGPK_00238	JFONFGPK_1_1	+	203683..203702	TATATGATAATAGAGAAGTATTTT	AAACAAAATACTTCTCTATTATCA	NA	NA	NA
JFONFGPK_00239	JFONFGPK_00239	JFONFGPK_00239_gR98r	GTTATTTTTACCTGTATTAA	TGG	0.2	267	94	0.380567	0.544092	JFONFGPK_00239	JFONFGPK_00239	JFONFGPK_1_1	-	203989..204008	TATAGTTATTTTTACCTGTATTAA	AAACTTAATACAGGTAAAAATAAC	tandemT	NA	NA
JFONFGPK_00240	speC_2	JFONFGPK_00240_gR636f	TCTACTTCTAATCCAAACAC	AGG	0.35	702	63	0.0923754	0.5211	JFONFGPK_00240	speC_2	JFONFGPK_1_1	+	205064..205083	TATATCTACTTCTAATCCAAACAC	AAACGTGTTTGGATTAGAAGTAGA	NA	NA	NA
JFONFGPK_00241	JFONFGPK_00241	JFONFGPK_00241_gR491f	AGAGCCACTATGTCCAATGA	TGG	0.45	507	13	0.026694	0.516887	JFONFGPK_00241	JFONFGPK_00241	JFONFGPK_1_1	+	205869..205888	TATAAGAGCCACTATGTCCAATGA	AAACTCATTGGACATAGTGGCTCT	NA	NA	NA
JFONFGPK_00242	JFONFGPK_00242	JFONFGPK_00242_gR365f	AATGCTGGGAATTCTCCTTA	AGG	0.4	441	73	0.173397	0.501057	JFONFGPK_00242	JFONFGPK_00242	JFONFGPK_1_1	+	206304..206323	TATAAATGCTGGGAATTCTCCTTA	AAACTAAGGAGAATTCCCAGCATT	NA	NA	NA
JFONFGPK_00243	JFONFGPK_00243	JFONFGPK_00243_gR67f	CTCTACCAACTGAGCTAAGG	AGG	0.5	75	5	0.0909091	0.526643	JFONFGPK_00243	JFONFGPK_00243	JFONFGPK_1_1	+	206584..206603	TATACTCTACCAACTGAGCTAAGG	AAACCCTTAGCTCAGTTGGTAGAG	NA	NA	NA
JFONFGPK_00244	JFONFGPK_00244	JFONFGPK_00244_gR170f	AGTCGGTCAACACTTAGATG	TGG	0.45	197	24	0.135593	0.615669	JFONFGPK_00244	JFONFGPK_00244	JFONFGPK_1_1	+	206761..206780	TATAAGTCGGTCAACACTTAGATG	AAACCATCTAAGTGTTGACCGACT	NA	NA	NA
JFONFGPK_00245	JFONFGPK_00245	JFONFGPK_00245_gR1260f	ATTCTGAGCGCTAAATGATC	AGG	0.4	1269	6	0.00480384	0.460546	JFONFGPK_00245	JFONFGPK_00245	JFONFGPK_1_1	+	208136..208155	TATAATTCTGAGCGCTAAATGATC	AAACGATCATTTAGCGCTCAGAAT	NA	NA	NA
JFONFGPK_00246	pabA	JFONFGPK_00246_gR527f	TAAATATTGGGCGAGGTTGT	AGG	0.4	567	37	0.0676417	0.500884	JFONFGPK_00246	pabA	JFONFGPK_1_1	+	208704..208723	TATATAAATATTGGGCGAGGTTGT	AAACACAACCTCGCCCAATATTTA	NA	NA	NA
JFONFGPK_00247	menF	JFONFGPK_00247_gR1692f	TTGGCTACCAATTCTACTAA	TGG	0.35	1758	63	0.0362486	0.694722	JFONFGPK_00247	menF	JFONFGPK_1_1	+	210468..210487	TATATTGGCTACCAATTCTACTAA	AAACTTAGTAGAATTGGTAGCCAA	NA	NA	NA
JFONFGPK_00248	JFONFGPK_00248	JFONFGPK_00248_gR152r	CACTTCGCCACTATCGTCAA	TGG	0.5	471	148	0.32816	0.520939	JFONFGPK_00248	JFONFGPK_00248	JFONFGPK_1_1	-	210898..210917	TATACACTTCGCCACTATCGTCAA	AAACTTGACGATAGTGGCGAAGTG	NA	NA	NA
JFONFGPK_00249	prmA	JFONFGPK_00249_gR138r	CTGGGTATAACTCCCCAAAG	CGG	0.5	954	134	0.143469	0.544575	JFONFGPK_00249	prmA	JFONFGPK_1_1	-	211425..211444	TATACTGGGTATAACTCCCCAAAG	AAACCTTTGGGGAGTTATACCCAG	NA	NA	NA
JFONFGPK_00250	rsmE	JFONFGPK_00250_gR56r	GTGCTTGATGGTATCTTTAT	CGG	0.35	750	52	0.0712329	0.698062	JFONFGPK_00250	rsmE	JFONFGPK_1_1	-	212296..212315	TATAGTGCTTGATGGTATCTTTAT	AAACATAAAGATACCATCAAGCAC	NA	NA	NA
JFONFGPK_00251	ptsG	JFONFGPK_00251_gR91r	CTGATCATTAAACCAGCCGC	TGG	0.5	2187	87	0.0401477	0.413074	JFONFGPK_00251	ptsG	JFONFGPK_1_1	-	213438..213457	TATACTGATCATTAAACCAGCCGC	AAACGCGGCTGGTTTAATGATCAG	NA	NA	NA
JFONFGPK_00252	mapP	JFONFGPK_00252_gR11r	GGTATTCAGTGTTAATACCT	TGG	0.35	819	7	0.00876095	0.627311	JFONFGPK_00252	mapP	JFONFGPK_1_1	-	215627..215646	TATAGGTATTCAGTGTTAATACCT	AAACAGGTATTAACACTGAATACC	NA	NA	NA
JFONFGPK_00253	JFONFGPK_00253	JFONFGPK_00253_gR448f	AGCTAAGGGTGTTGCCACTG	AGG	0.55	483	32	0.0691145	0.646804	JFONFGPK_00253	JFONFGPK_00253	JFONFGPK_1_1	+	217263..217282	TATAAGCTAAGGGTGTTGCCACTG	AAACCAGTGGCAACACCCTTAGCT	NA	NA	NA
JFONFGPK_00254	JFONFGPK_00254	JFONFGPK_00254_gR24r	AGACTAGTTTGTTGAGATTA	TGG	0.3	1047	20	0.0194742	0.607245	JFONFGPK_00254	JFONFGPK_00254	JFONFGPK_1_1	-	217716..217735	TATAAGACTAGTTTGTTGAGATTA	AAACTAATCTCAACAAACTAGTCT	NA	NA	NA
JFONFGPK_00255	relA	JFONFGPK_00255_gR47r	GGTCATATAGGTGGCCGCTA	AGG	0.55	2220	43	0.0195455	0.437768	JFONFGPK_00255	relA	JFONFGPK_1_1	-	219037..219056	TATAGGTCATATAGGTGGCCGCTA	AAACTAGCGGCCACCTATATGACC	NA	NA	NA
JFONFGPK_00256	dtd	JFONFGPK_00256_gR38r	TTTCCCATCAATAGAAACAG	AGG	0.35	444	34	0.0801887	0.433164	JFONFGPK_00256	dtd	JFONFGPK_1_1	-	221262..221281	TATATTTCCCATCAATAGAAACAG	AAACCTGTTTCTATTGATGGGAAA	NA	NA	NA
JFONFGPK_00257	skc	JFONFGPK_00257_gR1246f	ATCCATACCCAGCAATAGCT	TGG	0.45	1323	74	0.056792	0.653991	JFONFGPK_00257	skc	JFONFGPK_1_1	+	222998..223017	TATAATCCATACCCAGCAATAGCT	AAACAGCTATTGCTGGGTATGGAT	NA	NA	NA
JFONFGPK_00258	lrp	JFONFGPK_00258_gR28r	TGAGGGCCTACTTGCATCTC	TGG	0.55	849	24	0.0289505	0.398142	JFONFGPK_00258	lrp	JFONFGPK_1_1	-	223475..223494	TATATGAGGGCCTACTTGCATCTC	AAACGAGATGCAAGTAGGCCCTCA	NA	NA	NA
JFONFGPK_00259	msmX	JFONFGPK_00259_gR45r	CGGCATAATGAGTAGTATTT	GGG	0.35	1134	41	0.0368043	0.561152	JFONFGPK_00259	msmX	JFONFGPK_1_1	-	224638..224657	TATACGGCATAATGAGTAGTATTT	AAACAAATACTACTCATTATGCCG	NA	NA	NA
JFONFGPK_00260	dexB	JFONFGPK_00260_gR51r	TGGTGTCTTTAAAGGACCTT	GGG	0.4	1614	47	0.0294856	0.609542	JFONFGPK_00260	dexB	JFONFGPK_1_1	-	225906..225925	TATATGGTGTCTTTAAAGGACCTT	AAACAAGGTCCTTTAAAGACACCA	NA	NA	NA
JFONFGPK_00261	glgX	JFONFGPK_00261_gR24r	ATTGATAGCGCTTTGATCCT	TGG	0.4	3498	20	0.00575043	0.470831	JFONFGPK_00261	glgX	JFONFGPK_1_1	-	227690..227709	TATAATTGATAGCGCTTTGATCCT	AAACAGGATCAAAGCGCTATCAAT	NA	NA	NA
JFONFGPK_00262	JFONFGPK_00262	JFONFGPK_00262_gR40r	GTGACTTCTGCAACACTCGA	CGG	0.5	348	36	0.109756	0.450908	JFONFGPK_00262	JFONFGPK_00262	JFONFGPK_1_1	-	231345..231364	TATAGTGACTTCTGCAACACTCGA	AAACTCGAGTGTTGCAGAAGTCAC	NA	NA	NA
JFONFGPK_00263	JFONFGPK_00263	JFONFGPK_00263_gR16r	ACTACAAACATTAAAATTGT	TGG	0.2	366	12	0.0346821	0.621642	JFONFGPK_00263	JFONFGPK_00263	JFONFGPK_1_1	-	231784..231803	TATAACTACAAACATTAAAATTGT	AAACACAATTTTAATGTTTGTAGT	NA	NA	NA
JFONFGPK_00264	uppS	JFONFGPK_00264_gR54r	TGATAATTCCAATATGCTTT	GGG	0.25	750	50	0.0684932	0.655881	JFONFGPK_00264	uppS	JFONFGPK_1_1	-	232406..232425	TATATGATAATTCCAATATGCTTT	AAACAAAGCATATTGGAATTATCA	NA	NA	NA
JFONFGPK_00265	JFONFGPK_00265	JFONFGPK_00265_gR51r	TTCCTATTATGAGAAAAGGT	AGG	0.3	795	47	0.0606452	0.491755	JFONFGPK_00265	JFONFGPK_00265	JFONFGPK_1_1	-	233165..233184	TATATTCCTATTATGAGAAAAGGT	AAACACCTTTTCTCATAATAGGAA	NA	NA	NA
JFONFGPK_00266	rasP	JFONFGPK_00266_gR57r	AATAGAAATGTCCAAATTCA	TGG	0.25	1260	53	0.0427419	0.538711	JFONFGPK_00266	rasP	JFONFGPK_1_1	-	234038..234057	TATAAATAGAAATGTCCAAATTCA	AAACTGAATTTGGACATTTCTATT	NA	NA	NA
JFONFGPK_00267	proS	JFONFGPK_00267_gR30r	TTGGCATTTCGCGCAAGGTT	GGG	0.5	1857	26	0.0141535	0.509772	JFONFGPK_00267	proS	JFONFGPK_1_1	-	235468..235487	TATATTGGCATTTCGCGCAAGGTT	AAACAACCTTGCGCGAAATGCCAA	NA	NA	NA
JFONFGPK_00268	polC	JFONFGPK_00268_gR36r	TGTCAAGTGGCATTTCTATC	TGG	0.4	4398	32	0.00730927	0.359336	JFONFGPK_00268	polC	JFONFGPK_1_1	-	237585..237604	TATATGTCAAGTGGCATTTCTATC	AAACGATAGAAATGCCACTTGACA	NA	NA	NA
JFONFGPK_00269	mhqR	JFONFGPK_00269_gR29r	CACCACCATGGCTTTCAAAG	CGG	0.5	429	25	0.0611247	0.527246	JFONFGPK_00269	mhqR	JFONFGPK_1_1	-	242085..242104	TATACACCACCATGGCTTTCAAAG	AAACCTTTGAAAGCCATGGTGGTG	NA	NA	NA
JFONFGPK_00270	azoR	JFONFGPK_00270_gR57r	GTGCTTGAGCCGCTAATTGA	TGG	0.5	543	53	0.101338	0.57746	JFONFGPK_00270	azoR	JFONFGPK_1_1	-	242672..242691	TATAGTGCTTGAGCCGCTAATTGA	AAACTCAATTAGCGGCTCAAGCAC	NA	NA	NA
JFONFGPK_00271	def_1	JFONFGPK_00271_gR582f	TCCATGGTAATCAGATGACT	AGG	0.4	615	30	0.0504202	0.500594	JFONFGPK_00271	def_1	JFONFGPK_1_1	+	243760..243779	TATATCCATGGTAATCAGATGACT	AAACAGTCATCTGATTACCATGGA	NA	NA	NA
JFONFGPK_00272	JFONFGPK_00272	JFONFGPK_00272_gR24r	CCCGCACTTCAGCTGATAAG	CGG	0.55	156	20	0.147059	0.51201	JFONFGPK_00272	JFONFGPK_00272	JFONFGPK_1_1	-	244325..244344	TATACCCGCACTTCAGCTGATAAG	AAACCTTATCAGCTGAAGTGCGGG	NA	NA	NA
JFONFGPK_00273	rpsO	JFONFGPK_00273_gR117r	GTTTGATGTGGCTGTTCAAG	TGG	0.45	270	113	0.452	0.682106	JFONFGPK_00273	rpsO	JFONFGPK_1_1	-	244731..244750	TATAGTTTGATGTGGCTGTTCAAG	AAACCTTGAACAGCCACATCAAAC	NA	NA	NA
JFONFGPK_00274	JFONFGPK_00274	JFONFGPK_00274_gR83r	ACGTTTGCTTGCCTTTAAAA	TGG	0.35	2061	79	0.0387065	0.687485	JFONFGPK_00274	JFONFGPK_00274	JFONFGPK_1_1	-	245318..245337	TATAACGTTTGCTTGCCTTTAAAA	AAACTTTTAAAGGCAAGCAAACGT	NA	NA	NA
JFONFGPK_00275	JFONFGPK_00275	JFONFGPK_00275_gR83r	CACATCAATACCCAAACTAG	AGG	0.4	285	79	0.298113	0.417101	JFONFGPK_00275	JFONFGPK_00275	JFONFGPK_1_1	-	247371..247390	TATACACATCAATACCCAAACTAG	AAACCTAGTTTGGGTATTGATGTG	NA	NA	NA
JFONFGPK_00276	ulaA_2	JFONFGPK_00276_gR74r	CAAAGCCACCAACCCTGCAA	AGG	0.55	1236	70	0.0575658	0.506119	JFONFGPK_00276	ulaA_2	JFONFGPK_1_1	-	247673..247692	TATACAAAGCCACCAACCCTGCAA	AAACTTGCAGGGTTGGTGGCTTTG	NA	NA	NA
JFONFGPK_00277	tal_1	JFONFGPK_00277_gR59r	TGTTTGTAAATCCTTTAACA	TGG	0.25	729	55	0.077574	0.634281	JFONFGPK_00277	tal_1	JFONFGPK_1_1	-	249049..249068	TATATGTTTGTAAATCCTTTAACA	AAACTGTTAAAGGATTTACAAACA	NA	NA	NA
JFONFGPK_00278	pnp	JFONFGPK_00278_gR46r	TGACCAACTTCAACAACAAG	GGG	0.4	2133	42	0.019877	0.70273	JFONFGPK_00278	pnp	JFONFGPK_1_1	-	250045..250064	TATATGACCAACTTCAACAACAAG	AAACCTTGTTGTTGAAGTTGGTCA	NA	NA	NA
JFONFGPK_00279	JFONFGPK_00279	JFONFGPK_00279_gR78r	GGAAAGCGTTGACAAGCGCA	AGG	0.55	753	74	0.100955	0.585555	JFONFGPK_00279	JFONFGPK_00279	JFONFGPK_1_1	-	252202..252221	TATAGGAAAGCGTTGACAAGCGCA	AAACTGCGCTTGTCAACGCTTTCC	NA	NA	NA
JFONFGPK_00280	cysE	JFONFGPK_00280_gR51r	CAAGACTATTACGAGCAGCT	GGG	0.45	582	47	0.0836299	0.565048	JFONFGPK_00280	cysE	JFONFGPK_1_1	-	252936..252955	TATACAAGACTATTACGAGCAGCT	AAACAGCTGCTCGTAATAGTCTTG	NA	NA	NA
JFONFGPK_00281	JFONFGPK_00281	JFONFGPK_00281_gR285f	CTACTTTCTGAAGCCTTCAC	AGG	0.45	292	4	0.0147059	0.37243	JFONFGPK_00281	JFONFGPK_00281	JFONFGPK_1_1	+	253894..253913	TATACTACTTTCTGAAGCCTTCAC	AAACGTGAAGGCTTCAGAAAGTAG	NA	NA	NA
JFONFGPK_00282	JFONFGPK_00282	JFONFGPK_00282_gR140r	CAAACCTATTAACCAAAATA	GGG	0.25	231	136	0.64455	0.739715	JFONFGPK_00282	JFONFGPK_00282	JFONFGPK_1_1	-	254085..254104	TATACAAACCTATTAACCAAAATA	AAACTATTTTGGTTAATAGGTTTG	NA	NA	NA
JFONFGPK_00283	cysS	JFONFGPK_00283_gR26r	CTTGCGGAGCGAACGGGTCA	TGG	0.65	1344	22	0.0166163	0.442579	JFONFGPK_00283	cysS	JFONFGPK_1_1	-	254229..254248	TATACTTGCGGAGCGAACGGGTCA	AAACTGACCCGTTCGCTCCGCAAG	NA	NA	NA
JFONFGPK_00284	mrnC	JFONFGPK_00284_gR16r	TTAATCAAATTCACATCAAC	TGG	0.25	414	12	0.0304569	0.532989	JFONFGPK_00284	mrnC	JFONFGPK_1_1	-	255555..255574	TATATTAATCAAATTCACATCAAC	AAACGTTGATGTGAATTTGATTAA	NA	NA	NA
JFONFGPK_00285	JFONFGPK_00285	JFONFGPK_00285_gR83r	ATCTTGTGCATACACAGATA	TGG	0.35	798	79	0.101542	0.641322	JFONFGPK_00285	JFONFGPK_00285	JFONFGPK_1_1	-	256231..256250	TATAATCTTGTGCATACACAGATA	AAACTATCTGTGTATGCACAAGAT	NA	NA	NA
JFONFGPK_00286	JFONFGPK_00286	JFONFGPK_00286_gR59r	TGCTTGAAGGCTTTCTGTAA	CGG	0.4	747	55	0.0756534	0.660566	JFONFGPK_00286	JFONFGPK_00286	JFONFGPK_1_1	-	257051..257070	TATATGCTTGAAGGCTTTCTGTAA	AAACTTACAGAAAGCCTTCAAGCA	NA	NA	NA
JFONFGPK_00287	JFONFGPK_00287	JFONFGPK_00287_gR50r	CTGACGGGTTGATTGCCAAA	AGG	0.5	519	46	0.0921844	0.653386	JFONFGPK_00287	JFONFGPK_00287	JFONFGPK_1_1	-	257792..257811	TATACTGACGGGTTGATTGCCAAA	AAACTTTGGCAATCAACCCGTCAG	NA	NA	NA
JFONFGPK_00288	JFONFGPK_00288	JFONFGPK_00288_gR11r	TGAATCTGTCATTATTGTAA	AGG	0.25	861	7	0.00832342	0.689924	JFONFGPK_00288	JFONFGPK_00288	JFONFGPK_1_1	-	258368..258387	TATATGAATCTGTCATTATTGTAA	AAACTTACAATAATGACAGATTCA	NA	NA	NA
JFONFGPK_00289	JFONFGPK_00289	JFONFGPK_00289_gR110r	AACTAAGTAACGTTGAAAAC	TGG	0.3	507	106	0.217659	0.536796	JFONFGPK_00289	JFONFGPK_00289	JFONFGPK_1_1	-	259463..259482	TATAAACTAAGTAACGTTGAAAAC	AAACGTTTTCAACGTTACTTAGTT	NA	NA	NA
JFONFGPK_00290	JFONFGPK_00290	JFONFGPK_00290_gR15r	CACGCGCTGCTTTTAATTTG	AGG	0.45	207	11	0.0588235	0.54231	JFONFGPK_00290	JFONFGPK_00290	JFONFGPK_1_1	-	259871..259890	TATACACGCGCTGCTTTTAATTTG	AAACCAAATTAAAAGCAGCGCGTG	NA	NA	NA
JFONFGPK_00291	JFONFGPK_00291	JFONFGPK_00291_gR18r	GTTCCGGGGCCTTTCAAATG	GGG	0.55	85	14	0.215385	0.519714	JFONFGPK_00291	JFONFGPK_00291	JFONFGPK_1_1	-	260189..260208	TATAGTTCCGGGGCCTTTCAAATG	AAACCATTTGAAAGGCCCCGGAAC	NA	NA	NA
JFONFGPK_00292	rplM	JFONFGPK_00292_gR34r	CATTTGCGTTCAACTTGGCC	TGG	0.5	447	30	0.0702576	0.561041	JFONFGPK_00292	rplM	JFONFGPK_1_1	-	260314..260333	TATACATTTGCGTTCAACTTGGCC	AAACGGCCAAGTTGAACGCAAATG	NA	NA	NA
JFONFGPK_00293	rpsI	JFONFGPK_00293_gR73r	ACAGTGATTTTACCAGTACC	TGG	0.4	393	69	0.184987	0.622756	JFONFGPK_00293	rpsI	JFONFGPK_1_1	-	260820..260839	TATAACAGTGATTTTACCAGTACC	AAACGGTACTGGTAAAATCACTGT	NA	NA	NA
JFONFGPK_00294	JFONFGPK_00294	JFONFGPK_00294_gR297f	TTTAGCTTCTCTAAAACATC	AGG	0.3	336	36	0.113924	0.565438	JFONFGPK_00294	JFONFGPK_00294	JFONFGPK_1_1	+	262648..262667	TATATTTAGCTTCTCTAAAACATC	AAACGATGTTTTAGAGAAGCTAAA	NA	NA	NA
JFONFGPK_00295	JFONFGPK_00295	JFONFGPK_00295_gR251f	CAATTCTTTATTAGCTTGAA	AGG	0.25	288	34	0.126866	0.632594	JFONFGPK_00295	JFONFGPK_00295	JFONFGPK_1_1	+	262927..262946	TATACAATTCTTTATTAGCTTGAA	AAACTTCAAGCTAATAAAGAATTG	NA	NA	NA
JFONFGPK_00296	lacR_1	JFONFGPK_00296_gR665f	TGTATCGAGATCTCGTCTAG	CGG	0.45	774	106	0.140584	0.505943	JFONFGPK_00296	lacR_1	JFONFGPK_1_1	+	264289..264308	TATATGTATCGAGATCTCGTCTAG	AAACCTAGACGAGATCTCGATACA	NA	NA	NA
JFONFGPK_00297	lacA_1	JFONFGPK_00297_gR69r	CTTCGTATTTACCTTCTTTA	AGG	0.3	429	65	0.158924	0.655881	JFONFGPK_00297	lacA_1	JFONFGPK_1_1	-	264926..264945	TATACTTCGTATTTACCTTCTTTA	AAACTAAAGAAGGTAAATACGAAG	NA	NA	NA
JFONFGPK_00298	lacB_1	JFONFGPK_00298_gR69r	CTTTATGACCTTGTGATTTT	AGG	0.3	516	65	0.131048	0.561041	JFONFGPK_00298	lacB_1	JFONFGPK_1_1	-	265389..265408	TATACTTTATGACCTTGTGATTTT	AAACAAAATCACAAGGTCATAAAG	NA	NA	NA
JFONFGPK_00299	lacC_1	JFONFGPK_00299_gR31r	GGGTAGGAGACATCAATAGC	TGG	0.5	930	27	0.0296703	0.583603	JFONFGPK_00299	lacC_1	JFONFGPK_1_1	-	265914..265933	TATAGGGTAGGAGACATCAATAGC	AAACGCTATTGATGTCTCCTACCC	NA	NA	NA
JFONFGPK_00300	lacD2	JFONFGPK_00300_gR77r	TCCACGTTGGTCAAAAGCTA	AGG	0.45	984	73	0.0757261	0.565048	JFONFGPK_00300	lacD2	JFONFGPK_1_1	-	266893..266912	TATATCCACGTTGGTCAAAAGCTA	AAACTAGCTTTTGACCAACGTGGA	NA	NA	NA
JFONFGPK_00301	lacF_1	JFONFGPK_00301_gR50r	TGAACGGGCATCACCAGCAT	AGG	0.55	318	46	0.154362	0.455749	JFONFGPK_00301	lacF_1	JFONFGPK_1_1	-	267873..267892	TATATGAACGGGCATCACCAGCAT	AAACATGCTGGTGATGCCCGTTCA	NA	NA	NA
JFONFGPK_00302	lacE	JFONFGPK_00302_gR43r	CGAGAAATTTTCTCGAAGAA	AGG	0.35	1698	39	0.023242	0.411143	JFONFGPK_00302	lacE	JFONFGPK_1_1	-	268183..268202	TATACGAGAAATTTTCTCGAAGAA	AAACTTCTTCGAGAAAATTTCTCG	NA	NA	NA
JFONFGPK_00303	lacG	JFONFGPK_00303_gR60r	TGTGGGTAGCGCCTTCAGCC	TGG	0.65	1407	56	0.0403749	0.33275	JFONFGPK_00303	lacG	JFONFGPK_1_1	-	269985..270004	TATATGTGGGTAGCGCCTTCAGCC	AAACGGCTGAAGGCGCTACCCACA	NA	NA	NA
JFONFGPK_00304	salA	JFONFGPK_00304_gR95r	AGTAATAGTTGCAAACCAAC	CGG	0.35	147	91	0.716535	0.725645	JFONFGPK_00304	salA	JFONFGPK_1_1	-	271938..271957	TATAAGTAATAGTTGCAAACCAAC	AAACGTTGGTTTGCAACTATTACT	NA	NA	NA
JFONFGPK_00305	JFONFGPK_00305	JFONFGPK_00305_gR192r	AAACTAGTGTTTTCATCGAA	AGG	0.3	1626	188	0.117061	0.352851	JFONFGPK_00305	JFONFGPK_00305	JFONFGPK_1_1	-	272264..272283	TATAAAACTAGTGTTTTCATCGAA	AAACTTCGATGAAAACACTAGTTT	NA	NA	NA
JFONFGPK_00306	msbA	JFONFGPK_00306_gR40r	TTTTGCCCCCCAGATAGTGA	TGG	0.5	363	36	0.104956	0.603407	JFONFGPK_00306	msbA	JFONFGPK_1_1	-	273910..273929	TATATTTTGCCCCCCAGATAGTGA	AAACTCACTATCTGGGGGGCAAAA	NA	NA	NA
JFONFGPK_00307	bceA	JFONFGPK_00307_gR46r	AGAGCATAATTCAGTTGATT	GGG	0.3	738	42	0.0584958	0.566708	JFONFGPK_00307	bceA	JFONFGPK_1_1	-	274275..274294	TATAAGAGCATAATTCAGTTGATT	AAACAATCAACTGAATTATGCTCT	NA	NA	NA
JFONFGPK_00308	yxdM	JFONFGPK_00308_gR671r	GCTTAATAGCATATTTCGTG	TGG	0.35	1908	667	0.353284	0.515463	JFONFGPK_00308	yxdM	JFONFGPK_1_1	-	275639..275658	TATAGCTTAATAGCATATTTCGTG	AAACCACGAAATATGCTATTAAGC	NA	NA	NA
JFONFGPK_00309	JFONFGPK_00309	JFONFGPK_00309_gR80r	ATTATAGACCAAAATTAACA	AGG	0.2	1563	76	0.0492547	0.603684	JFONFGPK_00309	JFONFGPK_00309	JFONFGPK_1_1	-	276995..277014	TATAATTATAGACCAAAATTAACA	AAACTGTTAATTTTGGTCTATAAT	NA	NA	NA
JFONFGPK_00310	comA	JFONFGPK_00310_gR30r	TACTCTTTGCAAATAGTCTG	TGG	0.35	606	26	0.0443686	0.556121	JFONFGPK_00310	comA	JFONFGPK_1_1	-	278488..278507	TATATACTCTTTGCAAATAGTCTG	AAACCAGACTATTTGCAAAGAGTA	NA	NA	NA
JFONFGPK_00311	JFONFGPK_00311	JFONFGPK_00311_gR83r	TAAGCATATATTAACGTTCT	GGG	0.25	192	79	0.459302	0.564906	JFONFGPK_00311	JFONFGPK_00311	JFONFGPK_1_1	-	279298..279317	TATATAAGCATATATTAACGTTCT	AAACAGAACGTTAATATATGCTTA	NA	NA	NA
JFONFGPK_00312	JFONFGPK_00312	JFONFGPK_00312_gR1552f	CCGAATGCCATAGTGCTTGA	CGG	0.5	1581	26	0.016656	0.576827	JFONFGPK_00312	JFONFGPK_00312	JFONFGPK_1_1	+	281155..281174	TATACCGAATGCCATAGTGCTTGA	AAACTCAAGCACTATGGCATTCGG	NA	NA	NA
JFONFGPK_00313	JFONFGPK_00313	JFONFGPK_00313_gR1176f	AAACCGTCAAAGCGATATTG	AGG	0.4	1200	21	0.0177966	0.465468	JFONFGPK_00313	JFONFGPK_00313	JFONFGPK_1_1	+	282372..282391	TATAAAACCGTCAAAGCGATATTG	AAACCAATATCGCTTTGACGGTTT	NA	NA	NA
JFONFGPK_00314	hsdR	JFONFGPK_00314_gR2926f	TTTCACCTGTTTCTAAGAGA	TGG	0.35	2979	50	0.0168976	0.493728	JFONFGPK_00314	hsdR	JFONFGPK_1_1	+	285334..285353	TATATTTCACCTGTTTCTAAGAGA	AAACTCTCTTAGAAACAGGTGAAA	NA	NA	NA
JFONFGPK_00315	garK	JFONFGPK_00315_gR23r	CGATCCCTTAAAAGAATCTA	TGG	0.35	1074	19	0.0180266	0.636632	JFONFGPK_00315	garK	JFONFGPK_1_1	-	285773..285792	TATACGATCCCTTAAAAGAATCTA	AAACTAGATTCTTTTAAGGGATCG	NA	NA	NA
JFONFGPK_00320	JFONFGPK_00320	JFONFGPK_00320_gR8r	TACTACCAACTGAGCTATGG	CGG	0.45	74	4	0.0740741	1	JFONFGPK_01673,JFONFGPK_00320	JFONFGPK_01673,JFONFGPK_00320	JFONFGPK_1_1,JFONFGPK_1_1	+,-	1596019..1596038,292297..292316	TATATACTACCAACTGAGCTATGG	AAACCCATAGCTCAGTTGGTAGTA	NA	NA	NA
JFONFGPK_00322	JFONFGPK_00322	JFONFGPK_00322_gR46r	CGCTTTAATTTCAAAATAAT	GGG	0.2	486	42	0.0901288	1	JFONFGPK_01671,JFONFGPK_00322	JFONFGPK_01671,JFONFGPK_00322	JFONFGPK_1_1,JFONFGPK_1_1	+,-	1595663..1595682,292653..292672	TATACGCTTTAATTTCAAAATAAT	AAACATTATTTTGAAATTAAAGCG	NA	NA	NA
JFONFGPK_00323	JFONFGPK_00323	JFONFGPK_00323_gR80r	AAATAGAATGGTTGATAAGG	GGG	0.3	705	76	0.110949	1	JFONFGPK_01593,JFONFGPK_00323	JFONFGPK_01593,JFONFGPK_00323	JFONFGPK_1_1,JFONFGPK_1_1	+,-	1516928..1516947,293783..293802	TATAAAATAGAATGGTTGATAAGG	AAACCCTTATCAACCATTCTATTT	NA	NA	NA
JFONFGPK_00324	JFONFGPK_00324	JFONFGPK_00324_gR65r	TTGACACAACCATTTGATAT	CGG	0.3	459	61	0.138952	1	JFONFGPK_00361,JFONFGPK_01592,JFONFGPK_01658,JFONFGPK_01740,JFONFGPK_01855,JFONFGPK_00324,JFONFGPK_00230	JFONFGPK_00361,JFONFGPK_01592,JFONFGPK_01658,JFONFGPK_01740,JFONFGPK_01855,JFONFGPK_00324,JFONFGPK_00230	JFONFGPK_1_1,JFONFGPK_1_1,JFONFGPK_1_1,JFONFGPK_1_1,JFONFGPK_1_1,JFONFGPK_1_1,JFONFGPK_1_1	+,+,+,+,+,-,-	331746..331765,1516279..1516298,1583526..1583545,1669281..1669300,1793472..1793491,294432..294451,194320..194339	TATATTGACACAACCATTTGATAT	AAACATATCAAATGGTTGTGTCAA	NA	NA	NA
JFONFGPK_00325	JFONFGPK_00325	JFONFGPK_00325_gR28r	ATAGCCTCTACCATATAGGT	CGG	0.4	528	24	0.0472441	0.560189	JFONFGPK_00325	JFONFGPK_00325	JFONFGPK_1_1	-	295016..295035	TATAATAGCCTCTACCATATAGGT	AAACACCTATATGGTAGAGGCTAT	NA	NA	NA
JFONFGPK_00326	yqeH	JFONFGPK_00326_gR39r	CTTTATCTTCAGTTTGAATC	TGG	0.3	1119	35	0.0318471	0.596255	JFONFGPK_00326	yqeH	JFONFGPK_1_1	-	295554..295573	TATACTTTATCTTCAGTTTGAATC	AAACGATTCAAACTGAAGATAAAG	NA	NA	NA
JFONFGPK_00327	yhbY	JFONFGPK_00327_gR96r	GACGAATACTAGTCTTAATG	TGG	0.35	309	92	0.318339	0.455541	JFONFGPK_00327	yhbY	JFONFGPK_1_1	-	296754..296773	TATAGACGAATACTAGTCTTAATG	AAACCATTAAGACTAGTATTCGTC	NA	NA	NA
JFONFGPK_00328	nadD	JFONFGPK_00328_gR28r	TCTAATTCCACCTTCGTAAA	AGG	0.35	633	24	0.0391517	0.450908	JFONFGPK_00328	nadD	JFONFGPK_1_1	-	297063..297082	TATATCTAATTCCACCTTCGTAAA	AAACTTTACGAAGGTGGAATTAGA	NA	NA	NA
JFONFGPK_00329	JFONFGPK_00329	JFONFGPK_00329_gR28r	AACAGTTCGGTCCTGCTATA	AGG	0.45	594	24	0.0418118	0.397289	JFONFGPK_00329	JFONFGPK_00329	JFONFGPK_1_1	-	297692..297711	TATAAACAGTTCGGTCCTGCTATA	AAACTATAGCAGGACCGAACTGTT	NA	NA	NA
JFONFGPK_00330	rsfS	JFONFGPK_00330_gR101r	AGTTAACCCCTCTAAATCCA	AGG	0.4	378	97	0.27095	0.484839	JFONFGPK_00330	rsfS	JFONFGPK_1_1	-	298358..298377	TATAAGTTAACCCCTCTAAATCCA	AAACTGGATTTAGAGGGGTTAACT	NA	NA	NA
JFONFGPK_00331	COQ5_1	JFONFGPK_00331_gR103r	CGATTTCGACCCTTAGACTT	TGG	0.45	744	99	0.13674	0.509772	JFONFGPK_00331	COQ5_1	JFONFGPK_1_1	-	298785..298804	TATACGATTTCGACCCTTAGACTT	AAACAAGTCTAAGGGTCGAAATCG	NA	NA	NA
JFONFGPK_00332	tmcAL	JFONFGPK_00332_gR17r	ATTAAACTCAGCTATAATTC	CGG	0.25	1107	13	0.0119595	0.435387	JFONFGPK_00332	tmcAL	JFONFGPK_1_1	-	299696..299715	TATAATTAAACTCAGCTATAATTC	AAACGAATTATAGCTGAGTTTAAT	NA	NA	NA
JFONFGPK_00333	yeeN	JFONFGPK_00333_gR77r	ATAAATTTCAACACCAAATT	TGG	0.2	717	73	0.104735	0.653685	JFONFGPK_00333	yeeN	JFONFGPK_1_1	-	301344..301363	TATAATAAATTTCAACACCAAATT	AAACAATTTGGTGTTGAAATTTAT	NA	NA	NA
JFONFGPK_00334	tcyA_1	JFONFGPK_00334_gR44r	TAGCACAAGGGTCGATGCTA	GGG	0.5	843	40	0.0486027	0.498715	JFONFGPK_00334	tcyA_1	JFONFGPK_1_1	-	302230..302249	TATATAGCACAAGGGTCGATGCTA	AAACTAGCATCGACCCTTGTGCTA	NA	NA	NA
JFONFGPK_00335	metQ	JFONFGPK_00335_gR260r	TAAGAAATTATAGTGTTGGA	AGG	0.25	846	256	0.309927	0.510037	JFONFGPK_00335	metQ	JFONFGPK_1_1	-	303617..303636	TATATAAGAAATTATAGTGTTGGA	AAACTCCAACACTATAATTTCTTA	NA	NA	NA
JFONFGPK_00336	metN	JFONFGPK_00336_gR143r	ACGCACAAGAGTTGATTTCC	CGG	0.45	1065	139	0.133014	0.559699	JFONFGPK_00336	metN	JFONFGPK_1_1	-	304595..304614	TATAACGCACAAGAGTTGATTTCC	AAACGGAAATCAACTCTTGTGCGT	NA	NA	NA
JFONFGPK_00337	metP	JFONFGPK_00337_gR34r	CATCCGAGTTCATAAACATT	TGG	0.35	693	30	0.0445765	0.567009	JFONFGPK_00337	metP	JFONFGPK_1_1	-	305551..305570	TATACATCCGAGTTCATAAACATT	AAACAATGTTTATGAACTCGGATG	NA	NA	NA
JFONFGPK_00338	brnQ	JFONFGPK_00338_gR1214f	AATGACACCGAGTAAAGGCA	AGG	0.45	1371	154	0.11399	0.595973	JFONFGPK_00338	brnQ	JFONFGPK_1_1	+	307464..307483	TATAAATGACACCGAGTAAAGGCA	AAACTGCCTTTACTCGGTGTCATT	NA	NA	NA
JFONFGPK_00339	sstT	JFONFGPK_00339_gR100r	ATACTAAAACCTGTAAGATC	AGG	0.3	1215	96	0.0803347	0.542592	JFONFGPK_00339	sstT	JFONFGPK_1_1	-	307967..307986	TATAATACTAAAACCTGTAAGATC	AAACGATCTTACAGGTTTTAGTAT	NA	NA	NA
JFONFGPK_00340	ktrA	JFONFGPK_00340_gR622f	TTAATTCTCTGGCAACAGTA	CGG	0.35	675	50	0.0763359	0.565438	JFONFGPK_00340	ktrA	JFONFGPK_1_1	+	309745..309764	TATATTAATTCTCTGGCAACAGTA	AAACTACTGTTGCCAGAGAATTAA	NA	NA	NA
JFONFGPK_00341	ktrB	JFONFGPK_00341_gR1313f	AGTCCCAATCAGAATCACAA	TGG	0.4	1392	76	0.0553936	0.595703	JFONFGPK_00341	ktrB	JFONFGPK_1_1	+	311120..311139	TATAAGTCCCAATCAGAATCACAA	AAACTTGTGATTCTGATTGGGACT	NA	NA	NA
JFONFGPK_00342	rsmG	JFONFGPK_00342_gR702f	AGTGTTCGGTAAAAGTCTTG	GGG	0.4	714	9	0.0129683	0.526668	JFONFGPK_00342	rsmG	JFONFGPK_1_1	+	311970..311989	TATAAGTGTTCGGTAAAAGTCTTG	AAACCAAGACTTTTACCGAACACT	NA	NA	NA
JFONFGPK_00343	lemA	JFONFGPK_00343_gR10r	ACTAAGATAATCAAAACTGT	TGG	0.25	558	6	0.0111524	0.49455	JFONFGPK_00343	lemA	JFONFGPK_1_1	-	312154..312173	TATAACTAAGATAATCAAAACTGT	AAACACAGTTTTGATTATCTTAGT	NA	NA	NA
JFONFGPK_00344	htpX	JFONFGPK_00344_gR125r	AAGAGCAAGGACCAAGCCCA	TGG	0.55	897	121	0.13797	0.56481	JFONFGPK_00344	htpX	JFONFGPK_1_1	-	312873..312892	TATAAAGAGCAAGGACCAAGCCCA	AAACTGGGCTTGGTCCTTGCTCTT	NA	NA	NA
JFONFGPK_00345	JFONFGPK_00345	JFONFGPK_00345_gR20r	GTCTGGGTGTTTTCTGATTT	CGG	0.4	534	16	0.0311284	0.669783	JFONFGPK_00345	JFONFGPK_00345	JFONFGPK_1_1	-	313898..313917	TATAGTCTGGGTGTTTTCTGATTT	AAACAAATCAGAAAACACCCAGAC	NA	NA	NA
JFONFGPK_00346	arlR_1	JFONFGPK_00346_gR156r	CTGGTAACATTAAGTCAAGC	AGG	0.4	687	152	0.227886	0.49455	JFONFGPK_00346	arlR_1	JFONFGPK_1_1	-	314834..314853	TATACTGGTAACATTAAGTCAAGC	AAACGCTTGACTTAATGTTACCAG	NA	NA	NA
JFONFGPK_00347	sasA_1	JFONFGPK_00347_gR52r	AAGATATTAGATAGTCGTTT	TGG	0.25	1503	48	0.0323668	0.571867	JFONFGPK_00347	sasA_1	JFONFGPK_1_1	-	315422..315441	TATAAAGATATTAGATAGTCGTTT	AAACAAACGACTATCTAATATCTT	NA	NA	NA
JFONFGPK_00348	nrdR	JFONFGPK_00348_gR16r	GATTTATGGTAATTACATTT	TGG	0.2	495	12	0.0252632	0.589885	JFONFGPK_00348	nrdR	JFONFGPK_1_1	-	317103..317122	TATAGATTTATGGTAATTACATTT	AAACAAATGTAATTACCATAAATC	NA	NA	NA
JFONFGPK_00349	JFONFGPK_00349	JFONFGPK_00349_gR13r	AGATATGTAAAAGTATCAAT	TGG	0.2	1173	9	0.00780572	0.588998	JFONFGPK_00348,JFONFGPK_00349	nrdR,JFONFGPK_00349	JFONFGPK_1_1	-	317581..317600	TATAAGATATGTAAAAGTATCAAT	AAACATTGATACTTTTACATATCT	NA	NA	NA
JFONFGPK_00350	dnaI	JFONFGPK_00350_gR26r	GTTTTGACCCAATTTCGCCA	TGG	0.45	903	22	0.0249151	0.398142	JFONFGPK_00350	dnaI	JFONFGPK_1_1	-	318767..318786	TATAGTTTTGACCCAATTTCGCCA	AAACTGGCGAAATTGGGTCAAAAC	NA	NA	NA
JFONFGPK_00351	der	JFONFGPK_00351_gR16r	CGGCCCACAATGGCAACGGT	AGG	0.65	1311	12	0.00929512	0.473979	JFONFGPK_00351	der	JFONFGPK_1_1	-	319722..319741	TATACGGCCCACAATGGCAACGGT	AAACACCGTTGCCATTGTGGGCCG	NA	NA	NA
JFONFGPK_00352	rapA	JFONFGPK_00352_gR22r	CCTTCATTCCTTACTCGTCC	TGG	0.5	3096	18	0.00585176	0.413074	JFONFGPK_00352	rapA	JFONFGPK_1_1	-	321248..321267	TATACCTTCATTCCTTACTCGTCC	AAACGGACGAGTAAGGAATGAAGG	NA	NA	NA
JFONFGPK_00353	JFONFGPK_00353	JFONFGPK_00353_gR25r	GCAATGCCATCTGCAACTAA	AGG	0.45	603	21	0.0360206	0.548079	JFONFGPK_00353	JFONFGPK_00353	JFONFGPK_1_1	-	324589..324608	TATAGCAATGCCATCTGCAACTAA	AAACTTAGTTGCAGATGGCATTGC	NA	NA	NA
JFONFGPK_00354	murC	JFONFGPK_00354_gR56r	TTGATGCAACATAAGGGCCA	AGG	0.45	1329	52	0.039725	0.58558	JFONFGPK_00354	murC	JFONFGPK_1_1	-	325262..325281	TATATTGATGCAACATAAGGGCCA	AAACTGGCCCTTATGTTGCATCAA	NA	NA	NA
JFONFGPK_00355	JFONFGPK_00355	JFONFGPK_00355_gR32r	GGTAGCAATAACTTCCAAAT	CGG	0.35	483	28	0.0604752	0.60751	JFONFGPK_00355	JFONFGPK_00355	JFONFGPK_1_1	-	326612..326631	TATAGGTAGCAATAACTTCCAAAT	AAACATTTGGAAGTTATTGCTACC	NA	NA	NA
JFONFGPK_00356	mltG	JFONFGPK_00356_gR11r	TTGGTCTTTATCCTTAAAAT	CGG	0.25	1569	7	0.00451904	0.584417	JFONFGPK_00356	mltG	JFONFGPK_1_1	-	327191..327210	TATATTGGTCTTTATCCTTAAAAT	AAACATTTTAAGGATAAAGACCAA	NA	NA	NA
JFONFGPK_00357	greA	JFONFGPK_00357_gR91r	TTAATACGCTCCACTATTTC	TGG	0.35	483	87	0.187905	0.510037	JFONFGPK_00357	greA	JFONFGPK_1_1	-	328912..328931	TATATTAATACGCTCCACTATTTC	AAACGAAATAGTGGAGCGTATTAA	NA	NA	NA
JFONFGPK_00358	JFONFGPK_00358	JFONFGPK_00358_gR12r	GGAGTCGATAGTGTTAAGGA	AGG	0.45	175	8	0.0516129	0.579536	JFONFGPK_00358	JFONFGPK_00358	JFONFGPK_1_1	-	329644..329663	TATAGGAGTCGATAGTGTTAAGGA	AAACTCCTTAACACTATCGACTCC	NA	NA	NA
JFONFGPK_00359	yidC2	JFONFGPK_00359_gR895f	ACAGTGCTAGTCCTGAAAAG	AGG	0.45	924	26	0.0287611	0.57719	JFONFGPK_00359	yidC2	JFONFGPK_1_1	+	330808..330827	TATAACAGTGCTAGTCCTGAAAAG	AAACCTTTTCAGGACTAGCACTGT	NA	NA	NA
JFONFGPK_00360	acyP	JFONFGPK_00360_gR212f	TATATCTAGAGCTAAAGTAT	GGG	0.25	279	64	0.247104	0.561041	JFONFGPK_00360	acyP	JFONFGPK_1_1	+	331130..331149	TATATATATCTAGAGCTAAAGTAT	AAACATACTTTAGCTCTAGATATA	NA	NA	NA
JFONFGPK_00362	JFONFGPK_00362	JFONFGPK_00362_gR83r	GTGCCAGCCCTCAATCAAAT	AGG	0.5	738	79	0.110028	0.536376	JFONFGPK_00362	JFONFGPK_00362	JFONFGPK_1_1	-	332878..332897	TATAGTGCCAGCCCTCAATCAAAT	AAACATTTGATTGAGGGCTGGCAC	NA	NA	NA
JFONFGPK_00363	JFONFGPK_00363	JFONFGPK_00363_gR99r	GTTCAAGACGCGTTGAATGT	TGG	0.45	501	95	0.197505	0.515195	JFONFGPK_00363	JFONFGPK_00363	JFONFGPK_1_1	-	333670..333689	TATAGTTCAAGACGCGTTGAATGT	AAACACATTCAACGCGTCTTGAAC	NA	NA	NA
JFONFGPK_00364	ybhL	JFONFGPK_00364_gR130r	GAGATTAAATTTTCTCTAAA	TGG	0.2	690	126	0.18806	0.590293	JFONFGPK_00364	ybhL	JFONFGPK_1_1	-	334216..334235	TATAGAGATTAAATTTTCTCTAAA	AAACTTTAGAGAAAATTTAATCTC	NA	NA	NA
JFONFGPK_00365	JFONFGPK_00365	JFONFGPK_00365_gR114r	TAGCTTCTGGTGTTAAACGT	GGG	0.4	243	110	0.493274	0.702112	JFONFGPK_00365	JFONFGPK_00365	JFONFGPK_1_1	-	335067..335086	TATATAGCTTCTGGTGTTAAACGT	AAACACGTTTAACACCAGAAGCTA	NA	NA	NA
JFONFGPK_00366	murI	JFONFGPK_00366_gR56r	ACGAATCAATTCACAAACGA	CGG	0.35	795	52	0.0670968	0.460762	JFONFGPK_00366	murI	JFONFGPK_1_1	-	335429..335448	TATAACGAATCAATTCACAAACGA	AAACTCGTTTGTGAATTGATTCGT	NA	NA	NA
JFONFGPK_00367	JFONFGPK_00367	JFONFGPK_00367_gR126r	TTGCGGCAATACCGTCTAAA	AGG	0.45	987	122	0.126163	0.499411	JFONFGPK_00367	JFONFGPK_00367	JFONFGPK_1_1	-	336290..336309	TATATTGCGGCAATACCGTCTAAA	AAACTTTAGACGGTATTGCCGCAA	NA	NA	NA
JFONFGPK_00368	JFONFGPK_00368	JFONFGPK_00368_gR51r	TAATGGCTTGAACGATATCT	CGG	0.35	522	47	0.0936255	0.456009	JFONFGPK_00368	JFONFGPK_00368	JFONFGPK_1_1	-	337180..337199	TATATAATGGCTTGAACGATATCT	AAACAGATATCGTTCAAGCCATTA	NA	NA	NA
JFONFGPK_00369	JFONFGPK_00369	JFONFGPK_00369_gR63r	AAATAGCCAAGTCTTGTTCC	GGG	0.4	462	59	0.133484	0.455463	JFONFGPK_00369	JFONFGPK_00369	JFONFGPK_1_1	-	337710..337729	TATAAAATAGCCAAGTCTTGTTCC	AAACGGAACAAGACTTGGCTATTT	NA	NA	NA
JFONFGPK_00370	JFONFGPK_00370	JFONFGPK_00370_gR25r	AAAGCCTTGCTAGCAATAAA	AGG	0.35	747	21	0.0288858	0.511269	JFONFGPK_00370	JFONFGPK_00370	JFONFGPK_1_1	-	338130..338149	TATAAAAGCCTTGCTAGCAATAAA	AAACTTTATTGCTAGCAAGGCTTT	NA	NA	NA
JFONFGPK_00371	scpA_1	JFONFGPK_00371_gR37r	AAGTGTAAGAGTAAATCAAG	AGG	0.3	702	33	0.0483871	0.566708	JFONFGPK_00371	scpA_1	JFONFGPK_1_1	-	338888..338907	TATAAAGTGTAAGAGTAAATCAAG	AAACCTTGATTTACTCTTACACTT	NA	NA	NA
JFONFGPK_00372	scpB	JFONFGPK_00372_gR100r	AATTGCTGTTGAAGAGCTGT	TGG	0.4	552	96	0.180451	0.495387	JFONFGPK_00372	scpB	JFONFGPK_1_1	-	339649..339668	TATAAATTGCTGTTGAAGAGCTGT	AAACACAGCTCTTCAACAGCAATT	NA	NA	NA
JFONFGPK_00373	rluB	JFONFGPK_00373_gR29r	ACGACTGGCAATACCCGCAT	GGG	0.55	723	25	0.0355619	0.437519	JFONFGPK_00373	rluB	JFONFGPK_1_1	-	340252..340271	TATAACGACTGGCAATACCCGCAT	AAACATGCGGGTATTGCCAGTCGT	NA	NA	NA
JFONFGPK_00374	JFONFGPK_00374	JFONFGPK_00374_gR61r	CGACAACTAGGAGGAGATAA	AGG	0.45	264	57	0.233607	0.653991	JFONFGPK_00374	JFONFGPK_00374	JFONFGPK_1_1	-	341003..341022	TATACGACAACTAGGAGGAGATAA	AAACTTATCTCCTCCTAGTTGTCG	NA	NA	NA
JFONFGPK_00375	JFONFGPK_00375	JFONFGPK_00375_gR28r	TCGCTAACTTAAATCATAAC	AGG	0.3	99	24	0.303797	0.577731	JFONFGPK_00375	JFONFGPK_00375	JFONFGPK_1_1	-	341289..341308	TATATCGCTAACTTAAATCATAAC	AAACGTTATGATTTAAGTTAGCGA	NA	NA	NA
JFONFGPK_00376	trmL	JFONFGPK_00376_gR69r	GTGGAATTTGGGGTTGAAAC	AGG	0.45	549	65	0.122873	0.570756	JFONFGPK_00376	trmL	JFONFGPK_1_1	-	341452..341471	TATAGTGGAATTTGGGGTTGAAAC	AAACGTTTCAACCCCAAATTCCAC	NA	NA	NA
JFONFGPK_00377	JFONFGPK_00377	JFONFGPK_00377_gR33r	GTTACTAGTCACCGCCGGTC	GGG	0.6	124	29	0.278846	0.315314	JFONFGPK_00377	JFONFGPK_00377	JFONFGPK_1_1	-	342073..342092	TATAGTTACTAGTCACCGCCGGTC	AAACGACCGGCGGTGACTAGTAAC	NA	NA	NA
JFONFGPK_00378	ribU	JFONFGPK_00378_gR130r	ATCATTAAACCAAATAAAAC	AGG	0.2	564	126	0.231618	0.648704	JFONFGPK_00378	ribU	JFONFGPK_1_1	-	342372..342391	TATAATCATTAAACCAAATAAAAC	AAACGTTTTATTTGGTTTAATGAT	NA	NA	NA
JFONFGPK_00379	JFONFGPK_00379	JFONFGPK_00379_gR94r	TCTAGAAGTGCCAAACGTTC	AGG	0.45	654	90	0.141956	0.465037	JFONFGPK_00379	JFONFGPK_00379	JFONFGPK_1_1	-	342901..342920	TATATCTAGAAGTGCCAAACGTTC	AAACGAACGTTTGGCACTTCTAGA	NA	NA	NA
JFONFGPK_00380	JFONFGPK_00380	JFONFGPK_00380_gR76r	CAATCAAAGCCGGCATCAAT	CGG	0.45	921	72	0.0799112	0.564906	JFONFGPK_00380	JFONFGPK_00380	JFONFGPK_1_1	-	343829..343848	TATACAATCAAAGCCGGCATCAAT	AAACATTGATGCCGGCTTTGATTG	NA	NA	NA
JFONFGPK_00381	JFONFGPK_00381	JFONFGPK_00381_gR18r	AATCATGCGAGAGATGAATG	GGG	0.4	555	14	0.0261682	0.506388	JFONFGPK_00381	JFONFGPK_00381	JFONFGPK_1_1	-	344730..344749	TATAAATCATGCGAGAGATGAATG	AAACCATTCATCTCTCGCATGATT	NA	NA	NA
JFONFGPK_00382	JFONFGPK_00382	JFONFGPK_00382_gR15r	TCACTAAGGGCTGACTCACA	GGG	0.5	1335	11	0.00836502	0.536602	JFONFGPK_00382	JFONFGPK_00382	JFONFGPK_1_1	-	345414..345433	TATATCACTAAGGGCTGACTCACA	AAACTGTGAGTCAGCCCTTAGTGA	NA	NA	NA
JFONFGPK_00383	pflA	JFONFGPK_00383_gR198r	TATCCGGATTATGGCAATAT	TGG	0.35	864	194	0.229858	0.648752	JFONFGPK_00383	pflA	JFONFGPK_1_1	-	346937..346956	TATATATCCGGATTATGGCAATAT	AAACATATTGCCATAATCCGGATA	NA	NA	NA
JFONFGPK_00384	ppaC	JFONFGPK_00384_gR40r	GATGCAATAGCATCCGTATC	AGG	0.45	936	36	0.0393013	0.489605	JFONFGPK_00384	ppaC	JFONFGPK_1_1	-	347773..347792	TATAGATGCAATAGCATCCGTATC	AAACGATACGGATGCTATTGCATC	NA	NA	NA
JFONFGPK_00385	JFONFGPK_00385	JFONFGPK_00385_gR38r	GTCTTGAAAGAAAGGTTGTC	TGG	0.4	654	34	0.0536278	0.570354	JFONFGPK_00385	JFONFGPK_00385	JFONFGPK_1_1	-	348782..348801	TATAGTCTTGAAAGAAAGGTTGTC	AAACGACAACCTTTCTTTCAAGAC	NA	NA	NA
JFONFGPK_00386	feuC	JFONFGPK_00386_gR979f	GGCTAGTATATAACCTTAAA	AGG	0.3	1002	20	0.0203666	0.544575	JFONFGPK_00386	feuC	JFONFGPK_1_1	+	350408..350427	TATAGGCTAGTATATAACCTTAAA	AAACTTTAAGGTTATATACTAGCC	NA	NA	NA
JFONFGPK_00387	yfiZ	JFONFGPK_00387_gR899f	ATCCTGATGTGATAAAGCAA	CGG	0.35	1053	151	0.146176	0.653612	JFONFGPK_00387	yfiZ	JFONFGPK_1_1	+	351326..351345	TATAATCCTGATGTGATAAAGCAA	AAACTTGCTTTATCACATCAGGAT	NA	NA	NA
JFONFGPK_00388	fhuD	JFONFGPK_00388_gR881f	TTGATTACCACAGGCGATTA	AGG	0.4	933	49	0.0536692	0.577995	JFONFGPK_00388	fhuD	JFONFGPK_1_1	+	352350..352369	TATATTGATTACCACAGGCGATTA	AAACTAATCGCCTGTGGTAATCAA	NA	NA	NA
JFONFGPK_00389	yusV	JFONFGPK_00389_gR754f	GCTGTTCATAGGCAATTGTG	AGG	0.45	783	26	0.034076	0.382137	JFONFGPK_00389	yusV	JFONFGPK_1_1	+	353181..353200	TATAGCTGTTCATAGGCAATTGTG	AAACCACAATTGCCTATGAACAGC	NA	NA	NA
JFONFGPK_00390	murE	JFONFGPK_00390_gR1433f	AATGTCTAATAATTGTTCAA	TGG	0.2	1446	10	0.00701262	0.511541	JFONFGPK_00390	murE	JFONFGPK_1_1	+	354888..354907	TATAAATGTCTAATAATTGTTCAA	AAACTTGAACAATTATTAGACATT	NA	NA	NA
JFONFGPK_00391	murJ	JFONFGPK_00391_gR62r	GAAATTACCAGCTGTGGACC	AGG	0.5	1635	58	0.0359133	0.496722	JFONFGPK_00391	murJ	JFONFGPK_1_1	-	355063..355082	TATAGAAATTACCAGCTGTGGACC	AAACGGTCCACAGCTGGTAATTTC	NA	NA	NA
JFONFGPK_00392	upp	JFONFGPK_00392_gR34r	GAAAGTTTGTGTTGGATAAG	CGG	0.35	630	30	0.0491803	0.674336	JFONFGPK_00392	upp	JFONFGPK_1_1	-	356837..356856	TATAGAAAGTTTGTGTTGGATAAG	AAACCTTATCCAACACAAACTTTC	NA	NA	NA
JFONFGPK_00393	clpP	JFONFGPK_00393_gR13r	CTAGTTTGTTCAATAACAAC	AGG	0.3	591	9	0.0157618	0.724053	JFONFGPK_00393	clpP	JFONFGPK_1_1	-	357669..357688	TATACTAGTTTGTTCAATAACAAC	AAACGTTGTTATTGAACAAACTAG	NA	NA	NA
JFONFGPK_00394	JFONFGPK_00394	JFONFGPK_00394_gR45r	TGGCATCTCGGTTATAATAC	AGG	0.4	276	41	0.160156	0.506156	JFONFGPK_00394	JFONFGPK_00394	JFONFGPK_1_1	-	358783..358802	TATATGGCATCTCGGTTATAATAC	AAACGTATTATAACCGAGATGCCA	NA	NA	NA
JFONFGPK_00395	tmk	JFONFGPK_00395_gR29r	TGCGCCATCTGGACCTTCAA	CGG	0.55	636	25	0.0405844	0.584079	JFONFGPK_00395	tmk	JFONFGPK_1_1	-	359291..359310	TATATGCGCCATCTGGACCTTCAA	AAACTTGAAGGTCCAGATGGCGCA	NA	NA	NA
JFONFGPK_00396	JFONFGPK_00396	JFONFGPK_00396_gR28r	TGAAAAGCTTGATAAACGTT	AGG	0.3	876	24	0.0280374	0.500509	JFONFGPK_00396	JFONFGPK_00396	JFONFGPK_1_1	-	359943..359962	TATATGAAAAGCTTGATAAACGTT	AAACAACGTTTATCAAGCTTTTCA	NA	NA	NA
JFONFGPK_00397	JFONFGPK_00397	JFONFGPK_00397_gR37r	GCCGCTACTTTGGTCGCTAC	GGG	0.6	240	33	0.15	0.559961	JFONFGPK_00397	JFONFGPK_00397	JFONFGPK_1_1	-	360846..360865	TATAGCCGCTACTTTGGTCGCTAC	AAACGTAGCGACCAAAGTAGCGGC	NA	NA	NA
JFONFGPK_00398	yabA	JFONFGPK_00398_gR47r	TAAAGTAACCATTAAATTTT	GGG	0.15	324	43	0.141447	0.572637	JFONFGPK_00398	yabA	JFONFGPK_1_1	-	361500..361519	TATATAAAGTAACCATTAAATTTT	AAACAAAATTTAATGGTTACTTTA	NA	NA	NA
JFONFGPK_00399	rsmI	JFONFGPK_00399_gR50r	TGGGGTTGGAACCAAATACA	AGG	0.45	864	46	0.0545024	0.594537	JFONFGPK_00399	rsmI	JFONFGPK_1_1	-	361831..361850	TATATGGGGTTGGAACCAAATACA	AAACTGTATTTGGTTCCAACCCCA	NA	NA	NA
JFONFGPK_00400	JFONFGPK_00400	JFONFGPK_00400_gR30r	TTCCGTATACTCCTAAAATA	AGG	0.3	393	26	0.0697051	0.585187	JFONFGPK_00400	JFONFGPK_00400	JFONFGPK_1_1	-	362701..362720	TATATTCCGTATACTCCTAAAATA	AAACTATTTTAGGAGTATACGGAA	NA	NA	NA
JFONFGPK_00401	cutC_1	JFONFGPK_00401_gR598f	CAAGGGTTGGCAGTAGTGTG	AGG	0.55	630	29	0.047541	0.572996	JFONFGPK_00401	cutC_1	JFONFGPK_1_1	+	363695..363714	TATACAAGGGTTGGCAGTAGTGTG	AAACCACACTACTGCCAACCCTTG	NA	NA	NA
JFONFGPK_00402	mgsR	JFONFGPK_00402_gR21r	AGGTGCTACATTTTGGGTAT	TGG	0.4	357	17	0.0504451	0.368875	JFONFGPK_00402	mgsR	JFONFGPK_1_1	-	364058..364077	TATAAGGTGCTACATTTTGGGTAT	AAACATACCCAAAATGTAGCACCT	NA	NA	NA
JFONFGPK_00403	exoA	JFONFGPK_00403_gR794f	TCCTGTGAGAGCAGCATTTA	AGG	0.45	828	31	0.0383663	0.608369	JFONFGPK_00403	exoA	JFONFGPK_1_1	+	365248..365267	TATATCCTGTGAGAGCAGCATTTA	AAACTAAATGCTGCTCTCACAGGA	NA	NA	NA
JFONFGPK_00404	hmo	JFONFGPK_00404_gR29r	AACAAAATCGGTTGTTTCTT	CGG	0.3	1182	25	0.0215146	0.484535	JFONFGPK_00404	hmo	JFONFGPK_1_1	-	365557..365576	TATAAACAAAATCGGTTGTTTCTT	AAACAAGAAACAACCGATTTTGTT	NA	NA	NA
JFONFGPK_00405	JFONFGPK_00405	JFONFGPK_00405_gR30r	TTCCTGATTTGTATTTTCTA	AGG	0.25	4944	26	0.00528026	0.526117	JFONFGPK_00405	JFONFGPK_00405	JFONFGPK_1_1	-	367002..367021	TATATTCCTGATTTGTATTTTCTA	AAACTAGAAAATACAAATCAGGAA	NA	NA	NA
JFONFGPK_00406	JFONFGPK_00406	JFONFGPK_00406_gR109f	TTAAAGAGTTGAGCAAAGTA	AGG	0.3	150	38	0.292308	0.494417	JFONFGPK_00406	JFONFGPK_00406	JFONFGPK_1_1	+	372012..372031	TATATTAAAGAGTTGAGCAAAGTA	AAACTACTTTGCTCAACTCTTTAA	NA	NA	NA
JFONFGPK_00407	JFONFGPK_00407	JFONFGPK_00407_gR113r	ATAGCAAACAGCAGCTGTTT	TGG	0.4	281	109	0.417625	0.9024	JFONFGPK_00407	JFONFGPK_00407	JFONFGPK_1_1	-	372474..372493	TATAATAGCAAACAGCAGCTGTTT	AAACAAACAGCTGCTGTTTGCTAT	NA	NA	NA
JFONFGPK_00408	JFONFGPK_00408	JFONFGPK_00408_gR95r	TCCTTGGGTCATATAGGTAA	AGG	0.4	708	91	0.132267	0.590293	JFONFGPK_00408	JFONFGPK_00408	JFONFGPK_1_1	-	372781..372800	TATATCCTTGGGTCATATAGGTAA	AAACTTACCTATATGACCCAAGGA	NA	NA	NA
JFONFGPK_00409	metG	JFONFGPK_00409_gR16r	ATGGGTGTCGTAATGTAAAA	TGG	0.35	1998	12	0.00606673	0.532989	JFONFGPK_00409	metG	JFONFGPK_1_1	-	373652..373671	TATAATGGGTGTCGTAATGTAAAA	AAACTTTTACATTACGACACCCAT	NA	NA	NA
JFONFGPK_00410	nrdF	JFONFGPK_00410_gR11r	CGAACGTTCATAATAATGTT	GGG	0.3	1014	7	0.00704225	0.511718	JFONFGPK_00410	nrdF	JFONFGPK_1_1	-	376139..376158	TATACGAACGTTCATAATAATGTT	AAACAACATTATTATGAACGTTCG	NA	NA	NA
JFONFGPK_00411	nrdI	JFONFGPK_00411_gR44r	GACGAAGCGATGGGTGTTAT	TGG	0.5	489	40	0.0852878	0.629931	JFONFGPK_00411	nrdI	JFONFGPK_1_1	-	377189..377208	TATAGACGAAGCGATGGGTGTTAT	AAACATAACACCCATCGCTTCGTC	NA	NA	NA
JFONFGPK_00412	nrdE	JFONFGPK_00412_gR17r	TAATGAGAGGTATGACGCAT	TGG	0.4	2181	13	0.00601573	0.46086	JFONFGPK_00411,JFONFGPK_00412	nrdI,nrdE	JFONFGPK_1_1	-	377617..377636	TATATAATGAGAGGTATGACGCAT	AAACATGCGTCATACCTCTCATTA	NA	NA	NA
JFONFGPK_00413	JFONFGPK_00413	JFONFGPK_00413_gR715f	GACTAAAACAGCTAAGAAGA	AGG	0.35	753	35	0.047749	0.486132	JFONFGPK_00413	JFONFGPK_00413	JFONFGPK_1_1	+	380685..380704	TATAGACTAAAACAGCTAAGAAGA	AAACTCTTCTTAGCTGTTTTAGTC	NA	NA	NA
JFONFGPK_00414	JFONFGPK_00414	JFONFGPK_00414_gR36r	GGGCCAAGCAAAGGGTTGCT	AGG	0.6	537	32	0.0618956	0.499411	JFONFGPK_00414	JFONFGPK_00414	JFONFGPK_1_1	-	381230..381249	TATAGGGCCAAGCAAAGGGTTGCT	AAACAGCAACCCTTTGCTTGGCCC	NA	NA	NA
JFONFGPK_00415	JFONFGPK_00415	JFONFGPK_00415_gR10r	ACGGGCAACACTTTCTTTTC	TGG	0.45	252	6	0.0258621	0.62217	JFONFGPK_00415	JFONFGPK_00415	JFONFGPK_1_1	-	382014..382033	TATAACGGGCAACACTTTCTTTTC	AAACGAAAAGAAAGTGTTGCCCGT	NA	NA	NA
JFONFGPK_00416	JFONFGPK_00416	JFONFGPK_00416_gR534f	CCATCCAAATCAAATTTTAC	TGG	0.3	633	96	0.156607	0.554875	JFONFGPK_00416	JFONFGPK_00416	JFONFGPK_1_1	+	382870..382889	TATACCATCCAAATCAAATTTTAC	AAACGTAAAATTTGATTTGGATGG	NA	NA	NA
JFONFGPK_00417	JFONFGPK_00417	JFONFGPK_00417_gR50r	AGTTAATAGGGCGACAGTAC	CGG	0.45	321	46	0.152824	0.355963	JFONFGPK_00417	JFONFGPK_00417	JFONFGPK_1_1	-	383710..383729	TATAAGTTAATAGGGCGACAGTAC	AAACGTACTGTCGCCCTATTAACT	NA	NA	NA
JFONFGPK_00418	speC_3	JFONFGPK_00418_gR567f	TTACAATTCGTATAATCTAC	TGG	0.25	699	129	0.189985	0.697746	JFONFGPK_00418	speC_3	JFONFGPK_1_1	+	384847..384866	TATATTACAATTCGTATAATCTAC	AAACGTAGATTATACGAATTGTAA	NA	NA	NA
JFONFGPK_00419	JFONFGPK_00419	JFONFGPK_00419_gR593f	GGCAAAGAGTGCCAGTAGCA	AGG	0.55	615	19	0.0319328	0.62139	JFONFGPK_00419	JFONFGPK_00419	JFONFGPK_1_1	+	385819..385838	TATAGGCAAAGAGTGCCAGTAGCA	AAACTGCTACTGGCACTCTTTGCC	NA	NA	NA
JFONFGPK_00420	JFONFGPK_00420	JFONFGPK_00420_gR104r	TACTTTCCCATCCACTTCAA	GGG	0.4	237	100	0.460829	0.620495	JFONFGPK_00420	JFONFGPK_00420	JFONFGPK_1_1	-	386318..386337	TATATACTTTCCCATCCACTTCAA	AAACTTGAAGTGGATGGGAAAGTA	NA	NA	NA
JFONFGPK_00421	bacC	JFONFGPK_00421_gR118r	TGAAAGTTACCGCTTAAGTC	CGG	0.4	699	114	0.167894	0.434815	JFONFGPK_00421	bacC	JFONFGPK_1_1	-	386561..386580	TATATGAAAGTTACCGCTTAAGTC	AAACGACTTAAGCGGTAACTTTCA	NA	NA	NA
JFONFGPK_00422	iolU	JFONFGPK_00422_gR55r	CCATCAATTTTCTGCAAGAC	AGG	0.4	960	51	0.0542553	0.581986	JFONFGPK_00422	iolU	JFONFGPK_1_1	-	387272..387291	TATACCATCAATTTTCTGCAAGAC	AAACGTCTTGCAGAAAATTGATGG	NA	NA	NA
JFONFGPK_00423	pgtP	JFONFGPK_00423_gR34r	AGAAATTGCGTAAACTTCTC	AGG	0.35	1338	30	0.0227618	0.5211	JFONFGPK_00423	pgtP	JFONFGPK_1_1	-	388543..388562	TATAAGAAATTGCGTAAACTTCTC	AAACGAGAAGTTTACGCAATTTCT	NA	NA	NA
JFONFGPK_00424	glmU	JFONFGPK_00424_gR20r	TTTGCCCGCTGCTAAAATAA	TGG	0.4	1383	16	0.0117388	0.662506	JFONFGPK_00424	glmU	JFONFGPK_1_1	-	390039..390058	TATATTTGCCCGCTGCTAAAATAA	AAACTTATTTTAGCAGCGGGCAAA	NA	NA	NA
JFONFGPK_00425	nudF	JFONFGPK_00425_gR91r	TTGGATTGCCCCAGATTGTT	GGG	0.45	555	87	0.162617	0.526643	JFONFGPK_00425	nudF	JFONFGPK_1_1	-	391523..391542	TATATTGGATTGCCCCAGATTGTT	AAACAACAATCTGGGGCAATCCAA	NA	NA	NA
JFONFGPK_00426	JFONFGPK_00426	JFONFGPK_00426_gR16r	ATGATATCATCGGTCAACAA	TGG	0.35	252	12	0.0517241	0.521583	JFONFGPK_00426	JFONFGPK_00426	JFONFGPK_1_1	-	392002..392021	TATAATGATATCATCGGTCAACAA	AAACTTGTTGACCGATGATATCAT	NA	NA	NA
JFONFGPK_00427	mtnN	JFONFGPK_00427_gR47r	CAAAAGATTTGCTAAGAGCA	GGG	0.35	696	43	0.0636095	0.554736	JFONFGPK_00427	mtnN	JFONFGPK_1_1	-	392304..392323	TATACAAAAGATTTGCTAAGAGCA	AAACTGCTCTTAGCAAATCTTTTG	NA	NA	NA
JFONFGPK_00428	JFONFGPK_00428	JFONFGPK_00428_gR39r	CAACCGTTACAAGAGCTAGC	AGG	0.5	342	35	0.108696	0.506178	JFONFGPK_00428	JFONFGPK_00428	JFONFGPK_1_1	-	393142..393161	TATACAACCGTTACAAGAGCTAGC	AAACGCTAGCTCTTGTAACGGTTG	NA	NA	NA
JFONFGPK_00429	mntR	JFONFGPK_00429_gR636f	TTCAAGTAATCTTCTTTATT	AGG	0.2	648	9	0.0143312	0.675011	JFONFGPK_00429	mntR	JFONFGPK_1_1	+	394168..394187	TATATTCAAGTAATCTTCTTTATT	AAACAATAAAGAAGATTACTTGAA	NA	NA	NA
JFONFGPK_00430	JFONFGPK_00430	JFONFGPK_00430_gR42r	TTCCCATCATTTCTCTCCTT	AGG	0.4	96	38	0.5	0.620716	JFONFGPK_00430,JFONFGPK_00431	JFONFGPK_00430,mtsA	JFONFGPK_1_1	-	394329..394348	TATATTCCCATCATTTCTCTCCTT	AAACAAGGAGAGAAATGATGGGAA	NA	NA	NA
JFONFGPK_00431	mtsA	JFONFGPK_00431_gR122r	CATGTCGGCAATAATTGAAT	TGG	0.35	933	118	0.129244	0.594853	JFONFGPK_00431	mtsA	JFONFGPK_1_1	-	394460..394479	TATACATGTCGGCAATAATTGAAT	AAACATTCAATTATTGCCGACATG	NA	NA	NA
JFONFGPK_00432	scaC	JFONFGPK_00432_gR35r	AGCATTACTGTTGCCATCGT	AGG	0.45	726	31	0.0439093	0.445848	JFONFGPK_00432	scaC	JFONFGPK_1_1	-	395369..395388	TATAAGCATTACTGTTGCCATCGT	AAACACGATGGCAACAGTAATGCT	NA	NA	NA
JFONFGPK_00433	mntB	JFONFGPK_00433_gR117r	CCATAAGAGACATTGACCTA	AGG	0.4	855	113	0.135329	0.530772	JFONFGPK_00433	mntB	JFONFGPK_1_1	-	396177..396196	TATACCATAAGAGACATTGACCTA	AAACTAGGTCAATGTCTCTTATGG	NA	NA	NA
JFONFGPK_00434	JFONFGPK_00434	JFONFGPK_00434_gR770f	ACTCAAACTAAGTAAACTAA	TGG	0.25	807	34	0.043202	0.66885	JFONFGPK_00434	JFONFGPK_00434	JFONFGPK_1_1	+	397819..397838	TATAACTCAAACTAAGTAAACTAA	AAACTTAGTTTACTTAGTTTGAGT	NA	NA	NA
JFONFGPK_00435	ftsK	JFONFGPK_00435_gR40r	GCTTTTGTTAAACGCTTCTT	AGG	0.35	2406	36	0.015088	0.710538	JFONFGPK_00435	ftsK	JFONFGPK_1_1	-	398125..398144	TATAGCTTTTGTTAAACGCTTCTT	AAACAAGAAGCGTTTAACAAAAGC	NA	NA	NA
JFONFGPK_00436	JFONFGPK_00436	JFONFGPK_00436_gR326f	CGTTACTATCAAGAAAGCTA	AGG	0.35	354	25	0.0748503	0.641623	JFONFGPK_00436	JFONFGPK_00436	JFONFGPK_1_1	+	400873..400892	TATACGTTACTATCAAGAAAGCTA	AAACTAGCTTTCTTGATAGTAACG	NA	NA	NA
JFONFGPK_00437	rplK	JFONFGPK_00437_gR45r	CTGGTGTAGCTTTACCAGCA	GGG	0.5	426	41	0.100985	0.589885	JFONFGPK_00437	rplK	JFONFGPK_1_1	-	401202..401221	TATACTGGTGTAGCTTTACCAGCA	AAACTGCTGGTAAAGCTACACCAG	NA	NA	NA
JFONFGPK_00438	rplA	JFONFGPK_00438_gR174r	CCATTGCGCCACGGATTTGT	TGG	0.55	690	170	0.253731	0.525185	JFONFGPK_00438	rplA	JFONFGPK_1_1	-	401862..401881	TATACCATTGCGCCACGGATTTGT	AAACACAAATCCGTGGCGCAATGG	NA	NA	NA
JFONFGPK_00439	pyrH	JFONFGPK_00439_gR88r	TTTGCAATAGCCTGAACAGT	TGG	0.4	729	84	0.118477	0.648977	JFONFGPK_00439	pyrH	JFONFGPK_1_1	-	402788..402807	TATATTTGCAATAGCCTGAACAGT	AAACACTGTTCAGGCTATTGCAAA	NA	NA	NA
JFONFGPK_00440	frr	JFONFGPK_00440_gR53r	TTCACGTGATAAAGACTGAT	GGG	0.35	558	49	0.0910781	0.450041	JFONFGPK_00440	frr	JFONFGPK_1_1	-	403510..403529	TATATTCACGTGATAAAGACTGAT	AAACATCAGTCTTTATCACGTGAA	NA	NA	NA
JFONFGPK_00441	cvfB	JFONFGPK_00441_gR75r	TAAAGGTAAACCCTTCTTTG	TGG	0.35	858	71	0.0847255	0.609188	JFONFGPK_00441	cvfB	JFONFGPK_1_1	-	404198..404217	TATATAAAGGTAAACCCTTCTTTG	AAACCAAAGAAGGGTTTACCTTTA	NA	NA	NA
JFONFGPK_00442	msrA	JFONFGPK_00442_gR55r	ATACCTGCTTGCTCCTCAAA	AGG	0.45	510	51	0.104082	0.566708	JFONFGPK_00442	msrA	JFONFGPK_1_1	-	405108..405127	TATAATACCTGCTTGCTCCTCAAA	AAACTTTGAGGAGCAAGCAGGTAT	NA	NA	NA
JFONFGPK_00443	JFONFGPK_00443	JFONFGPK_00443_gR48r	CCACAGGTTCATTTGATTTA	GGG	0.35	216	44	0.22449	0.797449	JFONFGPK_00443	JFONFGPK_00443	JFONFGPK_1_1	-	405607..405626	TATACCACAGGTTCATTTGATTTA	AAACTAAATCAAATGAACCTGTGG	NA	NA	NA
JFONFGPK_00444	JFONFGPK_00444	JFONFGPK_00444_gR61r	TGTGCCTGCGCTGTCGCCAA	AGG	0.65	1170	57	0.0495652	0.570756	JFONFGPK_00444	JFONFGPK_00444	JFONFGPK_1_1	-	405991..406010	TATATGTGCCTGCGCTGTCGCCAA	AAACTTGGCGACAGCGCAGGCACA	NA	NA	NA
JFONFGPK_00445	sph	JFONFGPK_00445_gR46r	TCTACCCCTTCAGGTTTTCG	AGG	0.5	1773	42	0.0239589	0.398142	JFONFGPK_00445	sph	JFONFGPK_1_1	-	407459..407478	TATATCTACCCCTTCAGGTTTTCG	AAACCGAAAACCTGAAGGGGTAGA	NA	NA	NA
JFONFGPK_00446	ybeZ	JFONFGPK_00446_gR32r	AACATCATCAGGATGGGTTA	AGG	0.4	1053	28	0.0271055	0.594537	JFONFGPK_00446	ybeZ	JFONFGPK_1_1	-	409376..409395	TATAAACATCATCAGGATGGGTTA	AAACTAACCCATCCTGATGATGTT	NA	NA	NA
JFONFGPK_00447	JFONFGPK_00447	JFONFGPK_00447_gR20r	CTCATCTGCCATAATAGCTT	TGG	0.4	576	16	0.028777	0.710859	JFONFGPK_00447	JFONFGPK_00447	JFONFGPK_1_1	-	410462..410481	TATACTCATCTGCCATAATAGCTT	AAACAAGCTATTATGGCAGATGAG	NA	NA	NA
JFONFGPK_00448	ybeY	JFONFGPK_00448_gR128r	ACTTCTTTCATTGGTCACAA	AGG	0.35	498	124	0.259414	0.462569	JFONFGPK_00448	ybeY	JFONFGPK_1_1	-	411304..411323	TATAACTTCTTTCATTGGTCACAA	AAACTTGTGACCAATGAAAGAAGT	NA	NA	NA
JFONFGPK_00449	dgkA	JFONFGPK_00449_gR11r	GGTGGTATTATTGTCGTGTA	AGG	0.4	408	7	0.0180412	0.404283	JFONFGPK_00448,JFONFGPK_00449	ybeY,dgkA	JFONFGPK_1_1	-	411665..411684	TATAGGTGGTATTATTGTCGTGTA	AAACTACACGACAATAATACCACC	NA	NA	NA
JFONFGPK_00450	era	JFONFGPK_00450_gR29r	AACATTTGGACGACCAAGAA	TGG	0.4	897	25	0.0285063	0.554875	JFONFGPK_00450	era	JFONFGPK_1_1	-	412210..412229	TATAAACATTTGGACGACCAAGAA	AAACTTCTTGGTCGTCCAAATGTT	NA	NA	NA
JFONFGPK_00451	rppH	JFONFGPK_00451_gR10r	ATATAAGAAATGTAGTCTTG	TGG	0.25	477	6	0.0131291	0.552887	JFONFGPK_00451	rppH	JFONFGPK_1_1	-	413107..413126	TATAATATAAGAAATGTAGTCTTG	AAACCAAGACTACATTTCTTATAT	NA	NA	NA
JFONFGPK_00452	JFONFGPK_00452	JFONFGPK_00452_gR193f	GCATACGTATTTCGTTTAGA	AGG	0.35	255	59	0.251064	0.445848	JFONFGPK_00452	JFONFGPK_00452	JFONFGPK_1_1	+	414058..414077	TATAGCATACGTATTTCGTTTAGA	AAACTCTAAACGAAATACGTATGC	NA	NA	NA
JFONFGPK_00453	JFONFGPK_00453	JFONFGPK_00453_gR48r	CACTATAACCTCCAATAATA	TGG	0.3	246	44	0.19469	0.578757	JFONFGPK_00453	JFONFGPK_00453	JFONFGPK_1_1	-	414578..414597	TATACACTATAACCTCCAATAATA	AAACTATTATTGGAGGTTATAGTG	NA	NA	NA
JFONFGPK_00454	JFONFGPK_00454	JFONFGPK_00454_gR127r	GCTGCCGCACCTCCAGTTAT	TGG	0.6	183	123	0.754601	0.594853	JFONFGPK_00454	JFONFGPK_00454	JFONFGPK_1_1	-	414917..414936	TATAGCTGCCGCACCTCCAGTTAT	AAACATAACTGGAGGTGCGGCAGC	NA	NA	NA
JFONFGPK_00455	JFONFGPK_00455	JFONFGPK_00455_gR115f	GTGGAAATTGATAGAAAGTT	AGG	0.3	150	32	0.246154	0.725984	JFONFGPK_00455	JFONFGPK_00455	JFONFGPK_1_1	+	415383..415402	TATAGTGGAAATTGATAGAAAGTT	AAACAACTTTCTATCAATTTCCAC	NA	NA	NA
JFONFGPK_00456	JFONFGPK_00456	JFONFGPK_00456_gR404f	TAGGAAGTTAAGTAATTCTG	TGG	0.3	423	16	0.0397022	0.46158	JFONFGPK_00456	JFONFGPK_00456	JFONFGPK_1_1	+	415818..415837	TATATAGGAAGTTAAGTAATTCTG	AAACCAGAATTACTTAACTTCCTA	NA	NA	NA
JFONFGPK_00458	JFONFGPK_00458	JFONFGPK_00458_gR36r	CAAGCTTTTCTATAGTCATT	TGG	0.3	165	32	0.22069	0.527429	JFONFGPK_00458	JFONFGPK_00458	JFONFGPK_1_1	-	416203..416222	TATACAAGCTTTTCTATAGTCATT	AAACAATGACTATAGAAAAGCTTG	NA	NA	NA
JFONFGPK_00459	JFONFGPK_00459	JFONFGPK_00459_gR67r	CCACCAATTACAGCATCTCC	TGG	0.5	201	63	0.348066	0.532989	JFONFGPK_00459	JFONFGPK_00459	JFONFGPK_1_1	-	416463..416482	TATACCACCAATTACAGCATCTCC	AAACGGAGATGCTGTAATTGGTGG	NA	NA	NA
JFONFGPK_00460	JFONFGPK_00460	JFONFGPK_00460_gR135r	ACAAAATATAACCTTGCCAA	GGG	0.3	195	131	0.748571	0.532179	JFONFGPK_00460	JFONFGPK_00460	JFONFGPK_1_1	-	417025..417044	TATAACAAAATATAACCTTGCCAA	AAACTTGGCAAGGTTATATTTTGT	NA	NA	NA
JFONFGPK_00461	JFONFGPK_00461	JFONFGPK_00461_gR76r	TTATTAAATATAGAGTGATT	AGG	0.15	105	72	0.847059	0.583877	JFONFGPK_00461	JFONFGPK_00461	JFONFGPK_1_1	-	417210..417229	TATATTATTAAATATAGAGTGATT	AAACAATCACTCTATATTTAATAA	NA	NA	NA
JFONFGPK_00462	JFONFGPK_00462	JFONFGPK_00462_gR23r	CAAAACGTCTATCAGACGAA	TGG	0.4	996	19	0.0194672	0.433208	JFONFGPK_00462	JFONFGPK_00462	JFONFGPK_1_1	-	417600..417619	TATACAAAACGTCTATCAGACGAA	AAACTTCGTCTGATAGACGTTTTG	NA	NA	NA
JFONFGPK_00463	JFONFGPK_00463	JFONFGPK_00463_gR38r	ATGCAATTCTTCCGGCTGTG	AGG	0.5	447	34	0.0796253	0.406815	JFONFGPK_00463	JFONFGPK_00463	JFONFGPK_1_1	-	418655..418674	TATAATGCAATTCTTCCGGCTGTG	AAACCACAGCCGGAAGAATTGCAT	NA	NA	NA
JFONFGPK_00464	JFONFGPK_00464	JFONFGPK_00464_gR206f	AATTGGTGGTTTAGGGCTGA	CGG	0.45	270	61	0.244	0.39156	JFONFGPK_00464	JFONFGPK_00464	JFONFGPK_1_1	+	419604..419623	TATAAATTGGTGGTTTAGGGCTGA	AAACTCAGCCCTAAACCACCAATT	NA	NA	NA
JFONFGPK_00465	JFONFGPK_00465	JFONFGPK_00465_gR29r	ACCCTTACGTAATCGCCTTA	AGG	0.45	867	25	0.0295159	0.457225	JFONFGPK_00465	JFONFGPK_00465	JFONFGPK_1_1	-	420780..420799	TATAACCCTTACGTAATCGCCTTA	AAACTAAGGCGATTACGTAAGGGT	NA	NA	NA
JFONFGPK_00466	mutM	JFONFGPK_00466_gR10r	GTTTCAACTTCTGGTAATTC	TGG	0.35	828	6	0.00742574	0.4967	JFONFGPK_00466	mutM	JFONFGPK_1_1	-	421799..421818	TATAGTTTCAACTTCTGGTAATTC	AAACGAATTACCAGAAGTTGAAAC	NA	NA	NA
JFONFGPK_00467	coaE	JFONFGPK_00467_gR231r	AGGATGTTGCCATATTATCT	GGG	0.35	594	227	0.39547	0.589774	JFONFGPK_00467	coaE	JFONFGPK_1_1	-	422844..422863	TATAAGGATGTTGCCATATTATCT	AAACAGATAATATGGCAACATCCT	NA	NA	NA
JFONFGPK_00468	JFONFGPK_00468	JFONFGPK_00468_gR40r	ATCCCTAATTGTAAGGCTAT	CGG	0.35	1503	36	0.0242751	0.655881	JFONFGPK_00468	JFONFGPK_00468	JFONFGPK_1_1	-	423436..423455	TATAATCCCTAATTGTAAGGCTAT	AAACATAGCCTTACAATTAGGGAT	NA	NA	NA
JFONFGPK_00469	mdtG	JFONFGPK_00469_gR82r	TCCACATATAGAGCCATAAA	AGG	0.35	1194	78	0.0664395	0.660337	JFONFGPK_00469	mdtG	JFONFGPK_1_1	-	425102..425121	TATATCCACATATAGAGCCATAAA	AAACTTTATGGCTCTATATGTGGA	NA	NA	NA
JFONFGPK_00470	secG	JFONFGPK_00470_gR125r	AGCTTTTGTACGTTCAAACA	AGG	0.35	237	121	0.557604	0.626161	JFONFGPK_00470	secG	JFONFGPK_1_1	-	426527..426546	TATAAGCTTTTGTACGTTCAAACA	AAACTGTTTGAACGTACAAAAGCT	NA	NA	NA
JFONFGPK_00471	rnr	JFONFGPK_00471_gR33r	TGGACTTGCCATGCTCCTTG	AGG	0.55	2334	29	0.0125324	0.521125	JFONFGPK_00471	rnr	JFONFGPK_1_1	-	426765..426784	TATATGGACTTGCCATGCTCCTTG	AAACCAAGGAGCATGGCAAGTCCA	NA	NA	NA
JFONFGPK_00472	smpB	JFONFGPK_00472_gR77r	TAAGACAATCCCTGCTTCAA	CGG	0.4	468	73	0.162946	0.536133	JFONFGPK_00472	smpB	JFONFGPK_1_1	-	429145..429164	TATATAAGACAATCCCTGCTTCAA	AAACTTGAAGCAGGGATTGTCTTA	NA	NA	NA
JFONFGPK_00473	JFONFGPK_00473	JFONFGPK_00473_gR122r	TTTTGAGAAACCATAACGAC	CGG	0.35	720	118	0.168571	0.365554	JFONFGPK_00473	JFONFGPK_00473	JFONFGPK_1_1	-	429663..429682	TATATTTTGAGAAACCATAACGAC	AAACGTCGTTATGGTTTCTCAAAA	NA	NA	NA
JFONFGPK_00474	pcp	JFONFGPK_00474_gR615f	TTAATAGCTTCGCCGCCAAA	GGG	0.45	648	30	0.0477707	0.667699	JFONFGPK_00474	pcp	JFONFGPK_1_1	+	430978..430997	TATATTAATAGCTTCGCCGCCAAA	AAACTTTGGCGGCGAAGCTATTAA	NA	NA	NA
JFONFGPK_00475	JFONFGPK_00475	JFONFGPK_00475_gR904f	TATATATCGTTTCTAAAACA	AGG	0.2	927	20	0.0220507	0.603474	JFONFGPK_00475	JFONFGPK_00475	JFONFGPK_1_1	+	431964..431983	TATATATATATCGTTTCTAAAACA	AAACTGTTTTAGAAACGATATATA	NA	NA	NA
JFONFGPK_00476	JFONFGPK_00476	JFONFGPK_00476_gR605f	AACAAGTCCTGCAACAACTA	CGG	0.4	684	76	0.114458	0.609827	JFONFGPK_00476	JFONFGPK_00476	JFONFGPK_1_1	+	432591..432610	TATAAACAAGTCCTGCAACAACTA	AAACTAGTTGTTGCAGGACTTGTT	NA	NA	NA
JFONFGPK_00477	JFONFGPK_00477	JFONFGPK_00477_gR898f	TTGCTTCTTCATTAAAGCAG	GGG	0.35	927	26	0.0286659	0.504233	JFONFGPK_00477	JFONFGPK_00477	JFONFGPK_1_1	+	433778..433797	TATATTGCTTCTTCATTAAAGCAG	AAACCTGCTTTAATGAAGAAGCAA	NA	NA	NA
JFONFGPK_00478	gloA	JFONFGPK_00478_gR356f	AAGGTCTTTGACGCGGATAC	AGG	0.5	378	19	0.0530726	0.393257	JFONFGPK_00478	gloA	JFONFGPK_1_1	+	434307..434326	TATAAAGGTCTTTGACGCGGATAC	AAACGTATCCGCGTCAAAGACCTT	NA	NA	NA
JFONFGPK_00479	JFONFGPK_00479	JFONFGPK_00479_gR650f	TTGCTGTATTTGGTGATGAA	TGG	0.35	666	13	0.0201238	0.544941	JFONFGPK_00479	JFONFGPK_00479	JFONFGPK_1_1	+	434989..435008	TATATTGCTGTATTTGGTGATGAA	AAACTTCATCACCAAATACAGCAA	NA	NA	NA
JFONFGPK_00480	pepQ	JFONFGPK_00480_gR1066f	GGTCAAGATACAAACGTATT	TGG	0.35	1086	17	0.0159475	0.601115	JFONFGPK_00480	pepQ	JFONFGPK_1_1	+	436119..436138	TATAGGTCAAGATACAAACGTATT	AAACAATACGTTTGTATCTTGACC	NA	NA	NA
JFONFGPK_00481	ccpA	JFONFGPK_00481_gR23r	GGCAACATCATAAATTGTAA	TGG	0.3	1002	19	0.0193483	0.577995	JFONFGPK_00481	ccpA	JFONFGPK_1_1	-	436348..436367	TATAGGCAACATCATAAATTGTAA	AAACTTACAATTTATGATGTTGCC	NA	NA	NA
JFONFGPK_00482	dgs	JFONFGPK_00482_gR89r	ATGTTGACCAACAAGTGACA	AGG	0.4	999	85	0.0868233	0.491043	JFONFGPK_00482	dgs	JFONFGPK_1_1	-	437546..437565	TATAATGTTGACCAACAAGTGACA	AAACTGTCACTTGTTGGTCAACAT	NA	NA	NA
JFONFGPK_00483	JFONFGPK_00483	JFONFGPK_00483_gR32r	TCCTGAAACTTGTGGAAAAT	AGG	0.35	1335	28	0.0212928	0.566148	JFONFGPK_00483	JFONFGPK_00483	JFONFGPK_1_1	-	438489..438508	TATATCCTGAAACTTGTGGAAAAT	AAACATTTTCCACAAGTTTCAGGA	NA	NA	NA
JFONFGPK_00484	thrS	JFONFGPK_00484_gR25r	AATTCACGCACGGCGCCATC	TGG	0.6	1944	21	0.0109148	0.544005	JFONFGPK_00484	thrS	JFONFGPK_1_1	-	440238..440257	TATAAATTCACGCACGGCGCCATC	AAACGATGGCGCCGTGCGTGAATT	NA	NA	NA
JFONFGPK_00485	lnrL_1	JFONFGPK_00485_gR64r	TTCAAGGCTCCCTTTAATCC	TGG	0.45	993	60	0.061665	0.415838	JFONFGPK_00485	lnrL_1	JFONFGPK_1_1	-	442361..442380	TATATTCAAGGCTCCCTTTAATCC	AAACGGATTAAAGGGAGCCTTGAA	NA	NA	NA
JFONFGPK_00486	JFONFGPK_00486	JFONFGPK_00486_gR34r	TGAATTCCTGCACTGAGAAA	GGG	0.4	819	30	0.0375469	0.746928	JFONFGPK_00486	JFONFGPK_00486	JFONFGPK_1_1	-	443325..443344	TATATGAATTCCTGCACTGAGAAA	AAACTTTCTCAGTGCAGGAATTCA	NA	NA	NA
JFONFGPK_00487	JFONFGPK_00487	JFONFGPK_00487_gR51r	TGTATTCCATAATTTGTTTG	AGG	0.25	786	47	0.0613577	0.597122	JFONFGPK_00487	JFONFGPK_00487	JFONFGPK_1_1	-	444162..444181	TATATGTATTCCATAATTTGTTTG	AAACCAAACAAATTATGGAATACA	NA	NA	NA
JFONFGPK_00488	paaJ	JFONFGPK_00488_gR33r	CTAAACCGATAGGGGTTCTA	AGG	0.45	1149	29	0.0256864	0.440969	JFONFGPK_00488	paaJ	JFONFGPK_1_1	-	445674..445693	TATACTAAACCGATAGGGGTTCTA	AAACTAGAACCCCTATCGGTTTAG	NA	NA	NA
JFONFGPK_00489	yhfT	JFONFGPK_00489_gR65r	ATAAGTCAAGCTTATCTGAT	CGG	0.3	1248	61	0.0496743	0.544381	JFONFGPK_00489	yhfT	JFONFGPK_1_1	-	446811..446830	TATAATAAGTCAAGCTTATCTGAT	AAACATCAGATAAGCTTGACTTAT	NA	NA	NA
JFONFGPK_00490	JFONFGPK_00490	JFONFGPK_00490_gR38r	TGCGTTTTGATAGCATTTCA	AGG	0.35	996	34	0.0348361	0.609827	JFONFGPK_00490	JFONFGPK_00490	JFONFGPK_1_1	-	448126..448145	TATATGCGTTTTGATAGCATTTCA	AAACTGAAATGCTATCAAAACGCA	NA	NA	NA
JFONFGPK_00491	walR	JFONFGPK_00491_gR40r	AACTTAATAATGTCAGAAAT	CGG	0.2	711	36	0.0520984	0.595945	JFONFGPK_00491	walR	JFONFGPK_1_1	-	449285..449304	TATAAACTTAATAATGTCAGAAAT	AAACATTTCTGACATTATTAAGTT	NA	NA	NA
JFONFGPK_00492	walK	JFONFGPK_00492_gR35r	AAGGATCGCTAATTCAAATG	TGG	0.35	1353	31	0.0232558	0.532989	JFONFGPK_00492	walK	JFONFGPK_1_1	-	449983..450002	TATAAAGGATCGCTAATTCAAATG	AAACCATTTGAATTAGCGATCCTT	NA	NA	NA
JFONFGPK_00493	yycJ	JFONFGPK_00493_gR128r	GTCAATTTCAGCAAGAAGAC	TGG	0.4	810	124	0.156962	0.484283	JFONFGPK_00493	yycJ	JFONFGPK_1_1	-	451432..451451	TATAGTCAATTTCAGCAAGAAGAC	AAACGTCTTCTTGCTGAAATTGAC	NA	NA	NA
JFONFGPK_00494	rnc	JFONFGPK_00494_gR86r	CTCGTTAGCGTAAGAGGTGT	GGG	0.5	693	82	0.121842	0.614348	JFONFGPK_00494	rnc	JFONFGPK_1_1	-	452643..452662	TATACTCGTTAGCGTAAGAGGTGT	AAACACACCTCTTACGCTAACGAG	NA	NA	NA
JFONFGPK_00495	smc_1	JFONFGPK_00495_gR44r	AATTTTAGTCTTGTCCGCAA	AGG	0.35	3540	40	0.0113636	0.579536	JFONFGPK_00495	smc_1	JFONFGPK_1_1	-	453294..453313	TATAAATTTTAGTCTTGTCCGCAA	AAACTTGCGGACAAGACTAAAATT	NA	NA	NA
JFONFGPK_00496	JFONFGPK_00496	JFONFGPK_00496_gR827f	TTTTCGAACTTTTCTAAGTG	TGG	0.3	873	43	0.0504103	0.609827	JFONFGPK_00496	JFONFGPK_00496	JFONFGPK_1_1	+	457856..457875	TATATTTTCGAACTTTTCTAAGTG	AAACCACTTAGAAAAGTTCGAAAA	NA	NA	NA
JFONFGPK_00497	aroE_1	JFONFGPK_00497_gR31r	TCTGATATAGAATGTTCAAC	TGG	0.3	873	27	0.031653	0.485874	JFONFGPK_00497	aroE_1	JFONFGPK_1_1	-	458198..458217	TATATCTGATATAGAATGTTCAAC	AAACGTTGAACATTCTATATCAGA	NA	NA	NA
JFONFGPK_00498	JFONFGPK_00498	JFONFGPK_00498_gR193r	AGTGGGCTTGCAATTGAAAT	TGG	0.4	837	189	0.231334	0.504724	JFONFGPK_00498	JFONFGPK_00498	JFONFGPK_1_1	-	459229..459248	TATAAGTGGGCTTGCAATTGAAAT	AAACATTTCAATTGCAAGCCCACT	NA	NA	NA
JFONFGPK_00499	fbiB	JFONFGPK_00499_gR40r	CTATCCCCTTCTTTCAAATA	AGG	0.35	735	36	0.0503497	0.549095	JFONFGPK_00499	fbiB	JFONFGPK_1_1	-	459914..459933	TATACTATCCCCTTCTTTCAAATA	AAACTATTTGAAAGAAGGGGATAG	NA	NA	NA
JFONFGPK_00500	JFONFGPK_00500	JFONFGPK_00500_gR128r	TGTATTAAGGTATTTCATGC	TGG	0.3	987	124	0.128232	0.429489	JFONFGPK_00500	JFONFGPK_00500	JFONFGPK_1_1	-	460729..460748	TATATGTATTAAGGTATTTCATGC	AAACGCATGAAATACCTTAATACA	NA	NA	NA
JFONFGPK_00501	mat	JFONFGPK_00501_gR39r	CTTCGTATGATAAATGACTT	GGG	0.3	1200	35	0.029661	0.724053	JFONFGPK_00501	mat	JFONFGPK_1_1	-	461636..461655	TATACTTCGTATGATAAATGACTT	AAACAAGTCATTTATCATACGAAG	NA	NA	NA
JFONFGPK_00502	JFONFGPK_00502	JFONFGPK_00502_gR302r	TGCTGCTGCATGAATTAATA	AGG	0.35	969	298	0.314015	0.548613	JFONFGPK_00502	JFONFGPK_00502	JFONFGPK_1_1	-	463082..463101	TATATGCTGCTGCATGAATTAATA	AAACTATTAATTCATGCAGCAGCA	NA	NA	NA
JFONFGPK_00503	ggs	JFONFGPK_00503_gR25r	TTATCTGCCTCATTTAAAGT	TGG	0.3	990	21	0.0216495	0.639484	JFONFGPK_00503	ggs	JFONFGPK_1_1	-	463828..463847	TATATTATCTGCCTCATTTAAAGT	AAACACTTTAAATGAGGCAGATAA	NA	NA	NA
JFONFGPK_00504	ugd	JFONFGPK_00504_gR57r	CGTCGTGTTCCTTTGCAAGT	AGG	0.5	1158	53	0.0465729	0.616314	JFONFGPK_00504	ugd	JFONFGPK_1_1	-	465542..465561	TATACGTCGTGTTCCTTTGCAAGT	AAACACTTGCAAAGGAACACGACG	NA	NA	NA
JFONFGPK_00505	JFONFGPK_00505	JFONFGPK_00505_gR279r	CCAACCATTGCTCTTTTGTT	AGG	0.4	1209	275	0.231287	0.572996	JFONFGPK_00505	JFONFGPK_00505	JFONFGPK_1_1	-	467006..467025	TATACCAACCATTGCTCTTTTGTT	AAACAACAAAAGAGCAATGGTTGG	NA	NA	NA
JFONFGPK_00506	JFONFGPK_00506	JFONFGPK_00506_gR152f	TTCTTGCCTGAGCTTTGTTT	TGG	0.4	210	55	0.289474	0.57719	JFONFGPK_00506	JFONFGPK_00506	JFONFGPK_1_1	+	468177..468196	TATATTCTTGCCTGAGCTTTGTTT	AAACAAACAAAGCTCAGGCAAGAA	NA	NA	NA
JFONFGPK_00507	JFONFGPK_00507	JFONFGPK_00507_gR810f	TCTGTTAAGTCAGATTCAGT	AGG	0.35	846	33	0.0399516	0.532547	JFONFGPK_00507	JFONFGPK_00507	JFONFGPK_1_1	+	469034..469053	TATATCTGTTAAGTCAGATTCAGT	AAACACTGAATCTGACTTAACAGA	NA	NA	NA
JFONFGPK_00508	JFONFGPK_00508	JFONFGPK_00508_gR702f	TCTCCGTGTTTCTTAAATAC	TGG	0.35	729	24	0.0338505	0.511541	JFONFGPK_00508	JFONFGPK_00508	JFONFGPK_1_1	+	469856..469875	TATATCTCCGTGTTTCTTAAATAC	AAACGTATTTAAGAAACACGGAGA	NA	NA	NA
JFONFGPK_00509	JFONFGPK_00509	JFONFGPK_00509_gR210f	TGATAGGAGTAAAGTTTATT	TGG	0.25	225	12	0.0585366	0.561041	JFONFGPK_00509	JFONFGPK_00509	JFONFGPK_1_1	+	470083..470102	TATATGATAGGAGTAAAGTTTATT	AAACAATAAACTTTACTCCTATCA	NA	NA	NA
JFONFGPK_00510	JFONFGPK_00510	JFONFGPK_00510_gR867f	TCTATAAACTCATGATGGTA	GGG	0.3	885	15	0.017341	0.603125	JFONFGPK_00510	JFONFGPK_00510	JFONFGPK_1_1	+	470964..470983	TATATCTATAAACTCATGATGGTA	AAACTACCATCATGAGTTTATAGA	NA	NA	NA
JFONFGPK_00511	JFONFGPK_00511	JFONFGPK_00511_gR17r	TGGCTTGATGTTGCCTCCAG	GGG	0.55	159	13	0.0935252	0.40519	JFONFGPK_00511	JFONFGPK_00511	JFONFGPK_1_1	-	471054..471073	TATATGGCTTGATGTTGCCTCCAG	AAACCTGGAGGCAACATCAAGCCA	NA	NA	NA
JFONFGPK_00512	JFONFGPK_00512	JFONFGPK_00512_gR91r	ATATCAATCGCAGTTGACAT	AGG	0.35	303	87	0.30742	0.556216	JFONFGPK_00512	JFONFGPK_00512	JFONFGPK_1_1	-	471341..471360	TATAATATCAATCGCAGTTGACAT	AAACATGTCAACTGCGATTGATAT	NA	NA	NA
JFONFGPK_00513	JFONFGPK_00513	JFONFGPK_00513_gR26r	TGCTTTAGCATCATCCGACA	TGG	0.45	306	22	0.0769231	0.478767	JFONFGPK_00513	JFONFGPK_00513	JFONFGPK_1_1	-	471578..471597	TATATGCTTTAGCATCATCCGACA	AAACTGTCGGATGATGCTAAAGCA	NA	NA	NA
JFONFGPK_00514	JFONFGPK_00514	JFONFGPK_00514_gR49r	CCAAATAGGTCAGGTATCGG	AGG	0.5	273	45	0.177866	0.603201	JFONFGPK_00514	JFONFGPK_00514	JFONFGPK_1_1	-	471925..471944	TATACCAAATAGGTCAGGTATCGG	AAACCCGATACCTGACCTATTTGG	NA	NA	NA
JFONFGPK_00515	JFONFGPK_00515	JFONFGPK_00515_gR52r	TGACCTTCATAACTGTTTTG	GGG	0.35	453	48	0.110855	0.577126	JFONFGPK_00515	JFONFGPK_00515	JFONFGPK_1_1	-	472305..472324	TATATGACCTTCATAACTGTTTTG	AAACCAAAACAGTTATGAAGGTCA	NA	NA	NA
JFONFGPK_00516	JFONFGPK_00516	JFONFGPK_00516_gR10r	ATCTGTTGGGAGATAAGCCT	TGG	0.45	315	6	0.020339	0.515672	JFONFGPK_00516	JFONFGPK_00516	JFONFGPK_1_1	-	472781..472800	TATAATCTGTTGGGAGATAAGCCT	AAACAGGCTTATCTCCCAACAGAT	NA	NA	NA
JFONFGPK_00517	JFONFGPK_00517	JFONFGPK_00517_gR13r	GTATTCGTAACTGTAAAAGG	TGG	0.35	339	9	0.0282132	0.495045	JFONFGPK_00517	JFONFGPK_00517	JFONFGPK_1_1	-	473515..473534	TATAGTATTCGTAACTGTAAAAGG	AAACCCTTTTACAGTTACGAATAC	NA	NA	NA
JFONFGPK_00518	asnS_1	JFONFGPK_00518_gR44r	ATAGGTATCAACATCAAATA	AGG	0.25	825	40	0.0496894	0.583631	JFONFGPK_00518	asnS_1	JFONFGPK_1_1	-	473908..473927	TATAATAGGTATCAACATCAAATA	AAACTATTTGATGTTGATACCTAT	NA	NA	NA
JFONFGPK_00519	ddl_1	JFONFGPK_00519_gR40r	TCATAACATATAGTTATCTC	TGG	0.25	1248	36	0.029316	0.641251	JFONFGPK_00519	ddl_1	JFONFGPK_1_1	-	474742..474761	TATATCATAACATATAGTTATCTC	AAACGAGATAACTATATGTTATGA	NA	NA	NA
JFONFGPK_00520	mccF	JFONFGPK_00520_gR14r	ATTAGAATTGTAGCCACCTA	TGG	0.35	717	10	0.0143472	0.44238	JFONFGPK_00520	mccF	JFONFGPK_1_1	-	476191..476210	TATAATTAGAATTGTAGCCACCTA	AAACTAGGTGGCTACAATTCTAAT	NA	NA	NA
JFONFGPK_00521	JFONFGPK_00521	JFONFGPK_00521_gR173r	GTATTTTGTATAATGAACAT	CGG	0.2	201	169	0.933702	0.500391	JFONFGPK_00521	JFONFGPK_00521	JFONFGPK_1_1	-	477079..477098	TATAGTATTTTGTATAATGAACAT	AAACATGTTCATTATACAAAATAC	NA	NA	NA
JFONFGPK_00522	JFONFGPK_00522	JFONFGPK_00522_gR28r	CTTCTATAACCTTTATATGT	AGG	0.25	900	24	0.0272727	0.594369	JFONFGPK_00522	JFONFGPK_00522	JFONFGPK_1_1	-	477254..477273	TATACTTCTATAACCTTTATATGT	AAACACATATAAAGGTTATAGAAG	NA	NA	NA
JFONFGPK_00523	JFONFGPK_00523	JFONFGPK_00523_gR680f	TTTTAGAAATTTATAGTAAG	TGG	0.15	714	31	0.0446686	0.459536	JFONFGPK_00523	JFONFGPK_00523	JFONFGPK_1_1	+	479245..479264	TATATTTTAGAAATTTATAGTAAG	AAACCTTACTATAAATTTCTAAAA	NA	NA	NA
JFONFGPK_00524	JFONFGPK_00524	JFONFGPK_00524_gR167f	CCATTTTGCAAGCGCAGAAG	CGG	0.5	276	106	0.414062	0.452301	JFONFGPK_00524	JFONFGPK_00524	JFONFGPK_1_1	+	479493..479512	TATACCATTTTGCAAGCGCAGAAG	AAACCTTCTGCGCTTGCAAAATGG	NA	NA	NA
JFONFGPK_00525	ybjI	JFONFGPK_00525_gR45r	TATAAGTACCATCTTCAGCT	AGG	0.35	798	41	0.0526992	0.571114	JFONFGPK_00525	ybjI	JFONFGPK_1_1	-	479964..479983	TATATATAAGTACCATCTTCAGCT	AAACAGCTGAAGATGGTACTTATA	NA	NA	NA
JFONFGPK_00526	JFONFGPK_00526	JFONFGPK_00526_gR131r	GGCCTTTAGAGGGCGACCTG	TGG	0.65	495	127	0.267368	0.357459	JFONFGPK_00526	JFONFGPK_00526	JFONFGPK_1_1	-	480851..480870	TATAGGCCTTTAGAGGGCGACCTG	AAACCAGGTCGCCCTCTAAAGGCC	NA	NA	NA
JFONFGPK_00527	yhaX	JFONFGPK_00527_gR10r	AAAGCTTTATCAATGCCTTT	TGG	0.3	255	6	0.0255319	0.584417	JFONFGPK_00527	yhaX	JFONFGPK_1_1	-	481300..481319	TATAAAAGCTTTATCAATGCCTTT	AAACAAAGGCATTGATAAAGCTTT	NA	NA	NA
JFONFGPK_00528	ftsY	JFONFGPK_00528_gR44r	CTTTTCCTCAGCTACCTTCG	GGG	0.5	1551	40	0.0261267	0.388658	JFONFGPK_00528	ftsY	JFONFGPK_1_1	-	481588..481607	TATACTTTTCCTCAGCTACCTTCG	AAACCGAAGGTAGCTGAGGAAAAG	NA	NA	NA
JFONFGPK_00529	ribZ	JFONFGPK_00529_gR1343f	CATAATTGTTTGTTTTGAAA	CGG	0.2	1368	22	0.0163205	0.576827	JFONFGPK_00529	ribZ	JFONFGPK_1_1	+	484478..484497	TATACATAATTGTTTGTTTTGAAA	AAACTTTCAAAACAAACAATTATG	NA	NA	NA
JFONFGPK_00531	licT	JFONFGPK_00531_gR30r	TGGTCGAAATCGCCGCATTA	TGG	0.5	843	26	0.0315917	0.391168	JFONFGPK_00531	licT	JFONFGPK_1_1	-	484873..484892	TATATGGTCGAAATCGCCGCATTA	AAACTAATGCGGCGATTTCGACCA	NA	NA	NA
JFONFGPK_00532	bglF	JFONFGPK_00532_gR26r	AACCGCCGCTAAAATAGCCT	TGG	0.5	1863	22	0.0119371	0.614183	JFONFGPK_00532	bglF	JFONFGPK_1_1	-	485713..485732	TATAAACCGCCGCTAAAATAGCCT	AAACAGGCTATTTTAGCGGCGGTT	NA	NA	NA
JFONFGPK_00533	bglH	JFONFGPK_00533_gR53r	AAATGCTCCTTCCACTTGGT	TGG	0.45	1425	49	0.0348754	0.489943	JFONFGPK_00533	bglH	JFONFGPK_1_1	-	487621..487640	TATAAAATGCTCCTTCCACTTGGT	AAACACCAAGTGGAAGGAGCATTT	NA	NA	NA
JFONFGPK_00534	JFONFGPK_00534	JFONFGPK_00534_gR770f	GCCAGACAGCTGGAGATACA	TGG	0.55	816	43	0.0540201	0.495504	JFONFGPK_00534	JFONFGPK_00534	JFONFGPK_1_1	+	489848..489867	TATAGCCAGACAGCTGGAGATACA	AAACTGTATCTCCAGCTGTCTGGC	NA	NA	NA
JFONFGPK_00535	JFONFGPK_00535	JFONFGPK_00535_gR884f	CAAGACACTGGGAGGAAGGT	TGG	0.55	903	16	0.01812	0.579335	JFONFGPK_00535	JFONFGPK_00535	JFONFGPK_1_1	+	490777..490796	TATACAAGACACTGGGAGGAAGGT	AAACACCTTCCTCCCAGTGTCTTG	NA	NA	NA
JFONFGPK_00536	JFONFGPK_00536	JFONFGPK_00536_gR88f	CCAAAGGCTTATCAAAACTA	GGG	0.35	156	65	0.477941	0.609827	JFONFGPK_00536	JFONFGPK_00536	JFONFGPK_1_1	+	491031..491050	TATACCAAAGGCTTATCAAAACTA	AAACTAGTTTTGATAAGCCTTTGG	NA	NA	NA
JFONFGPK_00537	yhgF	JFONFGPK_00537_gR80r	GGTATTGCCTTGTGCTGTTA	GGG	0.45	2133	76	0.0359678	0.554683	JFONFGPK_00537	yhgF	JFONFGPK_1_1	-	491425..491444	TATAGGTATTGCCTTGTGCTGTTA	AAACTAACAGCACAAGGCAATACC	NA	NA	NA
JFONFGPK_00538	JFONFGPK_00538	JFONFGPK_00538_gR167r	TTCCTTGTAAGGTAAGAAGA	TGG	0.35	273	163	0.644269	0.486132	JFONFGPK_00538	JFONFGPK_00538	JFONFGPK_1_1	-	494132..494151	TATATTCCTTGTAAGGTAAGAAGA	AAACTCTTCTTACCTTACAAGGAA	NA	NA	NA
JFONFGPK_00539	hprK	JFONFGPK_00539_gR11r	CACTAGCATCTTTACAGTAA	CGG	0.35	933	7	0.00766703	0.520856	JFONFGPK_00539	hprK	JFONFGPK_1_1	-	494613..494632	TATACACTAGCATCTTTACAGTAA	AAACTTACTGTAAAGATGCTAGTG	NA	NA	NA
JFONFGPK_00540	lgt	JFONFGPK_00540_gR16r	GGACCACATTTTAAGGCAAT	GGG	0.4	780	12	0.0157895	0.511541	JFONFGPK_00540	lgt	JFONFGPK_1_1	-	495547..495566	TATAGGACCACATTTTAAGGCAAT	AAACATTGCCTTAAAATGTGGTCC	NA	NA	NA
JFONFGPK_00541	JFONFGPK_00541	JFONFGPK_00541_gR195r	TACCATTAACATCTTCAACA	AGG	0.3	408	191	0.492268	0.589746	JFONFGPK_00541	JFONFGPK_00541	JFONFGPK_1_1	-	496527..496546	TATATACCATTAACATCTTCAACA	AAACTGTTGAAGATGTTAATGGTA	NA	NA	NA
JFONFGPK_00542	JFONFGPK_00542	JFONFGPK_00542_gR125r	ATCATCTGGACTTTCTTTGT	AGG	0.35	429	121	0.295844	0.527131	JFONFGPK_00542	JFONFGPK_00542	JFONFGPK_1_1	-	496857..496876	TATAATCATCTGGACTTTCTTTGT	AAACACAAAGAAAGTCCAGATGAT	NA	NA	NA
JFONFGPK_00543	JFONFGPK_00543	JFONFGPK_00543_gR276f	TTATGCTTCTTTAACGGTGC	AGG	0.4	285	6	0.0226415	0.338926	JFONFGPK_00543	JFONFGPK_00543	JFONFGPK_1_1	+	497582..497601	TATATTATGCTTCTTTAACGGTGC	AAACGCACCGTTAAAGAAGCATAA	NA	NA	NA
JFONFGPK_00544	JFONFGPK_00544	JFONFGPK_00544_gR29r	TTGCTCAATGCTTTCAGCTG	TGG	0.45	927	25	0.0275634	0.542082	JFONFGPK_00544	JFONFGPK_00544	JFONFGPK_1_1	-	497831..497850	TATATTGCTCAATGCTTTCAGCTG	AAACCAGCTGAAAGCATTGAGCAA	NA	NA	NA
JFONFGPK_00545	JFONFGPK_00545	JFONFGPK_00545_gR19r	CCAGCAGGTGATAAGACCTC	GGG	0.55	1278	15	0.0119237	0.414732	JFONFGPK_00545	JFONFGPK_00545	JFONFGPK_1_1	-	498847..498866	TATACCAGCAGGTGATAAGACCTC	AAACGAGGTCTTATCACCTGCTGG	NA	NA	NA
JFONFGPK_00546	JFONFGPK_00546	JFONFGPK_00546_gR47r	ACCTTTATCATTTTCTGATA	AGG	0.25	213	43	0.222798	0.613924	JFONFGPK_00546	JFONFGPK_00546	JFONFGPK_1_1	-	500362..500381	TATAACCTTTATCATTTTCTGATA	AAACTATCAGAAAATGATAAAGGT	NA	NA	NA
JFONFGPK_00547	lysS	JFONFGPK_00547_gR1456f	TTTCACGACGGACAATCTGT	TGG	0.45	1494	35	0.0237449	0.602285	JFONFGPK_00547	lysS	JFONFGPK_1_1	+	502343..502362	TATATTTCACGACGGACAATCTGT	AAACACAGATTGTCCGTCGTGAAA	NA	NA	NA
JFONFGPK_00548	gph_1	JFONFGPK_00548_gR51r	CGATTCGATAAGGCGCTTGC	TGG	0.55	903	47	0.0532276	0.40393	JFONFGPK_00548	gph_1	JFONFGPK_1_1	-	502618..502637	TATACGATTCGATAAGGCGCTTGC	AAACGCAAGCGCCTTATCGAATCG	NA	NA	NA
JFONFGPK_00549	pspB	JFONFGPK_00549_gR587f	GCGACCTTCTAAATTCCAAA	GGG	0.4	624	34	0.0562914	0.616528	JFONFGPK_00549	pspB	JFONFGPK_1_1	+	504151..504170	TATAGCGACCTTCTAAATTCCAAA	AAACTTTGGAATTTAGAAGGTCGC	NA	NA	NA
JFONFGPK_00550	JFONFGPK_00550	JFONFGPK_00550_gR446f	ATCGAGGATTTGTTCTACTA	AGG	0.35	480	31	0.0673913	0.548587	JFONFGPK_00550	JFONFGPK_00550	JFONFGPK_1_1	+	504974..504993	TATAATCGAGGATTTGTTCTACTA	AAACTAGTAGAACAAATCCTCGAT	NA	NA	NA
JFONFGPK_00551	thiT	JFONFGPK_00551_gR552f	AGGTATTTGACATTGGTGTT	TGG	0.35	564	9	0.0165441	0.724053	JFONFGPK_00551	thiT	JFONFGPK_1_1	+	505650..505669	TATAAGGTATTTGACATTGGTGTT	AAACAACACCAATGTCAAATACCT	NA	NA	NA
JFONFGPK_00552	JFONFGPK_00552	JFONFGPK_00552_gR47f	ACTAACAAGATCAGGTCCTC	AGG	0.45	97	47	0.61039	0.419097	JFONFGPK_00552	JFONFGPK_00552	JFONFGPK_1_1	+	505753..505772	TATAACTAACAAGATCAGGTCCTC	AAACGAGGACCTGATCTTGTTAGT	NA	NA	NA
JFONFGPK_00553	JFONFGPK_00553	JFONFGPK_00553_gR825f	AAGAAGACTAGCACAACAAT	AGG	0.35	849	21	0.0253317	0.649049	JFONFGPK_00553	JFONFGPK_00553	JFONFGPK_1_1	+	506755..506774	TATAAAGAAGACTAGCACAACAAT	AAACATTGTTGTGCTAGTCTTCTT	NA	NA	NA
JFONFGPK_00554	JFONFGPK_00554	JFONFGPK_00554_gR47r	CATTCTCAACACAACACATA	GGG	0.35	504	43	0.088843	0.455962	JFONFGPK_00554	JFONFGPK_00554	JFONFGPK_1_1	-	507163..507182	TATACATTCTCAACACAACACATA	AAACTATGTGTTGTGTTGAGAATG	NA	NA	NA
JFONFGPK_00555	JFONFGPK_00555	JFONFGPK_00555_gR97r	TGGTCTGCTTTTGGAACGCT	TGG	0.5	387	93	0.253406	0.417991	JFONFGPK_00555	JFONFGPK_00555	JFONFGPK_1_1	-	507700..507719	TATATGGTCTGCTTTTGGAACGCT	AAACAGCGTTCCAAAAGCAGACCA	NA	NA	NA
JFONFGPK_00556	gpx1	JFONFGPK_00556_gR471f	ACCGTAAAATCATAGAGATT	AGG	0.3	480	6	0.0130435	0.411502	JFONFGPK_00556,JFONFGPK_00557	gpx1,pepF1_1	JFONFGPK_1_1	+	508493..508512	TATAACCGTAAAATCATAGAGATT	AAACAATCTCTATGATTTTACGGT	NA	NA	NA
JFONFGPK_00557	pepF1_1	JFONFGPK_00557_gR1768f	GATCCCAAAGTTCATTTTCA	GGG	0.35	1800	29	0.0162921	0.660337	JFONFGPK_00557	pepF1_1	JFONFGPK_1_1	+	510262..510281	TATAGATCCCAAAGTTCATTTTCA	AAACTGAAAATGAACTTTGGGATC	NA	NA	NA
JFONFGPK_00558	ppc	JFONFGPK_00558_gR227r	CATTTCTTGATTTGAAATAT	TGG	0.2	2799	223	0.0802447	0.667593	JFONFGPK_00558	ppc	JFONFGPK_1_1	-	510692..510711	TATACATTTCTTGATTTGAAATAT	AAACATATTTCAAATCAAGAAATG	NA	NA	NA
JFONFGPK_00559	ftsW	JFONFGPK_00559_gR52r	ATCACCGATAAAATTAAATA	AGG	0.2	1275	48	0.038247	0.537166	JFONFGPK_00559	ftsW	JFONFGPK_1_1	-	513485..513504	TATAATCACCGATAAAATTAAATA	AAACTATTTAATTTTATCGGTGAT	NA	NA	NA
JFONFGPK_00560	tuf	JFONFGPK_00560_gR37r	ATTGTACCAATGTTAACGTG	GGG	0.35	1197	33	0.0280374	0.601173	JFONFGPK_00560	tuf	JFONFGPK_1_1	-	515098..515117	TATAATTGTACCAATGTTAACGTG	AAACCACGTTAACATTGGTACAAT	NA	NA	NA
JFONFGPK_00561	tpiA	JFONFGPK_00561_gR19r	TTCCAGTTACCAGCAATAAT	TGG	0.35	759	15	0.0202977	0.614183	JFONFGPK_00561	tpiA	JFONFGPK_1_1	-	516517..516536	TATATTCCAGTTACCAGCAATAAT	AAACATTATTGCTGGTAACTGGAA	NA	NA	NA
JFONFGPK_00562	femB	JFONFGPK_00562_gR1195f	GGACGAGACTGTGGCAGTAA	TGG	0.55	1236	38	0.03125	0.590569	JFONFGPK_00562	femB	JFONFGPK_1_1	+	518537..518556	TATAGGACGAGACTGTGGCAGTAA	AAACTTACTGCCACAGTCTCGTCC	NA	NA	NA
JFONFGPK_00563	femX_1	JFONFGPK_00563_gR1194f	ACAAACTGATCATGTTCTTC	AGG	0.35	1227	30	0.024855	0.59131	JFONFGPK_00563	femX_1	JFONFGPK_1_1	+	519758..519777	TATAACAAACTGATCATGTTCTTC	AAACGAAGAACATGATCAGTTTGT	NA	NA	NA
JFONFGPK_00564	JFONFGPK_00564	JFONFGPK_00564_gR751f	AAACATCATCTGTAATTCGA	CGG	0.3	810	56	0.0708861	0.47606	JFONFGPK_00564	JFONFGPK_00564	JFONFGPK_1_1	+	520541..520560	TATAAAACATCATCTGTAATTCGA	AAACTCGAATTACAGATGATGTTT	NA	NA	NA
JFONFGPK_00565	JFONFGPK_00565	JFONFGPK_00565_gR204r	CTTATGGCAGCGACTTCCTT	TGG	0.5	267	200	0.809717	0.95	JFONFGPK_00565	JFONFGPK_00565	JFONFGPK_1_1	-	521000..521019	TATACTTATGGCAGCGACTTCCTT	AAACAAGGAAGTCGCTGCCATAAG	NA	NA	NA
JFONFGPK_00566	JFONFGPK_00566	JFONFGPK_00566_gR1273f	TGTGGATATAGTTGTGAACA	GGG	0.35	1302	26	0.0202808	0.570916	JFONFGPK_00566	JFONFGPK_00566	JFONFGPK_1_1	+	522328..522347	TATATGTGGATATAGTTGTGAACA	AAACTGTTCACAACTATATCCACA	NA	NA	NA
JFONFGPK_00567	JFONFGPK_00567	JFONFGPK_00567_gR23r	ATCTCCAAAGCGAATATGGT	TGG	0.4	387	19	0.0517711	0.473727	JFONFGPK_00567	JFONFGPK_00567	JFONFGPK_1_1	-	522474..522493	TATAATCTCCAAAGCGAATATGGT	AAACACCATATTCGCTTTGGAGAT	NA	NA	NA
JFONFGPK_00568	JFONFGPK_00568	JFONFGPK_00568_gR31r	CCGTATTGACGATACAATCA	CGG	0.4	114	27	0.287234	0.589746	JFONFGPK_00568	JFONFGPK_00568	JFONFGPK_1_1	-	522947..522966	TATACCGTATTGACGATACAATCA	AAACTGATTGTATCGTCAATACGG	NA	NA	NA
JFONFGPK_00569	JFONFGPK_00569	JFONFGPK_00569_gR56r	GGTCTCTAATTGAGCCAGTA	CGG	0.45	2682	52	0.0195342	0.558707	JFONFGPK_00569	JFONFGPK_00569	JFONFGPK_1_1	-	523124..523143	TATAGGTCTCTAATTGAGCCAGTA	AAACTACTGGCTCAATTAGAGACC	NA	NA	NA
JFONFGPK_00570	kdgR_1	JFONFGPK_00570_gR974f	TAATTCAGCAATATCTTTGA	TGG	0.25	996	19	0.0194672	0.634602	JFONFGPK_00570	kdgR_1	JFONFGPK_1_1	+	526794..526813	TATATAATTCAGCAATATCTTTGA	AAACTCAAAGATATTGCTGAATTA	NA	NA	NA
JFONFGPK_00571	JFONFGPK_00571	JFONFGPK_00571_gR1892f	TGTTTCTTTAAAGCGTGCGA	AGG	0.4	1908	13	0.00688559	0.560189	JFONFGPK_00571	JFONFGPK_00571	JFONFGPK_1_1	+	528771..528790	TATATGTTTCTTTAAAGCGTGCGA	AAACTCGCACGCTTTAAAGAAACA	NA	NA	NA
JFONFGPK_00572	manZ_1	JFONFGPK_00572_gR794f	TGTTTTGAGGTAATCTTTCT	TGG	0.3	822	25	0.0311721	0.648073	JFONFGPK_00572	manZ_1	JFONFGPK_1_1	+	529667..529686	TATATGTTTTGAGGTAATCTTTCT	AAACAGAAAGATTACCTCAAAACA	NA	NA	NA
JFONFGPK_00573	agaC_1	JFONFGPK_00573_gR731f	TAACATTCCGCTGAAACAAA	AGG	0.35	783	49	0.0642202	0.695735	JFONFGPK_00573	agaC_1	JFONFGPK_1_1	+	530412..530431	TATATAACATTCCGCTGAAACAAA	AAACTTTGTTTCAGCGGAATGTTA	NA	NA	NA
JFONFGPK_00574	levE	JFONFGPK_00574_gR474f	ACTCGCGTCATGATAATGTT	TGG	0.4	489	12	0.0255864	0.511718	JFONFGPK_00574	levE	JFONFGPK_1_1	+	530956..530975	TATAACTCGCGTCATGATAATGTT	AAACAACATTATCATGACGCGAGT	NA	NA	NA
JFONFGPK_00575	ugl	JFONFGPK_00575_gR1175f	CTTGATAGGTTCAAGAGCAA	TGG	0.4	1200	22	0.0186441	0.667905	JFONFGPK_00575	ugl	JFONFGPK_1_1	+	532181..532200	TATACTTGATAGGTTCAAGAGCAA	AAACTTGCTCTTGAACCTATCAAG	NA	NA	NA
JFONFGPK_00576	manX_1	JFONFGPK_00576_gR377f	TTTGCCTGCGATCAATTCTA	AGG	0.4	438	58	0.138756	0.420038	JFONFGPK_00576	manX_1	JFONFGPK_1_1	+	532582..532601	TATATTTGCCTGCGATCAATTCTA	AAACTAGAATTGATCGCAGGCAAA	NA	NA	NA
JFONFGPK_00577	kduD	JFONFGPK_00577_gR41r	GTAAGATGCTCCGGTAATCA	AGG	0.45	795	37	0.0477419	0.603125	JFONFGPK_00577	kduD	JFONFGPK_1_1	-	533032..533051	TATAGTAAGATGCTCCGGTAATCA	AAACTGATTACCGGAGCATCTTAC	NA	NA	NA
JFONFGPK_00578	JFONFGPK_00578	JFONFGPK_00578_gR68r	TTTATCTGTCACTGTGGTAA	GGG	0.35	642	64	0.102894	0.566938	JFONFGPK_00578	JFONFGPK_00578	JFONFGPK_1_1	-	533878..533897	TATATTTATCTGTCACTGTGGTAA	AAACTTACCACAGTGACAGATAAA	NA	NA	NA
JFONFGPK_00579	kdgK	JFONFGPK_00579_gR34r	TTGGGGCTAACGCGAATCAG	CGG	0.55	1002	30	0.0305499	0.514921	JFONFGPK_00579	kdgK	JFONFGPK_1_1	-	534514..534533	TATATTGGGGCTAACGCGAATCAG	AAACCTGATTCGCGTTAGCCCCAA	NA	NA	NA
JFONFGPK_00580	kdgA	JFONFGPK_00580_gR29r	AAGCCGATTAGCCTTAAGTT	TGG	0.4	636	25	0.0405844	0.473979	JFONFGPK_00580	kdgA	JFONFGPK_1_1	-	535515..535534	TATAAAGCCGATTAGCCTTAAGTT	AAACAACTTAAGGCTAATCGGCTT	NA	NA	NA
JFONFGPK_00581	JFONFGPK_00581	JFONFGPK_00581_gR58r	TCTCGTCGCCTCAGATAAAA	AGG	0.45	651	54	0.0855784	0.489966	JFONFGPK_00581	JFONFGPK_00581	JFONFGPK_1_1	-	536475..536494	TATATCTCGTCGCCTCAGATAAAA	AAACTTTTATCTGAGGCGACGAGA	NA	NA	NA
JFONFGPK_00582	queG	JFONFGPK_00582_gR38r	TTTAGAGATACCAATTTCTT	TGG	0.25	1125	34	0.0307692	0.652815	JFONFGPK_00582	queG	JFONFGPK_1_1	-	537797..537816	TATATTTAGAGATACCAATTTCTT	AAACAAGAAATTGGTATCTCTAAA	NA	NA	NA
JFONFGPK_00583	prfB	JFONFGPK_00583_gR16r	ATATTGTCATTCCAAAAGTC	TGG	0.3	981	12	0.012487	0.485705	JFONFGPK_00583	prfB	JFONFGPK_1_1	-	539086..539105	TATAATATTGTCATTCCAAAAGTC	AAACGACTTTTGGAATGACAATAT	NA	NA	NA
JFONFGPK_00584	ftsE	JFONFGPK_00584_gR45r	TGAGGGCGGTCGTTGAGCGG	CGG	0.7	693	41	0.0609212	0.653685	JFONFGPK_00584	ftsE	JFONFGPK_1_1	-	540114..540133	TATATGAGGGCGGTCGTTGAGCGG	AAACCCGCTCAACGACCGCCCTCA	NA	NA	NA
JFONFGPK_00585	ftsX	JFONFGPK_00585_gR24r	TAATGGATTCCCAAATATGA	CGG	0.3	930	20	0.021978	0.634939	JFONFGPK_00585	ftsX	JFONFGPK_1_1	-	540778..540797	TATATAATGGATTCCCAAATATGA	AAACTCATATTTGGGAATCCATTA	NA	NA	NA
JFONFGPK_00586	JFONFGPK_00586	JFONFGPK_00586_gR607f	AAGTATTTTCACCAGCAATG	TGG	0.35	636	26	0.0422078	0.60288	JFONFGPK_00586	JFONFGPK_00586	JFONFGPK_1_1	+	542587..542606	TATAAAGTATTTTCACCAGCAATG	AAACCATTGCTGGTGAAAATACTT	NA	NA	NA
JFONFGPK_00587	butA_1	JFONFGPK_00587_gR148r	ACAACTGCAACAGCATCCTC	AGG	0.5	615	144	0.242017	0.440444	JFONFGPK_00587	butA_1	JFONFGPK_1_1	-	543007..543026	TATAACAACTGCAACAGCATCCTC	AAACGAGGATGCTGTTGCAGTTGT	NA	NA	NA
JFONFGPK_00588	butA_2	JFONFGPK_00588_gR52r	ACTGCATTAGCAATATCTTC	TGG	0.35	147	48	0.377953	0.725259	JFONFGPK_00588	butA_2	JFONFGPK_1_1	-	543529..543548	TATAACTGCATTAGCAATATCTTC	AAACGAAGATATTGCTAATGCAGT	NA	NA	NA
JFONFGPK_00589	dinG_1	JFONFGPK_00589_gR109r	ACCTGAATAATAGAAGCATT	GGG	0.3	2502	105	0.0423046	0.494417	JFONFGPK_00589	dinG_1	JFONFGPK_1_1	-	543840..543859	TATAACCTGAATAATAGAAGCATT	AAACAATGCTTCTATTATTCAGGT	NA	NA	NA
JFONFGPK_00590	aspB	JFONFGPK_00590_gR11r	TAAAACTCGCTTTGATAGTT	TGG	0.3	1194	7	0.00596252	0.583877	JFONFGPK_00590	aspB	JFONFGPK_1_1	-	546578..546597	TATATAAAACTCGCTTTGATAGTT	AAACAACTATCAAAGCGAGTTTTA	NA	NA	NA
JFONFGPK_00591	asnS_2	JFONFGPK_00591_gR144r	TTGGTTTAAAAGCGACACCT	TGG	0.4	1347	140	0.105501	0.683209	JFONFGPK_00591	asnS_2	JFONFGPK_1_1	-	547925..547944	TATATTGGTTTAAAAGCGACACCT	AAACAGGTGTCGCTTTTAAACCAA	NA	NA	NA
JFONFGPK_00592	yvcJ	JFONFGPK_00592_gR71r	TAGATCCTCAAAAGACTGAA	TGG	0.35	891	67	0.0769231	0.577995	JFONFGPK_00592	yvcJ	JFONFGPK_1_1	-	549612..549631	TATATAGATCCTCAAAAGACTGAA	AAACTTCAGTCTTTTGAGGATCTA	NA	NA	NA
JFONFGPK_00593	JFONFGPK_00593	JFONFGPK_00593_gR16r	CCACCTATAACAGTCATTTT	AGG	0.35	978	12	0.0125261	0.603125	JFONFGPK_00593	JFONFGPK_00593	JFONFGPK_1_1	-	550444..550463	TATACCACCTATAACAGTCATTTT	AAACAAAATGACTGTTATAGGTGG	NA	NA	NA
JFONFGPK_00594	whiA	JFONFGPK_00594_gR20r	AATTAATTCCTCTTTGACCT	TGG	0.3	912	16	0.0179372	0.515913	JFONFGPK_00594	whiA	JFONFGPK_1_1	-	551422..551441	TATAAATTAATTCCTCTTTGACCT	AAACAGGTCAAAGAGGAATTAATT	NA	NA	NA
JFONFGPK_00595	pepD	JFONFGPK_00595_gR59r	ATCTTCTGTTCGAGCAACCA	TGG	0.45	1398	55	0.0399129	0.500617	JFONFGPK_00595	pepD	JFONFGPK_1_1	-	552505..552524	TATAATCTTCTGTTCGAGCAACCA	AAACTGGTTGCTCGAACAGAAGAT	NA	NA	NA
JFONFGPK_00596	JFONFGPK_00596	JFONFGPK_00596_gR124r	CCTTTTGTAAATTCATAAAC	AGG	0.25	1548	120	0.078534	0.68061	JFONFGPK_00596	JFONFGPK_00596	JFONFGPK_1_1	-	554119..554138	TATACCTTTTGTAAATTCATAAAC	AAACGTTTATGAATTTACAAAAGG	NA	NA	NA
JFONFGPK_00597	nagR_1	JFONFGPK_00597_gR10r	AGATAGAGTGGTTGTTCTTT	TGG	0.35	723	6	0.00853485	0.615669	JFONFGPK_00597	nagR_1	JFONFGPK_1_1	-	555700..555719	TATAAGATAGAGTGGTTGTTCTTT	AAACAAAGAACAACCACTCTATCT	NA	NA	NA
JFONFGPK_00598	agaS	JFONFGPK_00598_gR59r	GGGTTCTTGTTTAATTTCCT	TGG	0.35	1200	55	0.0466102	0.596497	JFONFGPK_00598	agaS	JFONFGPK_1_1	-	556490..556509	TATAGGGTTCTTGTTTAATTTCCT	AAACAGGAAATTAAACAAGAACCC	NA	NA	NA
JFONFGPK_00599	rpmE2	JFONFGPK_00599_gR225f	GTTGTATCTAGGAAAACAAC	TGG	0.35	261	33	0.136929	0.577995	JFONFGPK_00599	rpmE2	JFONFGPK_1_1	+	557939..557958	TATAGTTGTATCTAGGAAAACAAC	AAACGTTGTTTTCCTAGATACAAC	NA	NA	NA
JFONFGPK_00600	nrnA	JFONFGPK_00600_gR892f	GGCGATGGATAATAATAGTT	TGG	0.35	942	47	0.0509761	0.662161	JFONFGPK_00600	nrnA	JFONFGPK_1_1	+	558981..559000	TATAGGCGATGGATAATAATAGTT	AAACAACTATTATTATCCATCGCC	NA	NA	NA
JFONFGPK_00601	JFONFGPK_00601	JFONFGPK_00601_gR32r	TTCAGTATTTCCCGTCATGC	TGG	0.45	450	28	0.0651163	0.428208	JFONFGPK_00601	JFONFGPK_00601	JFONFGPK_1_1	-	559469..559488	TATATTCAGTATTTCCCGTCATGC	AAACGCATGACGGGAAATACTGAA	NA	NA	NA
JFONFGPK_00602	JFONFGPK_00602	JFONFGPK_00602_gR51r	TTTCTAATAAGGCAACCAAG	TGG	0.35	285	47	0.177358	0.531288	JFONFGPK_00602	JFONFGPK_00602	JFONFGPK_1_1	-	560113..560132	TATATTTCTAATAAGGCAACCAAG	AAACCTTGGTTGCCTTATTAGAAA	NA	NA	NA
JFONFGPK_00603	eriC	JFONFGPK_00603_gR31r	ACTTCTTTCAAGGAAGGTTT	AGG	0.35	1263	27	0.0217216	0.594853	JFONFGPK_00603	eriC	JFONFGPK_1_1	-	560370..560389	TATAACTTCTTTCAAGGAAGGTTT	AAACAAACCTTCCTTGAAAGAAGT	NA	NA	NA
JFONFGPK_00604	rplS	JFONFGPK_00604_gR13r	TCTGTCAAACTTTGGATTAA	TGG	0.3	348	9	0.027439	0.731367	JFONFGPK_00604	rplS	JFONFGPK_1_1	-	561729..561748	TATATCTGTCAAACTTTGGATTAA	AAACTTAATCCAAAGTTTGACAGA	NA	NA	NA
JFONFGPK_00605	JFONFGPK_00605	JFONFGPK_00605_gR9r	GTTATATCCATTGAACTAAG	GGG	0.3	72	5	0.0961538	0.572637	JFONFGPK_00605	JFONFGPK_00605	JFONFGPK_1_1	-	562319..562338	TATAGTTATATCCATTGAACTAAG	AAACCTTAGTTCAATGGATATAAC	NA	NA	NA
JFONFGPK_00606	gph_2	JFONFGPK_00606_gR53r	AAGCTCGTAATTATCGAGTA	AGG	0.35	570	49	0.0890909	0.498925	JFONFGPK_00606	gph_2	JFONFGPK_1_1	-	563119..563138	TATAAAGCTCGTAATTATCGAGTA	AAACTACTCGATAATTACGAGCTT	NA	NA	NA
JFONFGPK_00607	gyrB	JFONFGPK_00607_gR56r	TTCTAGAACCTGAATTTGAC	TGG	0.35	1953	52	0.0269012	0.590421	JFONFGPK_00607	gyrB	JFONFGPK_1_1	-	563692..563711	TATATTCTAGAACCTGAATTTGAC	AAACGTCAAATTCAGGTTCTAGAA	NA	NA	NA
JFONFGPK_00608	ezrA	JFONFGPK_00608_gR45r	GATAGGCGATAATCACTAGT	AGG	0.4	1725	41	0.0240469	0.585702	JFONFGPK_00608	ezrA	JFONFGPK_1_1	-	566001..566020	TATAGATAGGCGATAATCACTAGT	AAACACTAGTGATTATCGCCTATC	NA	NA	NA
JFONFGPK_00609	JFONFGPK_00609	JFONFGPK_00609_gR419f	ATTTAATCTTCTTTCTCCCC	AGG	0.35	459	37	0.0842825	0.464425	JFONFGPK_00609	JFONFGPK_00609	JFONFGPK_1_1	+	568218..568237	TATAATTTAATCTTCTTTCTCCCC	AAACGGGGAGAAAGAAGATTAAAT	NA	NA	NA
JFONFGPK_00610	eno	JFONFGPK_00610_gR42r	TTGGGTTACCGCGTGAGTCA	AGG	0.55	1308	38	0.0295031	0.506178	JFONFGPK_00610	eno	JFONFGPK_1_1	-	568539..568558	TATATTGGGTTACCGCGTGAGTCA	AAACTGACTCACGCGGTAACCCAA	NA	NA	NA
JFONFGPK_00611	JFONFGPK_00611	JFONFGPK_00611_gR571f	TACGTTTAGAGGTAGATTGA	CGG	0.35	591	17	0.0297723	0.566413	JFONFGPK_00611	JFONFGPK_00611	JFONFGPK_1_1	+	570888..570907	TATATACGTTTAGAGGTAGATTGA	AAACTCAATCTACCTCTAAACGTA	NA	NA	NA
JFONFGPK_00612	JFONFGPK_00612	JFONFGPK_00612_gR417f	AAGAGCAATAAATGATAAGA	CGG	0.25	453	33	0.0762125	0.66885	JFONFGPK_00612	JFONFGPK_00612	JFONFGPK_1_1	+	571986..572005	TATAAAGAGCAATAAATGATAAGA	AAACTCTTATCATTTATTGCTCTT	NA	NA	NA
JFONFGPK_00613	JFONFGPK_00613	JFONFGPK_00613_gR874f	GTAATTTGGTTTCTAGATGA	AGG	0.3	888	11	0.0126728	0.455541	JFONFGPK_00613	JFONFGPK_00613	JFONFGPK_1_1	+	573096..573115	TATAGTAATTTGGTTTCTAGATGA	AAACTCATCTAGAAACCAAATTAC	NA	NA	NA
JFONFGPK_00614	JFONFGPK_00614	JFONFGPK_00614_gR102r	CAGTAGGTACGGCAACTCCG	AGG	0.6	6180	98	0.0159091	0.375803	JFONFGPK_00614	JFONFGPK_00614	JFONFGPK_1_1	-	573696..573715	TATACAGTAGGTACGGCAACTCCG	AAACCGGAGTTGCCGTACCTACTG	NA	NA	NA
JFONFGPK_00615	JFONFGPK_00615	JFONFGPK_00615_gR67r	CAGCAGCAACAGCAGCCTCC	AGG	0.65	162	63	0.443662	0.499677	JFONFGPK_00615	JFONFGPK_00615	JFONFGPK_1_1	-	580705..580724	TATACAGCAGCAACAGCAGCCTCC	AAACGGAGGCTGCTGTTGCTGCTG	NA	NA	NA
JFONFGPK_00616	JFONFGPK_00616	JFONFGPK_00616_gR130r	CTAAACATATAGTAATTAGC	AGG	0.25	159	126	0.906475	0.504936	JFONFGPK_00616	JFONFGPK_00616	JFONFGPK_1_1	-	580981..581000	TATACTAAACATATAGTAATTAGC	AAACGCTAATTACTATATGTTTAG	NA	NA	NA
JFONFGPK_00617	JFONFGPK_00617	JFONFGPK_00617_gR34r	ATTGGCGGACAATTCTCTTT	AGG	0.4	951	30	0.0322234	0.548613	JFONFGPK_00617	JFONFGPK_00617	JFONFGPK_1_1	-	581055..581074	TATAATTGGCGGACAATTCTCTTT	AAACAAAGAGAATTGTCCGCCAAT	NA	NA	NA
JFONFGPK_00618	JFONFGPK_00618	JFONFGPK_00618_gR95r	TTCTTGTGTCAAATCTAGAA	TGG	0.3	1059	91	0.0875842	0.583877	JFONFGPK_00618	JFONFGPK_00618	JFONFGPK_1_1	-	582063..582082	TATATTCTTGTGTCAAATCTAGAA	AAACTTCTAGATTTGACACAAGAA	NA	NA	NA
JFONFGPK_00619	JFONFGPK_00619	JFONFGPK_00619_gR100r	TCGTGAGGATGGTTGCAAAC	TGG	0.5	1359	96	0.0716953	0.531963	JFONFGPK_00619	JFONFGPK_00619	JFONFGPK_1_1	-	583146..583165	TATATCGTGAGGATGGTTGCAAAC	AAACGTTTGCAACCATCCTCACGA	NA	NA	NA
JFONFGPK_00620	JFONFGPK_00620	JFONFGPK_00620_gR10r	TTAAGGCATTGGATGGACAA	AGG	0.4	672	6	0.00920245	0.549095	JFONFGPK_00619,JFONFGPK_00620	JFONFGPK_00619,JFONFGPK_00620	JFONFGPK_1_1	-	584389..584408	TATATTAAGGCATTGGATGGACAA	AAACTTGTCCATCCAATGCCTTAA	NA	NA	NA
JFONFGPK_00621	JFONFGPK_00621	JFONFGPK_00621_gR59r	CAAACAACGTCTTCGATAAC	TGG	0.4	684	55	0.0828313	0.566148	JFONFGPK_00621	JFONFGPK_00621	JFONFGPK_1_1	-	585106..585125	TATACAAACAACGTCTTCGATAAC	AAACGTTATCGAAGACGTTGTTTG	NA	NA	NA
JFONFGPK_00622	lnrL_2	JFONFGPK_00622_gR77r	ATTACCTGCTTCAATAGACA	AGG	0.35	924	73	0.0807522	0.634869	JFONFGPK_00622	lnrL_2	JFONFGPK_1_1	-	585830..585849	TATAATTACCTGCTTCAATAGACA	AAACTGTCTATTGAAGCAGGTAAT	NA	NA	NA
JFONFGPK_00623	lnrM	JFONFGPK_00623_gR57r	CCATCATCAATAAGGCTGTT	CGG	0.4	1128	53	0.0478339	0.491093	JFONFGPK_00623	lnrM	JFONFGPK_1_1	-	586742..586761	TATACCATCATCAATAAGGCTGTT	AAACAACAGCCTTATTGATGATGG	NA	NA	NA
JFONFGPK_00624	lnrN	JFONFGPK_00624_gR82r	GCCAAAAGTGTCGTTAAAAT	AGG	0.35	1119	78	0.0709736	0.509772	JFONFGPK_00624	lnrN	JFONFGPK_1_1	-	587891..587910	TATAGCCAAAAGTGTCGTTAAAAT	AAACATTTTAACGACACTTTTGGC	NA	NA	NA
JFONFGPK_00625	JFONFGPK_00625	JFONFGPK_00625_gR31r	GCTAGTGTCAACAATGAAAC	AGG	0.4	2733	27	0.00995208	0.601115	JFONFGPK_00625	JFONFGPK_00625	JFONFGPK_1_1	-	589529..589548	TATAGCTAGTGTCAACAATGAAAC	AAACGTTTCATTGTTGACACTAGC	NA	NA	NA
JFONFGPK_00626	JFONFGPK_00626	JFONFGPK_00626_gR22r	CACCAAGGGTTGCAAAGCAA	CGG	0.5	116	18	0.1875	0.583266	JFONFGPK_00626	JFONFGPK_00626	JFONFGPK_1_1	-	592417..592436	TATACACCAAGGGTTGCAAAGCAA	AAACTTGCTTTGCAACCCTTGGTG	NA	NA	NA
JFONFGPK_00627	queT	JFONFGPK_00627_gR56r	AATAGTTAAGACAACATACA	AGG	0.25	501	52	0.108108	0.379599	JFONFGPK_00627	queT	JFONFGPK_1_1	-	592564..592583	TATAAATAGTTAAGACAACATACA	AAACTGTATGTTGTCTTAACTATT	NA	NA	NA
JFONFGPK_00628	ligA	JFONFGPK_00628_gR45r	TATAATAGTCATAACGGTAA	CGG	0.25	1959	41	0.0211449	0.590569	JFONFGPK_00628	ligA	JFONFGPK_1_1	-	593247..593266	TATATATAATAGTCATAACGGTAA	AAACTTACCGTTATGACTATTATA	NA	NA	NA
JFONFGPK_00629	dagK_1	JFONFGPK_00629_gR43r	ATAAGTTCTTGTCCTGACGT	TGG	0.4	1023	39	0.0388833	0.566708	JFONFGPK_00629	dagK_1	JFONFGPK_1_1	-	595217..595236	TATAATAAGTTCTTGTCCTGACGT	AAACACGTCAGGACAAGAACTTAT	NA	NA	NA
JFONFGPK_00630	atpE	JFONFGPK_00630_gR13r	GCCAAAGCCAATGCGAAAAT	AGG	0.45	198	9	0.0505618	0.559961	JFONFGPK_00630	atpE	JFONFGPK_1_1	-	596602..596621	TATAGCCAAAGCCAATGCGAAAAT	AAACATTTTCGCATTGGCTTTGGC	NA	NA	NA
JFONFGPK_00631	atpB	JFONFGPK_00631_gR25r	ATTGGACCAAGCTTCAGCAT	AGG	0.45	717	21	0.0301291	0.515195	JFONFGPK_00631	atpB	JFONFGPK_1_1	-	596846..596865	TATAATTGGACCAAGCTTCAGCAT	AAACATGCTGAAGCTTGGTCCAAT	NA	NA	NA
JFONFGPK_00632	atpF	JFONFGPK_00632_gR213r	CTTGTAAACGACTAGCATCT	AGG	0.4	495	209	0.44	0.467241	JFONFGPK_00632	atpF	JFONFGPK_1_1	-	597768..597787	TATACTTGTAAACGACTAGCATCT	AAACAGATGCTAGTCGTTTACAAG	NA	NA	NA
JFONFGPK_00633	atpH	JFONFGPK_00633_gR51r	GTTCACTCGCCACCTCAACA	AGG	0.55	537	47	0.0909091	0.51615	JFONFGPK_00633	atpH	JFONFGPK_1_1	-	598100..598119	TATAGTTCACTCGCCACCTCAACA	AAACTGTTGAGGTGGCGAGTGAAC	NA	NA	NA
JFONFGPK_00634	atpA	JFONFGPK_00634_gR63r	CTGTGACATCGAAATTTGGC	TGG	0.45	1509	59	0.0396239	0.521402	JFONFGPK_00634	atpA	JFONFGPK_1_1	-	598664..598683	TATACTGTGACATCGAAATTTGGC	AAACGCCAAATTTCGATGTCACAG	NA	NA	NA
JFONFGPK_00635	atpG	JFONFGPK_00635_gR77r	TGCAGAAGAAACCATACGCA	TGG	0.45	876	73	0.0852804	0.353178	JFONFGPK_00635	atpG	JFONFGPK_1_1	-	600202..600221	TATATGCAGAAGAAACCATACGCA	AAACTGCGTATGGTTTCTTCTGCA	NA	NA	NA
JFONFGPK_00636	atpD	JFONFGPK_00636_gR40r	GCAAACATAACGTCTACTAC	TGG	0.4	1407	36	0.0259553	0.379517	JFONFGPK_00636	atpD	JFONFGPK_1_1	-	601202..601221	TATAGCAAACATAACGTCTACTAC	AAACGTAGTAGACGTTATGTTTGC	NA	NA	NA
JFONFGPK_00637	atpC	JFONFGPK_00637_gR37r	TGATCATATTTGATTCCATC	TGG	0.3	417	33	0.0831234	0.556121	JFONFGPK_00637	atpC	JFONFGPK_1_1	-	602618..602637	TATATGATCATATTTGATTCCATC	AAACGATGGAATCAAATATGATCA	NA	NA	NA
JFONFGPK_00638	JFONFGPK_00638	JFONFGPK_00638_gR25r	ATCTTCATTAATAATTCCAT	AGG	0.2	258	21	0.0882353	0.556239	JFONFGPK_00638	JFONFGPK_00638	JFONFGPK_1_1	-	603288..603307	TATAATCTTCATTAATAATTCCAT	AAACATGGAATTATTAATGAAGAT	NA	NA	NA
JFONFGPK_00639	murA1_1	JFONFGPK_00639_gR167r	ACCACGTACCACGTTATTCA	TGG	0.45	1272	163	0.130192	0.433164	JFONFGPK_00639	murA1_1	JFONFGPK_1_1	-	603752..603771	TATAACCACGTACCACGTTATTCA	AAACTGAATAACGTGGTACGTGGT	NA	NA	NA
JFONFGPK_00640	JFONFGPK_00640	JFONFGPK_00640_gR86r	ATAACCAATCATAAGTCCAA	TGG	0.3	189	82	0.485207	0.44605	JFONFGPK_00640	JFONFGPK_00640	JFONFGPK_1_1	-	604946..604965	TATAATAACCAATCATAAGTCCAA	AAACTTGGACTTATGATTGGTTAT	NA	NA	NA
JFONFGPK_00641	endA	JFONFGPK_00641_gR52r	AGTAAGGCATTAGCTCTTTT	AGG	0.35	540	48	0.0923077	0.757896	JFONFGPK_00641	endA	JFONFGPK_1_1	-	605136..605155	TATAAGTAAGGCATTAGCTCTTTT	AAACAAAAGAGCTAATGCCTTACT	NA	NA	NA
JFONFGPK_00642	pheS	JFONFGPK_00642_gR22r	TCCATAGTTTTCCCTTCTTT	TGG	0.35	1077	18	0.0170293	0.590013	JFONFGPK_00642	pheS	JFONFGPK_1_1	-	605895..605914	TATATCCATAGTTTTCCCTTCTTT	AAACAAAGAAGGGAAAACTATGGA	NA	NA	NA
JFONFGPK_00643	pheT	JFONFGPK_00643_gR58r	ATTTTCTCAGCAAGTGCTGC	TGG	0.45	2406	54	0.022632	0.523143	JFONFGPK_00643	pheT	JFONFGPK_1_1	-	607217..607236	TATAATTTTCTCAGCAAGTGCTGC	AAACGCAGCACTTGCTGAGAAAAT	NA	NA	NA
JFONFGPK_00644	JFONFGPK_00644	JFONFGPK_00644_gR33r	TCGAAACCGTGTGGTAAAGG	CGG	0.5	378	29	0.0810056	0.56048	JFONFGPK_00644	JFONFGPK_00644	JFONFGPK_1_1	-	609707..609726	TATATCGAAACCGTGTGGTAAAGG	AAACCCTTTACCACACGGTTTCGA	NA	NA	NA
JFONFGPK_00645	JFONFGPK_00645	JFONFGPK_00645_gR33r	TTTGATAAGCCCATTGTTTT	TGG	0.3	387	29	0.0790191	0.641994	JFONFGPK_00645	JFONFGPK_00645	JFONFGPK_1_1	-	610077..610096	TATATTTGATAAGCCCATTGTTTT	AAACAAAACAATGGGCTTATCAAA	NA	NA	NA
JFONFGPK_00646	JFONFGPK_00646	JFONFGPK_00646_gR38r	AATCAAACCATACCGCAATT	TGG	0.35	1077	34	0.0321665	0.357696	JFONFGPK_00646	JFONFGPK_00646	JFONFGPK_1_1	-	610541..610560	TATAAATCAAACCATACCGCAATT	AAACAATTGCGGTATGGTTTGATT	NA	NA	NA
JFONFGPK_00647	JFONFGPK_00647	JFONFGPK_00647_gR35r	ATGACCATCTTGAAATGTTT	TGG	0.3	669	31	0.0477658	0.589737	JFONFGPK_00647	JFONFGPK_00647	JFONFGPK_1_1	-	611624..611643	TATAATGACCATCTTGAAATGTTT	AAACAAACATTTCAAGATGGTCAT	NA	NA	NA
JFONFGPK_00648	JFONFGPK_00648	JFONFGPK_00648_gR832f	GAAGCAGGAGACCGCCCCCT	AGG	0.7	918	83	0.0924276	0.46158	JFONFGPK_00648	JFONFGPK_00648	JFONFGPK_1_1	+	613178..613197	TATAGAAGCAGGAGACCGCCCCCT	AAACAGGGGGCGGTCTCCTGCTTC	NA	NA	NA
JFONFGPK_00649	rexB	JFONFGPK_00649_gR81r	TATAGAACACTCGATAACCT	TGG	0.35	3216	77	0.0240926	0.485066	JFONFGPK_00649	rexB	JFONFGPK_1_1	-	613508..613527	TATATATAGAACACTCGATAACCT	AAACAGGTTATCGAGTGTTCTATA	NA	NA	NA
JFONFGPK_00650	addA	JFONFGPK_00650_gR33r	GCAAATGTTTAATAGCTTCG	GGG	0.35	3633	29	0.00802657	0.434433	JFONFGPK_00650	addA	JFONFGPK_1_1	-	616672..616691	TATAGCAAATGTTTAATAGCTTCG	AAACCGAAGCTATTAAACATTTGC	NA	NA	NA
JFONFGPK_00651	glnH	JFONFGPK_00651_gR45r	CTGCTAAAGGATAAAGTAGG	AGG	0.4	813	41	0.0517024	0.583293	JFONFGPK_00651	glnH	JFONFGPK_1_1	-	620456..620475	TATACTGCTAAAGGATAAAGTAGG	AAACCCTACTTTATCCTTTAGCAG	NA	NA	NA
JFONFGPK_00652	rpsU	JFONFGPK_00652_gR157r	TTACGTTTACGTTTTACAGA	AGG	0.3	207	153	0.818182	0.525185	JFONFGPK_00652	rpsU	JFONFGPK_1_1	-	621491..621510	TATATTACGTTTACGTTTTACAGA	AAACTCTGTAAAACGTAAACGTAA	NA	NA	NA
JFONFGPK_00653	mscL	JFONFGPK_00653_gR237f	AAAGCTGGGTTTAAAATAAG	CGG	0.3	363	123	0.358601	0.636294	JFONFGPK_00653	mscL	JFONFGPK_1_1	+	621892..621911	TATAAAAGCTGGGTTTAAAATAAG	AAACCTTATTTTAAACCCAGCTTT	NA	NA	NA
JFONFGPK_00654	dnaG	JFONFGPK_00654_gR116r	GAGATAATGCCGCCCTGATC	GGG	0.55	1815	112	0.0623955	0.302838	JFONFGPK_00654	dnaG	JFONFGPK_1_1	-	622277..622296	TATAGAGATAATGCCGCCCTGATC	AAACGATCAGGGCGGCATTATCTC	NA	NA	NA
JFONFGPK_00655	sigA	JFONFGPK_00655_gR121r	TGATCAGCATCCAAAGCAAA	TGG	0.4	1110	117	0.107339	0.645943	JFONFGPK_00655	sigA	JFONFGPK_1_1	-	624105..624124	TATATGATCAGCATCCAAAGCAAA	AAACTTTGCTTTGGATGCTGATCA	NA	NA	NA
JFONFGPK_00656	JFONFGPK_00656	JFONFGPK_00656_gR19r	ACCTGATCTTGTGTATATTT	TGG	0.3	339	15	0.0470219	0.578729	JFONFGPK_00656	JFONFGPK_00656	JFONFGPK_1_1	-	625348..625367	TATAACCTGATCTTGTGTATATTT	AAACAAATATACACAAGATCAGGT	NA	NA	NA
JFONFGPK_00657	rmlD	JFONFGPK_00657_gR89r	GTCCATTTCTGCGACATCAA	CGG	0.45	855	85	0.101796	0.531512	JFONFGPK_00657	rmlD	JFONFGPK_1_1	-	625894..625913	TATAGTCCATTTCTGCGACATCAA	AAACTTGATGTCGCAGAAATGGAC	NA	NA	NA
JFONFGPK_00658	JFONFGPK_00658	JFONFGPK_00658_gR43r	TCAAAGCCACCGTATTTCGC	TGG	0.5	1155	39	0.0343612	0.54231	JFONFGPK_00658	JFONFGPK_00658	JFONFGPK_1_1	-	626821..626840	TATATCAAAGCCACCGTATTTCGC	AAACGCGAAATACGGTGGCTTTGA	NA	NA	NA
JFONFGPK_00659	JFONFGPK_00659	JFONFGPK_00659_gR29r	GAAGCGTTCTCCATTGTAGG	TGG	0.5	933	25	0.0273823	0.560804	JFONFGPK_00659	JFONFGPK_00659	JFONFGPK_1_1	-	627951..627970	TATAGAAGCGTTCTCCATTGTAGG	AAACCCTACAATGGAGAACGCTTC	NA	NA	NA
JFONFGPK_00660	tagG	JFONFGPK_00660_gR30r	CCATTTCTCTCAGTAAAATA	CGG	0.3	804	26	0.0331633	0.639484	JFONFGPK_00660	tagG	JFONFGPK_1_1	-	628887..628906	TATACCATTTCTCTCAGTAAAATA	AAACTATTTTACTGAGAGAAATGG	NA	NA	NA
JFONFGPK_00661	btuD_1	JFONFGPK_00661_gR64r	AAACTTTTAGTTGCTTCTGT	AGG	0.3	1206	60	0.0505902	0.538424	JFONFGPK_00661	btuD_1	JFONFGPK_1_1	-	629724..629743	TATAAAACTTTTAGTTGCTTCTGT	AAACACAGAAGCAACTAAAAGTTT	NA	NA	NA
JFONFGPK_00662	JFONFGPK_00662	JFONFGPK_00662_gR32r	CCAAGGAGCTTTGTTATAAT	TGG	0.35	1008	28	0.0283401	0.682106	JFONFGPK_00662	JFONFGPK_00662	JFONFGPK_1_1	-	630922..630941	TATACCAAGGAGCTTTGTTATAAT	AAACATTATAACAAAGCTCCTTGG	NA	NA	NA
JFONFGPK_00663	JFONFGPK_00663	JFONFGPK_00663_gR304r	TAAGGAGCCATCTCCCAAAT	AGG	0.45	1746	300	0.173812	0.526117	JFONFGPK_00663	JFONFGPK_00663	JFONFGPK_1_1	-	632198..632217	TATATAAGGAGCCATCTCCCAAAT	AAACATTTGGGAGATGGCTCCTTA	NA	NA	NA
JFONFGPK_00664	JFONFGPK_00664	JFONFGPK_00664_gR32r	GTGACTAATATTTAACCAAT	TGG	0.25	2475	28	0.0114053	0.419097	JFONFGPK_00664	JFONFGPK_00664	JFONFGPK_1_1	-	633668..633687	TATAGTGACTAATATTTAACCAAT	AAACATTGGTTAAATATTAGTCAC	NA	NA	NA
JFONFGPK_00665	ppm1	JFONFGPK_00665_gR28r	TTACTGCTTTCATTGTAAGC	AGG	0.35	696	24	0.035503	0.548803	JFONFGPK_00665	ppm1	JFONFGPK_1_1	-	636317..636336	TATATTACTGCTTTCATTGTAAGC	AAACGCTTACAATGAAAGCAGTAA	NA	NA	NA
JFONFGPK_00666	JFONFGPK_00666	JFONFGPK_00666_gR20r	AATAAAACTTATAAATAAAC	TGG	0.1	342	16	0.0496894	0.66885	JFONFGPK_00666	JFONFGPK_00666	JFONFGPK_1_1	-	637006..637025	TATAAATAAAACTTATAAATAAAC	AAACGTTTATTTATAAGTTTTATT	NA	NA	NA
JFONFGPK_00667	JFONFGPK_00667	JFONFGPK_00667_gR16r	ATCGTTTGGTTTTGTTTTGA	AGG	0.3	1287	12	0.00947119	0.718006	JFONFGPK_00667	JFONFGPK_00667	JFONFGPK_1_1	-	637336..637355	TATAATCGTTTGGTTTTGTTTTGA	AAACTCAAAACAAAACCAAACGAT	NA	NA	NA
JFONFGPK_00668	JFONFGPK_00668	JFONFGPK_00668_gR124r	AGAAGACTAATAAATTTTAA	AGG	0.15	1497	120	0.0812458	0.626986	JFONFGPK_00668	JFONFGPK_00668	JFONFGPK_1_1	-	638711..638730	TATAAGAAGACTAATAAATTTTAA	AAACTTAAAATTTATTAGTCTTCT	NA	NA	NA
JFONFGPK_00669	pepT	JFONFGPK_00669_gR70r	CTAGGAGTAGTCTCACTGTC	TGG	0.5	1224	66	0.0548173	0.536847	JFONFGPK_00669	pepT	JFONFGPK_1_1	-	640247..640266	TATACTAGGAGTAGTCTCACTGTC	AAACGACAGTGAGACTACTCCTAG	NA	NA	NA
JFONFGPK_00670	JFONFGPK_00670	JFONFGPK_00670_gR46r	ATAATAGACCAAGACAACTC	TGG	0.35	489	42	0.0895522	0.493466	JFONFGPK_00670	JFONFGPK_00670	JFONFGPK_1_1	-	641487..641506	TATAATAATAGACCAAGACAACTC	AAACGAGTTGTCTTGGTCTATTAT	NA	NA	NA
JFONFGPK_00671	JFONFGPK_00671	JFONFGPK_00671_gR94r	CTTAATAAAGCAGTCAACCA	AGG	0.35	477	90	0.196937	0.68061	JFONFGPK_00671	JFONFGPK_00671	JFONFGPK_1_1	-	642256..642275	TATACTTAATAAAGCAGTCAACCA	AAACTGGTTGACTGCTTTATTAAG	NA	NA	NA
JFONFGPK_00672	cmk	JFONFGPK_00672_gR173r	CTCAAGTTCCTCTAAGATAA	GGG	0.35	681	169	0.255673	0.656178	JFONFGPK_00672	cmk	JFONFGPK_1_1	-	642826..642845	TATACTCAAGTTCCTCTAAGATAA	AAACTTATCTTAGAGGAACTTGAG	NA	NA	NA
JFONFGPK_00673	JFONFGPK_00673	JFONFGPK_00673_gR35r	GCCAGACAACCTAAGTCGCA	AGG	0.55	124	31	0.298077	0.504936	JFONFGPK_00673	JFONFGPK_00673	JFONFGPK_1_1	-	643392..643411	TATAGCCAGACAACCTAAGTCGCA	AAACTGCGACTTAGGTTGTCTGGC	NA	NA	NA
JFONFGPK_00674	infC	JFONFGPK_00674_gR106r	AATGATTGCGCTTCAGACAA	TGG	0.4	531	102	0.199609	0.641029	JFONFGPK_00674	infC	JFONFGPK_1_1	-	643601..643620	TATAAATGATTGCGCTTCAGACAA	AAACTTGTCTGAAGCGCAATCATT	NA	NA	NA
JFONFGPK_00675	rpmI	JFONFGPK_00675_gR27r	TAAAACGTTTAGCTGATGCG	CGG	0.4	198	23	0.129213	0.506383	JFONFGPK_00675	rpmI	JFONFGPK_1_1	-	644094..644113	TATATAAAACGTTTAGCTGATGCG	AAACCGCATCAGCTAAACGTTTTA	NA	NA	NA
JFONFGPK_00676	rplT	JFONFGPK_00676_gR102r	TCACTTGCTCTTTTGCAGTA	CGG	0.4	360	98	0.288235	0.571059	JFONFGPK_00676	rplT	JFONFGPK_1_1	-	644425..644444	TATATCACTTGCTCTTTTGCAGTA	AAACTACTGCAAAAGAGCAAGTGA	NA	NA	NA
JFONFGPK_00677	ltaS1	JFONFGPK_00677_gR2078f	GTCTGTATGATATGCCCACA	GGG	0.45	2211	130	0.0593336	0.641623	JFONFGPK_00677	ltaS1	JFONFGPK_1_1	+	647038..647057	TATAGTCTGTATGATATGCCCACA	AAACTGTGGGCATATCATACAGAC	NA	NA	NA
JFONFGPK_00678	rlmI	JFONFGPK_00678_gR125r	TCCAATGGGACGATTGGACT	TGG	0.5	1164	121	0.105769	0.60729	JFONFGPK_00678	rlmI	JFONFGPK_1_1	-	647416..647435	TATATCCAATGGGACGATTGGACT	AAACAGTCCAATCGTCCCATTGGA	NA	NA	NA
JFONFGPK_00679	aroD	JFONFGPK_00679_gR22r	TCAAAATGTCTTGGCATGAC	TGG	0.4	687	18	0.0269865	0.634173	JFONFGPK_00679	aroD	JFONFGPK_1_1	-	648473..648492	TATATCAAAATGTCTTGGCATGAC	AAACGTCATGCCAAGACATTTTGA	NA	NA	NA
JFONFGPK_00680	aroC	JFONFGPK_00680_gR40r	TCAATAATAGCTGTTAAGGA	TGG	0.3	1167	36	0.0313862	0.583266	JFONFGPK_00680	aroC	JFONFGPK_1_1	-	649271..649290	TATATCAATAATAGCTGTTAAGGA	AAACTCCTTAACAGCTATTATTGA	NA	NA	NA
JFONFGPK_00681	JFONFGPK_00681	JFONFGPK_00681_gR72r	CTTTTACTTCTAACACTTTT	TGG	0.25	342	68	0.21118	0.60751	JFONFGPK_00681	JFONFGPK_00681	JFONFGPK_1_1	-	650530..650549	TATACTTTTACTTCTAACACTTTT	AAACAAAAGTGTTAGAAGTAAAAG	NA	NA	NA
JFONFGPK_00682	gor	JFONFGPK_00682_gR16r	CCAATAACAATATAATCATA	AGG	0.2	1353	12	0.00900225	0.673141	JFONFGPK_00682	gor	JFONFGPK_1_1	-	651036..651055	TATACCAATAACAATATAATCATA	AAACTATGATTATATTGTTATTGG	NA	NA	NA
JFONFGPK_00683	fpgS_1	JFONFGPK_00683_gR1256f	AATCCAGGAAATGCTATCAT	AGG	0.35	1269	10	0.00800641	0.578421	JFONFGPK_00683	fpgS_1	JFONFGPK_1_1	+	653703..653722	TATAAATCCAGGAAATGCTATCAT	AAACATGATAGCATTTCCTGGATT	NA	NA	NA
JFONFGPK_00684	JFONFGPK_00684	JFONFGPK_00684_gR405f	GGGACACCTCCTGATTTACG	AGG	0.55	441	33	0.0783848	0.498925	JFONFGPK_00684	JFONFGPK_00684	JFONFGPK_1_1	+	654150..654169	TATAGGGACACCTCCTGATTTACG	AAACCGTAAATCAGGAGGTGTCCC	NA	NA	NA
JFONFGPK_00685	iscS_1	JFONFGPK_00685_gR29r	CTCTCCATAAGGTATGGTTG	TGG	0.45	1143	25	0.0222618	0.47969	JFONFGPK_00685	iscS_1	JFONFGPK_1_1	-	654462..654481	TATACTCTCCATAAGGTATGGTTG	AAACCAACCATACCTTATGGAGAG	NA	NA	NA
JFONFGPK_00686	thiI	JFONFGPK_00686_gR33r	CTTTAGTTGATAGTTCACCA	TGG	0.35	1215	29	0.0242678	0.53694	JFONFGPK_00686	thiI	JFONFGPK_1_1	-	655620..655639	TATACTTTAGTTGATAGTTCACCA	AAACTGGTGAACTATCAACTAAAG	NA	NA	NA
JFONFGPK_00687	JFONFGPK_00687	JFONFGPK_00687_gR241r	ACACGCGCTGTTTTGACCTT	TGG	0.5	1293	237	0.186174	0.703136	JFONFGPK_00687	JFONFGPK_00687	JFONFGPK_1_1	-	657080..657099	TATAACACGCGCTGTTTTGACCTT	AAACAAGGTCAAAACAGCGCGTGT	NA	NA	NA
JFONFGPK_00688	JFONFGPK_00688	JFONFGPK_00688_gR10r	CGATTTTCGCGCGGTTGCAC	AGG	0.6	75	6	0.109091	0.367894	JFONFGPK_00688	JFONFGPK_00688	JFONFGPK_1_1	-	658246..658265	TATACGATTTTCGCGCGGTTGCAC	AAACGTGCAACCGCGCGAAAATCG	NA	NA	NA
JFONFGPK_00689	rplU	JFONFGPK_00689_gR163r	ACAGTAGCTCCTTCAACAAC	TGG	0.45	315	159	0.538983	0.548526	JFONFGPK_00689	rplU	JFONFGPK_1_1	-	658508..658527	TATAACAGTAGCTCCTTCAACAAC	AAACGTTGTTGAAGGAGCTACTGT	NA	NA	NA
JFONFGPK_00690	JFONFGPK_00690	JFONFGPK_00690_gR110r	AATGGCTAGAGTACTAACAG	AGG	0.4	327	106	0.345277	0.457225	JFONFGPK_00690	JFONFGPK_00690	JFONFGPK_1_1	-	658781..658800	TATAAATGGCTAGAGTACTAACAG	AAACCTGTTAGTACTCTAGCCATT	NA	NA	NA
JFONFGPK_00691	rpmA	JFONFGPK_00691_gR99r	CGTCAGCAGCTTTAGCACCA	AGG	0.55	294	95	0.346715	0.415838	JFONFGPK_00691	rpmA	JFONFGPK_1_1	-	659124..659143	TATACGTCAGCAGCTTTAGCACCA	AAACTGGTGCTAAAGCTGCTGACG	NA	NA	NA
JFONFGPK_00692	JFONFGPK_00692	JFONFGPK_00692_gR71r	CTGACTGACAAACAATTTAG	AGG	0.35	915	67	0.0748603	0.495611	JFONFGPK_00692	JFONFGPK_00692	JFONFGPK_1_1	-	659737..659756	TATACTGACTGACAAACAATTTAG	AAACCTAAATTGTTTGTCAGTCAG	NA	NA	NA
JFONFGPK_00693	lspA	JFONFGPK_00693_gR39r	GTTGATCCAAAGCTACAAGG	AGG	0.45	459	35	0.0797267	0.603407	JFONFGPK_00693	lspA	JFONFGPK_1_1	-	660616..660635	TATAGTTGATCCAAAGCTACAAGG	AAACCCTTGTAGCTTTGGATCAAC	NA	NA	NA
JFONFGPK_00694	rluD_1	JFONFGPK_00694_gR67r	TTGGCTTGACCACGTGACAG	GGG	0.55	891	63	0.0723307	0.399614	JFONFGPK_00694	rluD_1	JFONFGPK_1_1	-	661092..661111	TATATTGGCTTGACCACGTGACAG	AAACCTGTCACGTGGTCAAGCCAA	NA	NA	NA
JFONFGPK_00695	JFONFGPK_00695	JFONFGPK_00695_gR11r	GCCTCACAGGACTGTTTTAA	AGG	0.45	118	7	0.0714286	0.614888	JFONFGPK_00695	JFONFGPK_00695	JFONFGPK_1_1	-	662180..662199	TATAGCCTCACAGGACTGTTTTAA	AAACTTAAAACAGTCCTGTGAGGC	NA	NA	NA
JFONFGPK_00696	pyrR	JFONFGPK_00696_gR38r	ACGGGTAATGGCGCGTTTCA	TGG	0.55	522	34	0.0677291	0.588592	JFONFGPK_00696	pyrR	JFONFGPK_1_1	-	662349..662368	TATAACGGGTAATGGCGCGTTTCA	AAACTGAAACGCGCCATTACCCGT	NA	NA	NA
JFONFGPK_00697	pyrP	JFONFGPK_00697_gR40r	CCAACTAACATACCTGCCTT	TGG	0.45	1260	36	0.0290323	0.566938	JFONFGPK_00697	pyrP	JFONFGPK_1_1	-	662888..662907	TATACCAACTAACATACCTGCCTT	AAACAAGGCAGGTATGTTAGTTGG	NA	NA	NA
JFONFGPK_00698	pyrB	JFONFGPK_00698_gR15r	ACGACTGATGACTATGTAAG	TGG	0.4	987	11	0.0113754	0.450745	JFONFGPK_00698	pyrB	JFONFGPK_1_1	-	664132..664151	TATAACGACTGATGACTATGTAAG	AAACCTTACATAGTCATCAGTCGT	NA	NA	NA
JFONFGPK_00699	carA	JFONFGPK_00699_gR58r	ACATCAATATCAGCACCAAA	GGG	0.35	1083	54	0.0507996	0.655881	JFONFGPK_00699	carA	JFONFGPK_1_1	-	665205..665224	TATAACATCAATATCAGCACCAAA	AAACTTTGGTGCTGATATTGATGT	NA	NA	NA
JFONFGPK_00700	carB	JFONFGPK_00700_gR10r	TTTTGAATATCTTTTCGTTT	TGG	0.2	3177	6	0.00190054	0.614183	JFONFGPK_00700	carB	JFONFGPK_1_1	-	666465..666484	TATATTTTGAATATCTTTTCGTTT	AAACAAACGAAAAGATATTCAAAA	NA	NA	NA
JFONFGPK_00701	yknX_1	JFONFGPK_00701_gR148r	GTTACACTAACAGTAGAGTA	AGG	0.35	1272	144	0.115016	0.354229	JFONFGPK_00701	yknX_1	JFONFGPK_1_1	-	669986..670005	TATAGTTACACTAACAGTAGAGTA	AAACTACTCTACTGTTAGTGTAAC	NA	NA	NA
JFONFGPK_00702	yknY_1	JFONFGPK_00702_gR196r	AATGTGTAATCTCCGGATGT	TGG	0.4	711	192	0.277858	0.375373	JFONFGPK_00702	yknY_1	JFONFGPK_1_1	-	671305..671324	TATAAATGTGTAATCTCCGGATGT	AAACACATCCGGAGATTACACATT	NA	NA	NA
JFONFGPK_00703	yknZ_1	JFONFGPK_00703_gR63r	TGATAATTCCCAACATTGTC	AGG	0.35	1221	59	0.0491257	0.614183	JFONFGPK_00703	yknZ_1	JFONFGPK_1_1	-	671894..671913	TATATGATAATTCCCAACATTGTC	AAACGACAATGTTGGGAATTATCA	NA	NA	NA
JFONFGPK_00704	JFONFGPK_00704	JFONFGPK_00704_gR199r	CCTAATAAAGCAAGTGCTAT	AGG	0.35	1734	195	0.113769	0.471767	JFONFGPK_00704	JFONFGPK_00704	JFONFGPK_1_1	-	673504..673523	TATACCTAATAAAGCAAGTGCTAT	AAACATAGCACTTGCTTTATTAGG	NA	NA	NA
JFONFGPK_00705	rpsP	JFONFGPK_00705_gR21r	TAGAACCCATACGAGTTAAA	CGG	0.35	273	17	0.0671937	0.59629	JFONFGPK_00705	rpsP	JFONFGPK_1_1	-	675186..675205	TATATAGAACCCATACGAGTTAAA	AAACTTTAACTCGTATGGGTTCTA	NA	NA	NA
JFONFGPK_00706	JFONFGPK_00706	JFONFGPK_00706_gR14r	AGCGATAATAAGATTTTCAA	TGG	0.25	240	10	0.0454545	0.622862	JFONFGPK_00706	JFONFGPK_00706	JFONFGPK_1_1	-	675461..675480	TATAAGCGATAATAAGATTTTCAA	AAACTTGAAAATCTTATTATCGCT	NA	NA	NA
JFONFGPK_00707	JFONFGPK_00707	JFONFGPK_00707_gR32r	CGATACTGTAGTGAGGGTCA	AGG	0.5	3027	28	0.00931161	0.433208	JFONFGPK_00707	JFONFGPK_00707	JFONFGPK_1_1	-	676629..676648	TATACGATACTGTAGTGAGGGTCA	AAACTGACCCTCACTACAGTATCG	NA	NA	NA
JFONFGPK_00708	JFONFGPK_00708	JFONFGPK_00708_gR42r	CCGTCGCAACCATTGCTAAT	TGG	0.5	402	38	0.0994764	0.50779	JFONFGPK_00708	JFONFGPK_00708	JFONFGPK_1_1	-	679685..679704	TATACCGTCGCAACCATTGCTAAT	AAACATTAGCAATGGTTGCGACGG	NA	NA	NA
JFONFGPK_00709	czcD	JFONFGPK_00709_gR757f	CAATGGCATCTCCAAAATCG	TGG	0.45	876	116	0.135514	0.38261	JFONFGPK_00709	czcD	JFONFGPK_1_1	+	680968..680987	TATACAATGGCATCTCCAAAATCG	AAACCGATTTTGGAGATGCCATTG	NA	NA	NA
JFONFGPK_00710	JFONFGPK_00710	JFONFGPK_00710_gR140r	GCTTTCATAATGTGCATAAA	AGG	0.3	522	136	0.270916	0.484839	JFONFGPK_00710	JFONFGPK_00710	JFONFGPK_1_1	-	681375..681394	TATAGCTTTCATAATGTGCATAAA	AAACTTTATGCACATTATGAAAGC	NA	NA	NA
JFONFGPK_00711	rimM	JFONFGPK_00711_gR48r	ACACGCGCATCTCTCCTTGC	AGG	0.6	519	44	0.0881764	0.42959	JFONFGPK_00711	rimM	JFONFGPK_1_1	-	682019..682038	TATAACACGCGCATCTCTCCTTGC	AAACGCAAGGAGAGATGCGCGTGT	NA	NA	NA
JFONFGPK_00712	trmD	JFONFGPK_00712_gR27r	GGGCAAACATTTCAGGAAAA	AGG	0.4	732	23	0.0323034	0.600964	JFONFGPK_00712	trmD	JFONFGPK_1_1	-	682506..682525	TATAGGGCAAACATTTCAGGAAAA	AAACTTTTCCTGAAATGTTTGCCC	NA	NA	NA
JFONFGPK_00713	yumC	JFONFGPK_00713_gR49r	AAGGCTGCAAATAAACCTAT	TGG	0.35	993	45	0.0462487	0.571867	JFONFGPK_00713	yumC	JFONFGPK_1_1	-	683259..683278	TATAAAGGCTGCAAATAAACCTAT	AAACATAGGTTTATTTGCAGCCTT	NA	NA	NA
JFONFGPK_00714	JFONFGPK_00714	JFONFGPK_00714_gR94r	AAAGTCGCTAAAATAGCATT	TGG	0.3	1059	90	0.0866218	0.554361	JFONFGPK_00714	JFONFGPK_00714	JFONFGPK_1_1	-	684474..684493	TATAAAAGTCGCTAAAATAGCATT	AAACAATGCTATTTTAGCGACTTT	NA	NA	NA
JFONFGPK_00715	JFONFGPK_00715	JFONFGPK_00715_gR35r	GTAACCAAAACGGCACCCCA	TGG	0.55	924	31	0.034292	0.407032	JFONFGPK_00715	JFONFGPK_00715	JFONFGPK_1_1	-	685486..685505	TATAGTAACCAAAACGGCACCCCA	AAACTGGGGTGCCGTTTTGGTTAC	NA	NA	NA
JFONFGPK_00716	lacR_2	JFONFGPK_00716_gR23r	TCTACGGATAGTAGACTCAG	AGG	0.45	669	19	0.0292758	0.460142	JFONFGPK_00716	lacR_2	JFONFGPK_1_1	-	686698..686717	TATATCTACGGATAGTAGACTCAG	AAACCTGAGTCTACTATCCGTAGA	NA	NA	NA
JFONFGPK_00717	lacC_2	JFONFGPK_00717_gR17r	AATAGAAGGGTTTAAGGTCA	CGG	0.35	912	13	0.014574	0.601115	JFONFGPK_00717	lacC_2	JFONFGPK_1_1	-	687357..687376	TATAAATAGAAGGGTTTAAGGTCA	AAACTGACCTTAAACCCTTCTATT	NA	NA	NA
JFONFGPK_00718	fruA	JFONFGPK_00718_gR77r	TTTAGTAATCATCTCGTCAA	TGG	0.3	1947	73	0.0378827	0.556121	JFONFGPK_00718	fruA	JFONFGPK_1_1	-	688325..688344	TATATTTAGTAATCATCTCGTCAA	AAACTTGACGAGATGATTACTAAA	NA	NA	NA
JFONFGPK_00719	JFONFGPK_00719	JFONFGPK_00719_gR111r	CCGCATACGGAGCTAATCGC	TGG	0.6	594	107	0.186411	0.365533	JFONFGPK_00719	JFONFGPK_00719	JFONFGPK_1_1	-	690404..690423	TATACCGCATACGGAGCTAATCGC	AAACGCGATTAGCTCCGTATGCGG	NA	NA	NA
JFONFGPK_00720	JFONFGPK_00720	JFONFGPK_00720_gR140r	AATTTCATCAATAAAATGTC	GGG	0.2	708	136	0.197674	0.489513	JFONFGPK_00720	JFONFGPK_00720	JFONFGPK_1_1	-	691178..691197	TATAAATTTCATCAATAAAATGTC	AAACGACATTTTATTGATGAAATT	NA	NA	NA
JFONFGPK_00721	JFONFGPK_00721	JFONFGPK_00721_gR192f	GATTCCATCATGCCATTGTC	AGG	0.45	219	24	0.120603	0.506676	JFONFGPK_00721	JFONFGPK_00721	JFONFGPK_1_1	+	691981..692000	TATAGATTCCATCATGCCATTGTC	AAACGACAATGGCATGATGGAATC	NA	NA	NA
JFONFGPK_00722	ide	JFONFGPK_00722_gR882f	CAAACGGAAGTAACGTGATA	AGG	0.4	1020	135	0.135	0.481015	JFONFGPK_00722	ide	JFONFGPK_1_1	+	693570..693589	TATACAAACGGAAGTAACGTGATA	AAACTATCACGTTACTTCCGTTTG	NA	NA	NA
JFONFGPK_00723	JFONFGPK_00723	JFONFGPK_00723_gR16r	AACCCATACTTAAACCCATA	GGG	0.35	177	12	0.0764331	0.48891	JFONFGPK_00723	JFONFGPK_00723	JFONFGPK_1_1	-	694235..694254	TATAAACCCATACTTAAACCCATA	AAACTATGGGTTTAAGTATGGGTT	NA	NA	NA
JFONFGPK_00724	JFONFGPK_00724	JFONFGPK_00724_gR39r	TTCTAGCATCATAATGGTAC	TGG	0.35	381	35	0.0969529	0.445848	JFONFGPK_00724	JFONFGPK_00724	JFONFGPK_1_1	-	694662..694681	TATATTCTAGCATCATAATGGTAC	AAACGTACCATTATGATGCTAGAA	NA	NA	NA
JFONFGPK_00725	JFONFGPK_00725	JFONFGPK_00725_gR46r	TTATCTTGTTTCAGATCTGT	TGG	0.3	849	42	0.0506634	0.620776	JFONFGPK_00725	JFONFGPK_00725	JFONFGPK_1_1	-	695049..695068	TATATTATCTTGTTTCAGATCTGT	AAACACAGATCTGAAACAAGATAA	NA	NA	NA
JFONFGPK_00726	cca	JFONFGPK_00726_gR25r	AAAGCCTTCTGAAACTCAGA	AGG	0.4	1209	21	0.0176619	0.439639	JFONFGPK_00726	cca	JFONFGPK_1_1	-	696001..696020	TATAAAAGCCTTCTGAAACTCAGA	AAACTCTGAGTTTCAGAAGGCTTT	NA	NA	NA
JFONFGPK_00727	ettA	JFONFGPK_00727_gR56r	AAAGGAAATATCTTGAAAGA	CGG	0.25	1878	52	0.0279871	0.627831	JFONFGPK_00727	ettA	JFONFGPK_1_1	-	697237..697256	TATAAAAGGAAATATCTTGAAAGA	AAACTCTTTCAAGATATTTCCTTT	NA	NA	NA
JFONFGPK_00728	def_2	JFONFGPK_00728_gR62r	AATCCATAGATCTTCTTTCT	TGG	0.3	411	58	0.148338	0.556121	JFONFGPK_00728	def_2	JFONFGPK_1_1	-	700012..700031	TATAAATCCATAGATCTTCTTTCT	AAACAGAAAGAAGATCTATGGATT	NA	NA	NA
JFONFGPK_00729	JFONFGPK_00729	JFONFGPK_00729_gR1966f	CTAATAGAGTAAAACTAGTC	AGG	0.3	2013	44	0.0220773	0.632823	JFONFGPK_00729	JFONFGPK_00729	JFONFGPK_1_1	+	702395..702414	TATACTAATAGAGTAAAACTAGTC	AAACGACTAGTTTTACTCTATTAG	NA	NA	NA
JFONFGPK_00730	JFONFGPK_00730	JFONFGPK_00730_gR35r	AAATCCGCTATATATAGAGC	TGG	0.35	651	31	0.0491284	0.383685	JFONFGPK_00730	JFONFGPK_00730	JFONFGPK_1_1	-	702709..702728	TATAAAATCCGCTATATATAGAGC	AAACGCTCTATATATAGCGGATTT	NA	NA	NA
JFONFGPK_00731	copR	JFONFGPK_00731_gR62r	GTCATAACCTTGATGAGTCA	TGG	0.4	669	58	0.0893683	0.642217	JFONFGPK_00731	copR	JFONFGPK_1_1	-	703389..703408	TATAGTCATAACCTTGATGAGTCA	AAACTGACTCATCAAGGTTATGAC	NA	NA	NA
JFONFGPK_00732	sasA_2	JFONFGPK_00732_gR21r	CAATCATGATAAAACGAATG	CGG	0.3	1233	17	0.0140148	0.350486	JFONFGPK_00732	sasA_2	JFONFGPK_1_1	-	704025..704044	TATACAATCATGATAAAACGAATG	AAACCATTCGTTTTATCATGATTG	NA	NA	NA
JFONFGPK_00733	galK	JFONFGPK_00733_gR99r	TTAAAGGCAAAGCAATAGCT	GGG	0.35	894	95	0.108696	0.653991	JFONFGPK_00733	galK	JFONFGPK_1_1	-	705614..705633	TATATTAAAGGCAAAGCAATAGCT	AAACAGCTATTGCTTTGCCTTTAA	NA	NA	NA
JFONFGPK_00734	JFONFGPK_00734	JFONFGPK_00734_gR13r	GATGTTACGGTTATAACATT	TGG	0.3	945	9	0.00972973	0.450745	JFONFGPK_00733,JFONFGPK_00734	galK,JFONFGPK_00734	JFONFGPK_1_1	-	706403..706422	TATAGATGTTACGGTTATAACATT	AAACAATGTTATAACCGTAACATC	NA	NA	NA
JFONFGPK_00735	JFONFGPK_00735	JFONFGPK_00735_gR45r	AGATAGCATATTCGCCTGTG	AGG	0.45	1008	41	0.041498	0.359688	JFONFGPK_00735	JFONFGPK_00735	JFONFGPK_1_1	-	707372..707391	TATAAGATAGCATATTCGCCTGTG	AAACCACAGGCGAATATGCTATCT	NA	NA	NA
JFONFGPK_00736	fni	JFONFGPK_00736_gR15r	ATTTGATGTGATCATCTTTA	CGG	0.25	990	11	0.0113402	0.596852	JFONFGPK_00736	fni	JFONFGPK_1_1	-	708342..708361	TATAATTTGATGTGATCATCTTTA	AAACTAAAGATGATCACATCAAAT	NA	NA	NA
JFONFGPK_00737	mvaA	JFONFGPK_00737_gR1143f	ATTTGATTAGCTGTTTGGAT	AGG	0.3	1278	132	0.104928	0.5652	JFONFGPK_00737	mvaA	JFONFGPK_1_1	+	710676..710695	TATAATTTGATTAGCTGTTTGGAT	AAACATCCAAACAGCTAATCAAAT	NA	NA	NA
JFONFGPK_00738	mvaS	JFONFGPK_00738_gR1136f	CAATTTCAAGACATATTGAC	TGG	0.3	1176	37	0.0320069	0.627892	JFONFGPK_00738	mvaS	JFONFGPK_1_1	+	711933..711952	TATACAATTTCAAGACATATTGAC	AAACGTCAATATGTCTTGAAATTG	NA	NA	NA
JFONFGPK_00739	thyA	JFONFGPK_00739_gR85r	GTTCGACCATCTTTATATTT	AGG	0.3	840	81	0.0987805	0.616528	JFONFGPK_00739	thyA	JFONFGPK_1_1	-	712279..712298	TATAGTTCGACCATCTTTATATTT	AAACAAATATAAAGATGGTCGAAC	NA	NA	NA
JFONFGPK_00740	dhfR	JFONFGPK_00740_gR76r	AACTCTTTTGGTAAATACCA	TGG	0.3	498	72	0.150628	0.533344	JFONFGPK_00740	dhfR	JFONFGPK_1_1	-	713189..713208	TATAAACTCTTTTGGTAAATACCA	AAACTGGTATTTACCAAAAGAGTT	NA	NA	NA
JFONFGPK_00741	JFONFGPK_00741	JFONFGPK_00741_gR155r	TCAAAACAATGTACCATAGA	AGG	0.3	171	151	1	0.553808	JFONFGPK_00741	JFONFGPK_00741	JFONFGPK_1_1	-	713785..713804	TATATCAAAACAATGTACCATAGA	AAACTCTATGGTACATTGTTTTGA	NA	NA	NA
JFONFGPK_00742	clpX	JFONFGPK_00742_gR168r	GAACTTCTGTCAAATCGGCA	AGG	0.45	1230	164	0.135537	0.614183	JFONFGPK_00742	clpX	JFONFGPK_1_1	-	714098..714117	TATAGAACTTCTGTCAAATCGGCA	AAACTGCCGATTTGACAGAAGTTC	NA	NA	NA
JFONFGPK_00743	engB	JFONFGPK_00743_gR32r	CAATAAAATTGATGCGTTAT	GGG	0.25	600	28	0.0482759	0.418358	JFONFGPK_00743	engB	JFONFGPK_1_1	-	715201..715220	TATACAATAAAATTGATGCGTTAT	AAACATAACGCATCAATTTTATTG	NA	NA	NA
JFONFGPK_00744	JFONFGPK_00744	JFONFGPK_00744_gR20r	CTTTCCTTTAGAGCGCCCTT	GGG	0.5	744	16	0.0220994	0.39156	JFONFGPK_00744	JFONFGPK_00744	JFONFGPK_1_1	-	715936..715955	TATACTTTCCTTTAGAGCGCCCTT	AAACAAGGGCGCTCTAAAGGAAAG	NA	NA	NA
JFONFGPK_00745	clpC_1	JFONFGPK_00745_gR2070f	ATATCATCCATATTTACAAA	AGG	0.2	2100	27	0.0129808	0.566708	JFONFGPK_00745	clpC_1	JFONFGPK_1_1	+	718774..718793	TATAATATCATCCATATTTACAAA	AAACTTTGTAAATATGGATGATAT	NA	NA	NA
JFONFGPK_00746	rpiA	JFONFGPK_00746_gR38r	ATCAGTCACATATTGCGCAG	CGG	0.45	684	34	0.0512048	0.493728	JFONFGPK_00746	rpiA	JFONFGPK_1_1	-	719233..719252	TATAATCAGTCACATATTGCGCAG	AAACCTGCGCAATATGTGACTGAT	NA	NA	NA
JFONFGPK_00747	deoB	JFONFGPK_00747_gR67r	TTAAAGAATTTGTCAGCATC	TGG	0.3	1212	63	0.0528523	0.613705	JFONFGPK_00747	deoB	JFONFGPK_1_1	-	720022..720041	TATATTAAAGAATTTGTCAGCATC	AAACGATGCTGACAAATTCTTTAA	NA	NA	NA
JFONFGPK_00748	arsC	JFONFGPK_00748_gR34r	TTACGTGAAGTGCCACAGTT	TGG	0.45	441	30	0.0712589	0.532989	JFONFGPK_00748	arsC	JFONFGPK_1_1	-	721219..721238	TATATTACGTGAAGTGCCACAGTT	AAACAACTGTGGCACTTCACGTAA	NA	NA	NA
JFONFGPK_00749	punA	JFONFGPK_00749_gR70r	CCCAGAATTAATCCAAATTC	TGG	0.35	810	66	0.0835443	0.525976	JFONFGPK_00749	punA	JFONFGPK_1_1	-	721679..721698	TATACCCAGAATTAATCCAAATTC	AAACGAATTTGGATTAATTCTGGG	NA	NA	NA
JFONFGPK_00750	deoD_1	JFONFGPK_00750_gR61r	TTCGCGCGCAAAGGATCTCC	AGG	0.6	714	57	0.0821326	0.489605	JFONFGPK_00750	deoD_1	JFONFGPK_1_1	-	723142..723161	TATATTCGCGCGCAAAGGATCTCC	AAACGGAGATCCTTTGCGCGCGAA	NA	NA	NA
JFONFGPK_00751	JFONFGPK_00751	JFONFGPK_00751_gR33r	TATAAGCATAGACATCCAAA	AGG	0.3	789	29	0.0377113	0.675316	JFONFGPK_00751	JFONFGPK_00751	JFONFGPK_1_1	-	723820..723839	TATATATAAGCATAGACATCCAAA	AAACTTTGGATGTCTATGCTTATA	NA	NA	NA
JFONFGPK_00752	JFONFGPK_00752	JFONFGPK_00752_gR813f	TTGACCGCATTGGATAGACT	TGG	0.45	855	39	0.0467066	0.445661	JFONFGPK_00752	JFONFGPK_00752	JFONFGPK_1_1	+	725454..725473	TATATTGACCGCATTGGATAGACT	AAACAGTCTATCCAATGCGGTCAA	NA	NA	NA
JFONFGPK_00753	JFONFGPK_00753	JFONFGPK_00753_gR45r	GGATACTGACCAATAACTTT	TGG	0.35	537	41	0.0793037	0.590088	JFONFGPK_00753	JFONFGPK_00753	JFONFGPK_1_1	-	725826..725845	TATAGGATACTGACCAATAACTTT	AAACAAAGTTATTGGTCAGTATCC	NA	NA	NA
JFONFGPK_00754	JFONFGPK_00754	JFONFGPK_00754_gR11r	GCCTCTCTGGACTCACTTAA	AGG	0.5	109	7	0.0786517	0.547067	JFONFGPK_00754	JFONFGPK_00754	JFONFGPK_1_1	-	726457..726476	TATAGCCTCTCTGGACTCACTTAA	AAACTTAAGTGAGTCCAGAGAGGC	NA	NA	NA
JFONFGPK_00755	pyrF	JFONFGPK_00755_gR22r	GAAAAGTCTAAAGCAATAAT	TGG	0.25	693	18	0.0267459	0.614183	JFONFGPK_00755	pyrF	JFONFGPK_1_1	-	726616..726635	TATAGAAAAGTCTAAAGCAATAAT	AAACATTATTGCTTTAGACTTTTC	NA	NA	NA
JFONFGPK_00756	pyrE	JFONFGPK_00756_gR21r	CAAGTAATTGAGTTGCAATT	TGG	0.3	630	17	0.0278689	0.602567	JFONFGPK_00756	pyrE	JFONFGPK_1_1	-	727365..727384	TATACAAGTAATTGAGTTGCAATT	AAACAATTGCAACTCAATTACTTG	NA	NA	NA
JFONFGPK_00757	nylA	JFONFGPK_00757_gR59r	GGTTACTAATTCTAGTGGTG	TGG	0.4	1455	55	0.0383275	0.460546	JFONFGPK_00757	nylA	JFONFGPK_1_1	-	728229..728248	TATAGGTTACTAATTCTAGTGGTG	AAACCACCACTAGAATTAGTAACC	NA	NA	NA
JFONFGPK_00758	yckB	JFONFGPK_00758_gR44r	ACATGCTGCCAATAAAAGGC	TGG	0.45	864	40	0.0473934	0.414732	JFONFGPK_00758	yckB	JFONFGPK_1_1	-	729786..729805	TATAACATGCTGCCAATAAAAGGC	AAACGCCTTTTATTGGCAGCATGT	NA	NA	NA
JFONFGPK_00759	yecS	JFONFGPK_00759_gR18r	CTAAACTATCTTTCATTAAT	GGG	0.2	651	14	0.022187	0.603474	JFONFGPK_00759	yecS	JFONFGPK_1_1	-	730652..730671	TATACTAAACTATCTTTCATTAAT	AAACATTAATGAAAGATAGTTTAG	NA	NA	NA
JFONFGPK_00760	ung	JFONFGPK_00760_gR49r	ATGCGACCGTAGTAATGCTC	CGG	0.5	654	45	0.0709779	0.44605	JFONFGPK_00760	ung	JFONFGPK_1_1	-	731466..731485	TATAATGCGACCGTAGTAATGCTC	AAACGAGCATTACTACGGTCGCAT	NA	NA	NA
JFONFGPK_00761	pyrC	JFONFGPK_00761_gR39r	CTTGATCTCTCTGCGATTTC	GGG	0.45	1269	35	0.0280224	0.542645	JFONFGPK_00761	pyrC	JFONFGPK_1_1	-	732241..732260	TATACTTGATCTCTCTGCGATTTC	AAACGAAATCGCAGAGAGATCAAG	NA	NA	NA
JFONFGPK_00762	plsY	JFONFGPK_00762_gR614f	AGAACCAAGTAAATAGGCAA	TGG	0.35	642	25	0.0401929	0.583566	JFONFGPK_00762	plsY	JFONFGPK_1_1	+	734129..734148	TATAAGAACCAAGTAAATAGGCAA	AAACTTGCCTATTTACTTGGTTCT	NA	NA	NA
JFONFGPK_00763	parE	JFONFGPK_00763_gR54r	CATCTAACCCTTCTAGGACT	TGG	0.45	1950	50	0.0259067	0.46899	JFONFGPK_00763	parE	JFONFGPK_1_1	-	734358..734377	TATACATCTAACCCTTCTAGGACT	AAACAGTCCTAGAAGGGTTAGATG	NA	NA	NA
JFONFGPK_00764	parC	JFONFGPK_00764_gR24r	GAATAATATACTTGGAATAA	CGG	0.2	2424	20	0.00831947	0.583473	JFONFGPK_00764	parC	JFONFGPK_1_1	-	736404..736423	TATAGAATAATATACTTGGAATAA	AAACTTATTCCAAGTATATTATTC	NA	NA	NA
JFONFGPK_00765	ilvE	JFONFGPK_00765_gR33r	ACTTATGATATTCAAATCCT	AGG	0.25	1023	29	0.0289133	0.566539	JFONFGPK_00765	ilvE	JFONFGPK_1_1	-	738959..738978	TATAACTTATGATATTCAAATCCT	AAACAGGATTTGAATATCATAAGT	NA	NA	NA
JFONFGPK_00766	JFONFGPK_00766	JFONFGPK_00766_gR36r	TAACTTTGTGATCAATCAGT	TGG	0.3	231	32	0.151659	0.614888	JFONFGPK_00766	JFONFGPK_00766	JFONFGPK_1_1	-	740048..740067	TATATAACTTTGTGATCAATCAGT	AAACACTGATTGATCACAAAGTTA	NA	NA	NA
JFONFGPK_00769	rpsA	JFONFGPK_00769_gR51r	CCGCAGTGACAACATCACCA	GGG	0.55	1206	47	0.039629	0.704427	JFONFGPK_00769	rpsA	JFONFGPK_1_1	-	740684..740703	TATACCGCAGTGACAACATCACCA	AAACTGGTGATGTTGTCACTGCGG	NA	NA	NA
JFONFGPK_00770	JFONFGPK_00770	JFONFGPK_00770_gR7r	GATATCCATTACACTAAAGG	TGG	0.35	72	3	0.0576923	0.772677	JFONFGPK_00770	JFONFGPK_00770	JFONFGPK_1_1	-	741958..741977	TATAGATATCCATTACACTAAAGG	AAACCCTTTAGTGTAATGGATATC	NA	NA	NA
JFONFGPK_00771	JFONFGPK_00771	JFONFGPK_00771_gR261f	TAAGCATCAACACGTGACAA	CGG	0.4	303	39	0.137809	0.60751	JFONFGPK_00771	JFONFGPK_00771	JFONFGPK_1_1	+	742633..742652	TATATAAGCATCAACACGTGACAA	AAACTTGTCACGTGTTGATGCTTA	NA	NA	NA
JFONFGPK_00772	JFONFGPK_00772	JFONFGPK_00772_gR198r	CAGCAAAACGCTCATCGCTG	TGG	0.55	987	194	0.20062	0.402533	JFONFGPK_00772	JFONFGPK_00772	JFONFGPK_1_1	-	743084..743103	TATACAGCAAAACGCTCATCGCTG	AAACCAGCGATGAGCGTTTTGCTG	NA	NA	NA
JFONFGPK_00773	JFONFGPK_00773	JFONFGPK_00773_gR10r	AGGGTTTGTTTCGCTATAAA	GGG	0.35	420	6	0.015	0.601115	JFONFGPK_00773	JFONFGPK_00773	JFONFGPK_1_1	-	744193..744212	TATAAGGGTTTGTTTCGCTATAAA	AAACTTTATAGCGAAACAAACCCT	NA	NA	NA
JFONFGPK_00774	JFONFGPK_00774	JFONFGPK_00774_gR15r	TGACCAATGGTGGGGTTTTA	AGG	0.45	909	11	0.0123735	0.486182	JFONFGPK_00774	JFONFGPK_00774	JFONFGPK_1_1	-	744854..744873	TATATGACCAATGGTGGGGTTTTA	AAACTAAAACCCCACCATTGGTCA	NA	NA	NA
JFONFGPK_00775	JFONFGPK_00775	JFONFGPK_00775_gR127f	CAACAGTAGCAGCAGTTGCT	AGG	0.5	177	47	0.299363	0.634014	JFONFGPK_00775	JFONFGPK_00775	JFONFGPK_1_1	+	745979..745998	TATACAACAGTAGCAGCAGTTGCT	AAACAGCAACTGCTGCTACTGTTG	NA	NA	NA
JFONFGPK_00776	miaA	JFONFGPK_00776_gR80r	AATTTCTCCATTAAAAGCCT	TGG	0.3	900	76	0.0863636	0.689685	JFONFGPK_00776	miaA	JFONFGPK_1_1	-	746255..746274	TATAAATTTCTCCATTAAAAGCCT	AAACAGGCTTTTAATGGAGAAATT	NA	NA	NA
JFONFGPK_00777	hflX	JFONFGPK_00777_gR86r	AAGATTAGCTAATTCTGTCA	TGG	0.3	1239	82	0.0672683	0.530772	JFONFGPK_00777	hflX	JFONFGPK_1_1	-	747233..747252	TATAAAGATTAGCTAATTCTGTCA	AAACTGACAGAATTAGCTAATCTT	NA	NA	NA
JFONFGPK_00778	JFONFGPK_00778	JFONFGPK_00778_gR35r	CAGACTAGTAAATCCACCAT	AGG	0.4	636	31	0.0503247	0.604479	JFONFGPK_00778	JFONFGPK_00778	JFONFGPK_1_1	-	748413..748432	TATACAGACTAGTAAATCCACCAT	AAACATGGTGGATTTACTAGTCTG	NA	NA	NA
JFONFGPK_00779	rnz	JFONFGPK_00779_gR43r	GACACATTGCGCTGCTTGGC	TGG	0.6	930	39	0.0428571	0.409264	JFONFGPK_00779	rnz	JFONFGPK_1_1	-	749071..749090	TATAGACACATTGCGCTGCTTGGC	AAACGCCAAGCAGCGCAATGTGTC	NA	NA	NA
JFONFGPK_00780	JFONFGPK_00780	JFONFGPK_00780_gR77r	TAAAATCAAGCTGTCTTCCT	TGG	0.35	765	73	0.0979866	0.439027	JFONFGPK_00780	JFONFGPK_00780	JFONFGPK_1_1	-	750034..750053	TATATAAAATCAAGCTGTCTTCCT	AAACAGGAAGACAGCTTGATTTTA	NA	NA	NA
JFONFGPK_00781	JFONFGPK_00781	JFONFGPK_00781_gR17r	TTTTATTTTCCAGCTATATT	TGG	0.2	2211	13	0.00593336	0.51573	JFONFGPK_00781	JFONFGPK_00781	JFONFGPK_1_1	-	750735..750754	TATATTTTATTTTCCAGCTATATT	AAACAATATAGCTGGAAAATAAAA	NA	NA	NA
JFONFGPK_00782	apt	JFONFGPK_00782_gR45r	GAAACGTAATACCAGCTTTA	GGG	0.35	519	41	0.0821643	0.511718	JFONFGPK_00782	apt	JFONFGPK_1_1	-	753124..753143	TATAGAAACGTAATACCAGCTTTA	AAACTAAAGCTGGTATTACGTTTC	NA	NA	NA
JFONFGPK_00783	dnaD	JFONFGPK_00783_gR157r	AGCGCATGAGCAATTTGACT	GGG	0.45	684	153	0.230422	0.627831	JFONFGPK_00783	dnaD	JFONFGPK_1_1	-	753835..753854	TATAAGCGCATGAGCAATTTGACT	AAACAGTCAAATTGCTCATGCGCT	NA	NA	NA
JFONFGPK_00784	nth	JFONFGPK_00784_gR39r	ACATTTGACCAATGATGGTC	AGG	0.4	657	35	0.0549451	0.554361	JFONFGPK_00784	nth	JFONFGPK_1_1	-	754397..754416	TATAACATTTGACCAATGATGGTC	AAACGACCATCATTGGTCAAATGT	NA	NA	NA
JFONFGPK_00785	trmK	JFONFGPK_00785_gR27r	AGGCCGCAACTTGGGCCAAA	CGG	0.6	687	23	0.0344828	0.627537	JFONFGPK_00785	trmK	JFONFGPK_1_1	-	755113..755132	TATAAGGCCGCAACTTGGGCCAAA	AAACTTTGGCCCAAGTTGCGGCCT	NA	NA	NA
JFONFGPK_00786	JFONFGPK_00786	JFONFGPK_00786_gR20r	GGCTTCATAGGCATCAATTA	GGG	0.4	789	16	0.0208062	0.44703	JFONFGPK_00786	JFONFGPK_00786	JFONFGPK_1_1	-	755782..755801	TATAGGCTTCATAGGCATCAATTA	AAACTAATTGATGCCTATGAAGCC	NA	NA	NA
JFONFGPK_00787	thiO	JFONFGPK_00787_gR17r	TACAATCCCCGCCCCAATAA	TGG	0.5	1107	13	0.0119595	0.560259	JFONFGPK_00787	thiO	JFONFGPK_1_1	-	756607..756626	TATATACAATCCCCGCCCCAATAA	AAACTTATTGGGGCGGGGATTGTA	NA	NA	NA
JFONFGPK_00788	rfbA	JFONFGPK_00788_gR52r	TTAGATGCGGCACGGGTCAG	TGG	0.6	870	48	0.0564706	0.399283	JFONFGPK_00788	rfbA	JFONFGPK_1_1	-	757806..757825	TATATTAGATGCGGCACGGGTCAG	AAACCTGACCCGTGCCGCATCTAA	NA	NA	NA
JFONFGPK_00789	rfbC	JFONFGPK_00789_gR31r	TTGATTTCTCGGCAAGCCAA	TGG	0.45	594	27	0.0470383	0.601115	JFONFGPK_00789	rfbC	JFONFGPK_1_1	-	758654..758673	TATATTGATTTCTCGGCAAGCCAA	AAACTTGGCTTGCCGAGAAATCAA	NA	NA	NA
JFONFGPK_00790	rmlB	JFONFGPK_00790_gR81r	CAGTTACATGAACATCTGGG	TGG	0.45	1041	77	0.0754163	0.419097	JFONFGPK_00790	rmlB	JFONFGPK_1_1	-	759541..759560	TATACAGTTACATGAACATCTGGG	AAACCCCAGATGTTCATGTAACTG	NA	NA	NA
JFONFGPK_00791	mutX	JFONFGPK_00791_gR23r	GCCATTATCAATGTAACAAA	TGG	0.3	477	19	0.0415755	0.532179	JFONFGPK_00791	mutX	JFONFGPK_1_1	-	760744..760763	TATAGCCATTATCAATGTAACAAA	AAACTTTGTTACATTGATAATGGC	NA	NA	NA
JFONFGPK_00792	JFONFGPK_00792	JFONFGPK_00792_gR10r	CTAGACTTTTCAGGTATTAA	GGG	0.3	1182	6	0.00516351	0.607187	JFONFGPK_00792	JFONFGPK_00792	JFONFGPK_1_1	-	761265..761284	TATACTAGACTTTTCAGGTATTAA	AAACTTAATACCTGAAAAGTCTAG	NA	NA	NA
JFONFGPK_00793	bepA	JFONFGPK_00793_gR35r	CGCTAGGTCTTGCTGATCCA	AGG	0.55	1248	31	0.0252443	0.596843	JFONFGPK_00793	bepA	JFONFGPK_1_1	-	762461..762480	TATACGCTAGGTCTTGCTGATCCA	AAACTGGATCAGCAAGACCTAGCG	NA	NA	NA
JFONFGPK_00794	rqcH	JFONFGPK_00794_gR1621f	CTTTTAATTCGTTGGTTAAA	TGG	0.25	1653	29	0.0177587	0.620932	JFONFGPK_00794	rqcH	JFONFGPK_1_1	+	765340..765359	TATACTTTTAATTCGTTGGTTAAA	AAACTTTAACCAACGAATTAAAAG	NA	NA	NA
JFONFGPK_00795	JFONFGPK_00795	JFONFGPK_00795_gR32r	TATTACAGTTAAAACAAGGA	GGG	0.25	1002	28	0.0285132	0.544575	JFONFGPK_00795	JFONFGPK_00795	JFONFGPK_1_1	-	765770..765789	TATATATTACAGTTAAAACAAGGA	AAACTCCTTGTTTTAACTGTAATA	NA	NA	NA
JFONFGPK_00796	JFONFGPK_00796	JFONFGPK_00796_gR50r	ATCCAAATTCATCTCAGTGA	GGG	0.35	165	46	0.317241	0.732352	JFONFGPK_00796	JFONFGPK_00796	JFONFGPK_1_1	-	766794..766813	TATAATCCAAATTCATCTCAGTGA	AAACTCACTGAGATGAATTTGGAT	NA	NA	NA
JFONFGPK_00797	JFONFGPK_00797	JFONFGPK_00797_gR33r	ATCCTAAAACTCCCCATATA	AGG	0.35	870	29	0.0341176	0.437724	JFONFGPK_00797	JFONFGPK_00797	JFONFGPK_1_1	-	767118..767137	TATAATCCTAAAACTCCCCATATA	AAACTATATGGGGAGTTTTAGGAT	NA	NA	NA
JFONFGPK_00798	potA_1	JFONFGPK_00798_gR156r	TTCCTGCAATTACATTAAAA	AGG	0.25	759	152	0.205683	0.667905	JFONFGPK_00798	potA_1	JFONFGPK_1_1	-	768107..768126	TATATTCCTGCAATTACATTAAAA	AAACTTTTAATGTAATTGCAGGAA	NA	NA	NA
JFONFGPK_00799	rnj2	JFONFGPK_00799_gR29r	GTATTCACGGACCCCTCCCA	AGG	0.6	1662	25	0.0152253	0.300394	JFONFGPK_00799	rnj2	JFONFGPK_1_1	-	768942..768961	TATAGTATTCACGGACCCCTCCCA	AAACTGGGAGGGGTCCGTGAATAC	NA	NA	NA
JFONFGPK_00800	axe1-6A	JFONFGPK_00800_gR30r	CCATTCCTAAAACTACCGAA	TGG	0.4	786	26	0.0339426	0.424697	JFONFGPK_00800	axe1-6A	JFONFGPK_1_1	-	770737..770756	TATACCATTCCTAAAACTACCGAA	AAACTTCGGTAGTTTTAGGAATGG	NA	NA	NA
JFONFGPK_00801	JFONFGPK_00801	JFONFGPK_00801_gR40r	AACATTTTCACTATTAGCTT	AGG	0.25	327	36	0.117264	0.63451	JFONFGPK_00801	JFONFGPK_00801	JFONFGPK_1_1	-	771562..771581	TATAAACATTTTCACTATTAGCTT	AAACAAGCTAATAGTGAAAATGTT	NA	NA	NA
JFONFGPK_00802	ybiT_1	JFONFGPK_00802_gR96r	TAGGACCAACCAAGGCAATG	CGG	0.5	1908	92	0.0487288	0.536796	JFONFGPK_00802	ybiT_1	JFONFGPK_1_1	-	771990..772009	TATATAGGACCAACCAAGGCAATG	AAACCATTGCCTTGGTTGGTCCTA	NA	NA	NA
JFONFGPK_00803	acoA	JFONFGPK_00803_gR45r	CACGAATACGTTCCATTTTA	AGG	0.35	969	41	0.0432034	0.583473	JFONFGPK_00803	acoA	JFONFGPK_1_1	-	774131..774150	TATACACGAATACGTTCCATTTTA	AAACTAAAATGGAACGTATTCGTG	NA	NA	NA
JFONFGPK_00804	bfmBAB	JFONFGPK_00804_gR51r	GCATTTCCTCAGTCATAGCA	AGG	0.45	1002	47	0.0478615	0.548844	JFONFGPK_00804	bfmBAB	JFONFGPK_1_1	-	775161..775180	TATAGCATTTCCTCAGTCATAGCA	AAACTGCTATGACTGAGGAAATGC	NA	NA	NA
JFONFGPK_00805	pdhC	JFONFGPK_00805_gR28r	TGCATGTCAACGCCCAGCTT	TGG	0.55	1410	24	0.0172662	0.54827	JFONFGPK_00805	pdhC	JFONFGPK_1_1	-	776324..776343	TATATGCATGTCAACGCCCAGCTT	AAACAAGCTGGGCGTTGACATGCA	NA	NA	NA
JFONFGPK_00806	sthA	JFONFGPK_00806_gR28r	TGCATGTCAACACCGAGTTT	TGG	0.45	1764	24	0.0137615	0.408156	JFONFGPK_00806	sthA	JFONFGPK_1_1	-	778060..778079	TATATGCATGTCAACACCGAGTTT	AAACAAACTCGGTGTTGACATGCA	NA	NA	NA
JFONFGPK_00807	JFONFGPK_00807	JFONFGPK_00807_gR2389f	AATAAAGTAGTAATTGTTTA	TGG	0.15	2418	26	0.0108424	0.620776	JFONFGPK_00807	JFONFGPK_00807	JFONFGPK_1_1	+	782845..782864	TATAAATAAAGTAGTAATTGTTTA	AAACTAAACAATTACTACTTTATT	NA	NA	NA
JFONFGPK_00808	lplJ	JFONFGPK_00808_gR37r	TCCAAAGCGATGTTAAAGGC	AGG	0.45	990	33	0.0340206	0.558707	JFONFGPK_00808	lplJ	JFONFGPK_1_1	-	783156..783175	TATATCCAAAGCGATGTTAAAGGC	AAACGCCTTTAACATCGCTTTGGA	NA	NA	NA
JFONFGPK_00809	gatD	JFONFGPK_00809_gR762f	TAGATGTAATCTTGATTTTC	GGG	0.25	792	27	0.0349741	0.627674	JFONFGPK_00809	gatD	JFONFGPK_1_1	+	784966..784985	TATATAGATGTAATCTTGATTTTC	AAACGAAAATCAAGATTACATCTA	NA	NA	NA
JFONFGPK_00810	murT	JFONFGPK_00810_gR1289f	TCGCCCTAGTTTTGTTAAAA	TGG	0.35	1338	46	0.0349014	0.615948	JFONFGPK_00810	murT	JFONFGPK_1_1	+	786284..786303	TATATCGCCCTAGTTTTGTTAAAA	AAACTTTTAACAAAACTAGGGCGA	NA	NA	NA
JFONFGPK_00811	cdaA	JFONFGPK_00811_gR61r	AGATGCACTGCCAGCAGCCA	AGG	0.6	852	57	0.0685096	0.531512	JFONFGPK_00811	cdaA	JFONFGPK_1_1	-	786519..786538	TATAAGATGCACTGCCAGCAGCCA	AAACTGGCTGCTGGCAGTGCATCT	NA	NA	NA
JFONFGPK_00812	cdaR	JFONFGPK_00812_gR31r	ACTGATACCATTCCTAACCA	AGG	0.4	957	27	0.0288154	0.521583	JFONFGPK_00812	cdaR	JFONFGPK_1_1	-	787337..787356	TATAACTGATACCATTCCTAACCA	AAACTGGTTAGGAATGGTATCAGT	NA	NA	NA
JFONFGPK_00813	glmM	JFONFGPK_00813_gR64r	CCCAGTTTAAAAGCTAACTC	AGG	0.4	1356	60	0.0449102	0.393951	JFONFGPK_00813	glmM	JFONFGPK_1_1	-	788380..788399	TATACCCAGTTTAAAAGCTAACTC	AAACGAGTTAGCTTTTAAACTGGG	NA	NA	NA
JFONFGPK_00814	JFONFGPK_00814	JFONFGPK_00814_gR46r	TAAAGTGTGGCTGCAAAAGG	AGG	0.45	642	42	0.0675241	0.437287	JFONFGPK_00814	JFONFGPK_00814	JFONFGPK_1_1	-	789851..789870	TATATAAAGTGTGGCTGCAAAAGG	AAACCCTTTTGCAGCCACACTTTA	NA	NA	NA
JFONFGPK_00815	hemW	JFONFGPK_00815_gR85r	ATGTGCACATAGGCTGAAGT	AGG	0.45	1197	81	0.068819	0.553808	JFONFGPK_00815	hemW	JFONFGPK_1_1	-	790528..790547	TATAATGTGCACATAGGCTGAAGT	AAACACTTCAGCCTATGTGCACAT	NA	NA	NA
JFONFGPK_00816	JFONFGPK_00816	JFONFGPK_00816_gR40r	TTGACATCACATAATTCAAA	AGG	0.25	753	36	0.0491132	0.620386	JFONFGPK_00816	JFONFGPK_00816	JFONFGPK_1_1	-	791689..791708	TATATTGACATCACATAATTCAAA	AAACTTTGAATTATGTGATGTCAA	NA	NA	NA
JFONFGPK_00817	yutF	JFONFGPK_00817_gR10r	TCAATTAAATAACCCTTATA	AGG	0.2	765	6	0.00805369	0.675076	JFONFGPK_00817	yutF	JFONFGPK_1_1	-	792411..792430	TATATCAATTAAATAACCCTTATA	AAACTATAAGGGTTATTTAATTGA	NA	NA	NA
JFONFGPK_00818	JFONFGPK_00818	JFONFGPK_00818_gR97r	TTTAGATGGTCCACCTCAAG	AGG	0.45	633	93	0.151713	0.627567	JFONFGPK_00818	JFONFGPK_00818	JFONFGPK_1_1	-	793262..793281	TATATTTAGATGGTCCACCTCAAG	AAACCTTGAGGTGGACCATCTAAA	NA	NA	NA
JFONFGPK_00819	JFONFGPK_00819	JFONFGPK_00819_gR76f	ACTTGCTATGCTGTTTTGAA	TGG	0.35	90	11	0.157143	0.839773	JFONFGPK_00819	JFONFGPK_00819	JFONFGPK_1_1	+	793959..793978	TATAACTTGCTATGCTGTTTTGAA	AAACTTCAAAACAGCATAGCAAGT	NA	NA	NA
JFONFGPK_00820	cas9	JFONFGPK_00820_gR403r	TTTCGCAGATGATAGATAGT	TGG	0.35	4107	399	0.0976266	0.623087	JFONFGPK_00820	cas9	JFONFGPK_1_1	-	794680..794699	TATATTTCGCAGATGATAGATAGT	AAACACTATCTATCATCTGCGAAA	NA	NA	NA
JFONFGPK_00821	cas1_1	JFONFGPK_00821_gR38r	CTTATAGGATAATTTCGAGT	GGG	0.3	870	34	0.04	0.510357	JFONFGPK_00821	cas1_1	JFONFGPK_1_1	-	798421..798440	TATACTTATAGGATAATTTCGAGT	AAACACTCGAAATTATCCTATAAG	NA	NA	NA
JFONFGPK_00822	cas2_1	JFONFGPK_00822_gR19r	CGTTCCTCAGCGGTGTCCGT	CGG	0.65	312	15	0.0513699	0.339689	JFONFGPK_00822	cas2_1	JFONFGPK_1_1	-	799298..799317	TATACGTTCCTCAGCGGTGTCCGT	AAACACGGACACCGCTGAGGAACG	NA	NA	NA
JFONFGPK_00823	csn2	JFONFGPK_00823_gR23r	TGGAATCGGTTCATCTAGTA	AGG	0.4	663	19	0.029549	0.441939	JFONFGPK_00823	csn2	JFONFGPK_1_1	-	799603..799622	TATATGGAATCGGTTCATCTAGTA	AAACTACTAGATGAACCGATTCCA	NA	NA	NA
JFONFGPK_00824	JFONFGPK_00824	JFONFGPK_00824_gR21f	TAGAGCTATGCTGTTTTGAA	TGG	0.35	36	12	0.75	1	JFONFGPK_00824,JFONFGPK_00825,JFONFGPK_00826,NA	JFONFGPK_00824,JFONFGPK_00825,JFONFGPK_00826,NA	JFONFGPK_1_1,JFONFGPK_1_1,JFONFGPK_1_1,JFONFGPK_1_1	+,+,+,+	800353..800372,800419..800438,800485..800504,800551..800570	TATATAGAGCTATGCTGTTTTGAA	AAACTTCAAAACAGCATAGCTCTA	NA	NA	NA
JFONFGPK_00827	JFONFGPK_00827	JFONFGPK_00827_gR34r	TCCCCTTGCTTAACCCCATA	TGG	0.5	198	30	0.168539	0.660288	JFONFGPK_00827	JFONFGPK_00827	JFONFGPK_1_1	-	800725..800744	TATATCCCCTTGCTTAACCCCATA	AAACTATGGGGTTAAGCAAGGGGA	NA	NA	NA
JFONFGPK_00828	lepA	JFONFGPK_00828_gR56r	ATGGTCAATATGTGCGATAA	TGG	0.35	1833	52	0.0286817	0.669206	JFONFGPK_00828	lepA	JFONFGPK_1_1	-	801278..801297	TATAATGGTCAATATGTGCGATAA	AAACTTATCGCACATATTGACCAT	NA	NA	NA
JFONFGPK_00829	JFONFGPK_00829	JFONFGPK_00829_gR14r	AACCGCACTTGCACCTCCAA	AGG	0.55	882	10	0.0116009	0.489943	JFONFGPK_00829	JFONFGPK_00829	JFONFGPK_1_1	-	803326..803345	TATAAACCGCACTTGCACCTCCAA	AAACTTGGAGGTGCAAGTGCGGTT	NA	NA	NA
JFONFGPK_00830	msrB	JFONFGPK_00830_gR62r	AGATTCTGTTGCTGCATGCT	GGG	0.45	438	58	0.138756	0.351243	JFONFGPK_00830	msrB	JFONFGPK_1_1	-	804441..804460	TATAAGATTCTGTTGCTGCATGCT	AAACAGCATGCAGCAACAGAATCT	NA	NA	NA
JFONFGPK_00831	JFONFGPK_00831	JFONFGPK_00831_gR31r	AATAAGCAAAGTAACAGCCC	TGG	0.4	1020	27	0.027	0.339687	JFONFGPK_00831	JFONFGPK_00831	JFONFGPK_1_1	-	804962..804981	TATAAATAAGCAAAGTAACAGCCC	AAACGGGCTGTTACTTTGCTTATT	NA	NA	NA
JFONFGPK_00832	JFONFGPK_00832	JFONFGPK_00832_gR47r	AATAGAGCTTTGCAAACCAC	TGG	0.4	426	43	0.105911	0.542218	JFONFGPK_00832	JFONFGPK_00832	JFONFGPK_1_1	-	806204..806223	TATAAATAGAGCTTTGCAAACCAC	AAACGTGGTTTGCAAAGCTCTATT	NA	NA	NA
JFONFGPK_00833	JFONFGPK_00833	JFONFGPK_00833_gR14r	ACGGTCGTCAACACGAATTT	GGG	0.45	492	10	0.0211864	0.558707	JFONFGPK_00833	JFONFGPK_00833	JFONFGPK_1_1	-	806615..806634	TATAACGGTCGTCAACACGAATTT	AAACAAATTCGTGTTGACGACCGT	NA	NA	NA
JFONFGPK_00834	agaC_2	JFONFGPK_00834_gR16r	GCTAAAGCTGCCATTGTTGC	TGG	0.5	810	12	0.0151899	0.615669	JFONFGPK_00834	agaC_2	JFONFGPK_1_1	-	807125..807144	TATAGCTAAAGCTGCCATTGTTGC	AAACGCAACAATGGCAGCTTTAGC	NA	NA	NA
JFONFGPK_00835	manZ_2	JFONFGPK_00835_gR39r	AGACTGAGCGAAGCATTTTA	CGG	0.4	828	35	0.0433168	0.583293	JFONFGPK_00835	manZ_2	JFONFGPK_1_1	-	807954..807973	TATAAGACTGAGCGAAGCATTTTA	AAACTAAAATGCTTCGCTCAGTCT	NA	NA	NA
JFONFGPK_00836	JFONFGPK_00836	JFONFGPK_00836_gR78r	ACAATGATAACATTAACGAT	TGG	0.25	1650	74	0.0453988	0.493728	JFONFGPK_00836	JFONFGPK_00836	JFONFGPK_1_1	-	808956..808975	TATAACAATGATAACATTAACGAT	AAACATCGTTAATGTTATCATTGT	NA	NA	NA
JFONFGPK_00837	JFONFGPK_00837	JFONFGPK_00837_gR151r	ATATCGGTTAAAACGATATC	TGG	0.3	789	147	0.191157	0.64658	JFONFGPK_00837	JFONFGPK_00837	JFONFGPK_1_1	-	810682..810701	TATAATATCGGTTAAAACGATATC	AAACGATATCGTTTTAACCGATAT	NA	NA	NA
JFONFGPK_00838	JFONFGPK_00838	JFONFGPK_00838_gR139r	GTTAAAATAGTTTGGCTATT	AGG	0.25	1047	135	0.131451	0.620716	JFONFGPK_00838	JFONFGPK_00838	JFONFGPK_1_1	-	811452..811471	TATAGTTAAAATAGTTTGGCTATT	AAACAATAGCCAAACTATTTTAAC	NA	NA	NA
JFONFGPK_00839	JFONFGPK_00839	JFONFGPK_00839_gR13r	TTTTCAATATCAATAGTTTT	TGG	0.15	348	9	0.027439	0.408176	JFONFGPK_00839	JFONFGPK_00839	JFONFGPK_1_1	-	812469..812488	TATATTTTCAATATCAATAGTTTT	AAACAAAACTATTGATATTGAAAA	NA	NA	NA
JFONFGPK_00840	JFONFGPK_00840	JFONFGPK_00840_gR11r	AGTCATTTTGTCAAATTCTG	TGG	0.3	567	7	0.0127971	0.632752	JFONFGPK_00840	JFONFGPK_00840	JFONFGPK_1_1	-	813149..813168	TATAAGTCATTTTGTCAAATTCTG	AAACCAGAATTTGACAAAATGACT	NA	NA	NA
JFONFGPK_00841	yfnB	JFONFGPK_00841_gR45r	AATCAAGTAGGGTATGGTCA	AGG	0.4	702	41	0.0601173	0.621099	JFONFGPK_00841	yfnB	JFONFGPK_1_1	-	813753..813772	TATAAATCAAGTAGGGTATGGTCA	AAACTGACCATACCCTACTTGATT	NA	NA	NA
JFONFGPK_00842	gabD1	JFONFGPK_00842_gR27r	GAAGGACTTCATTTGTATAA	GGG	0.3	1398	23	0.0166909	0.600795	JFONFGPK_00842	gabD1	JFONFGPK_1_1	-	814531..814550	TATAGAAGGACTTCATTTGTATAA	AAACTTATACAAATGAAGTCCTTC	NA	NA	NA
JFONFGPK_00843	uvrC	JFONFGPK_00843_gR43r	AAGTAACAGCCAGGGCTGTC	TGG	0.55	1797	39	0.0219471	0.504668	JFONFGPK_00843	uvrC	JFONFGPK_1_1	-	816046..816065	TATAAAGTAACAGCCAGGGCTGTC	AAACGACAGCCCTGGCTGTTACTT	NA	NA	NA
JFONFGPK_00844	JFONFGPK_00844	JFONFGPK_00844_gR36r	CATTAAAGGTCTTAATGGCA	TGG	0.35	603	32	0.0548885	0.527378	JFONFGPK_00844	JFONFGPK_00844	JFONFGPK_1_1	-	818020..818039	TATACATTAAAGGTCTTAATGGCA	AAACTGCCATTAAGACCTTTAATG	NA	NA	NA
JFONFGPK_00845	pepV	JFONFGPK_00845_gR14r	AACTTCTGCTTTAAAATCAA	TGG	0.25	1410	10	0.00719424	0.733653	JFONFGPK_00845	pepV	JFONFGPK_1_1	-	818725..818744	TATAAACTTCTGCTTTAAAATCAA	AAACTTGATTTTAAAGCAGAAGTT	NA	NA	NA
JFONFGPK_00846	mnmE	JFONFGPK_00846_gR1340f	ACCAAGAGGGGTTGAAATGG	CGG	0.5	1377	34	0.0250553	0.667905	JFONFGPK_00846	mnmE	JFONFGPK_1_1	+	821515..821534	TATAACCAAGAGGGGTTGAAATGG	AAACCCATTTCAACCCCTCTTGGT	NA	NA	NA
JFONFGPK_00847	JFONFGPK_00847	JFONFGPK_00847_gR25r	GCATGCTCCCCTGCTGTCTT	AGG	0.6	136	21	0.181034	0.528405	JFONFGPK_00847	JFONFGPK_00847	JFONFGPK_1_1	-	821757..821776	TATAGCATGCTCCCCTGCTGTCTT	AAACAAGACAGCAGGGGAGCATGC	NA	NA	NA
JFONFGPK_00848	rplJ	JFONFGPK_00848_gR244r	TTAGAAAATGCTACTGCAGA	TGG	0.35	501	240	0.49896	0.479569	JFONFGPK_00848	rplJ	JFONFGPK_1_1	-	822141..822160	TATATTAGAAAATGCTACTGCAGA	AAACTCTGCAGTAGCATTTTCTAA	NA	NA	NA
JFONFGPK_00849	rplL	JFONFGPK_00849_gR57r	TTACAAGATCGTTAAGCTCA	AGG	0.35	366	53	0.153179	0.576926	JFONFGPK_00849	rplL	JFONFGPK_1_1	-	822519..822538	TATATTACAAGATCGTTAAGCTCA	AAACTGAGCTTAACGATCTTGTAA	NA	NA	NA
JFONFGPK_00850	JFONFGPK_00850	JFONFGPK_00850_gR44r	CTCTAAAAGACTGATAAATC	GGG	0.3	145	40	0.32	0.641923	JFONFGPK_00850	JFONFGPK_00850	JFONFGPK_1_1	-	822863..822882	TATACTCTAAAAGACTGATAAATC	AAACGATTTATCAGTCTTTTAGAG	NA	NA	NA
JFONFGPK_00851	JFONFGPK_00851	JFONFGPK_00851_gR20r	ACTCTTTTCAGTCTCACTAG	GGG	0.4	369	16	0.0458453	0.434364	JFONFGPK_00851	JFONFGPK_00851	JFONFGPK_1_1	-	823377..823396	TATAACTCTTTTCAGTCTCACTAG	AAACCTAGTGAGACTGAAAAGAGT	NA	NA	NA
JFONFGPK_00852	JFONFGPK_00852	JFONFGPK_00852_gR69r	CACAAAAGCCAATACACTCA	TGG	0.4	324	65	0.213816	0.576827	JFONFGPK_00852	JFONFGPK_00852	JFONFGPK_1_1	-	823969..823988	TATACACAAAAGCCAATACACTCA	AAACTGAGTGTATTGGCTTTTGTG	NA	NA	NA
JFONFGPK_00853	JFONFGPK_00853	JFONFGPK_00853_gR31r	CTGAGTTGACGGCCTCGAAT	TGG	0.55	210	27	0.142105	0.362085	JFONFGPK_00853	JFONFGPK_00853	JFONFGPK_1_1	-	824570..824589	TATACTGAGTTGACGGCCTCGAAT	AAACATTCGAGGCCGTCAACTCAG	NA	NA	NA
JFONFGPK_00854	JFONFGPK_00854	JFONFGPK_00854_gR94r	CTAATATCCAATTGATAGTT	AGG	0.25	696	90	0.133136	0.584417	JFONFGPK_00854	JFONFGPK_00854	JFONFGPK_1_1	-	825107..825126	TATACTAATATCCAATTGATAGTT	AAACAACTATCAATTGGATATTAG	NA	NA	NA
JFONFGPK_00855	srrA	JFONFGPK_00855_gR23r	AATTTCTTTATCATCATCTA	TGG	0.2	687	19	0.0284858	0.648407	JFONFGPK_00855	srrA	JFONFGPK_1_1	-	825882..825901	TATAAATTTCTTTATCATCATCTA	AAACTAGATGATGATAAAGAAATT	NA	NA	NA
JFONFGPK_00856	rcsC_1	JFONFGPK_00856_gR47r	TCCAAAGACAATTTCAACGA	CGG	0.35	1347	43	0.0324039	0.559961	JFONFGPK_00856	rcsC_1	JFONFGPK_1_1	-	826585..826604	TATATCCAAAGACAATTTCAACGA	AAACTCGTTGAAATTGTCTTTGGA	NA	NA	NA
JFONFGPK_00857	srtA	JFONFGPK_00857_gR70r	AGGTAACGGCTACCAACATA	AGG	0.45	141	66	0.545455	0.573237	JFONFGPK_00857	srtA	JFONFGPK_1_1	-	828102..828121	TATAAGGTAACGGCTACCAACATA	AAACTATGTTGGTAGCCGTTACCT	NA	NA	NA
JFONFGPK_00858	btuD_2	JFONFGPK_00858_gR71r	CATGTACAATGAACCATTTA	GGG	0.3	618	67	0.11204	0.634949	JFONFGPK_00858	btuD_2	JFONFGPK_1_1	-	828358..828377	TATACATGTACAATGAACCATTTA	AAACTAAATGGTTCATTGTACATG	NA	NA	NA
JFONFGPK_00859	bcrA_1	JFONFGPK_00859_gR50r	CATATTGACATTATTCAATA	TGG	0.2	690	46	0.0686567	0.543067	JFONFGPK_00859	bcrA_1	JFONFGPK_1_1	-	829036..829055	TATACATATTGACATTATTCAATA	AAACTATTGAATAATGTCAATATG	NA	NA	NA
JFONFGPK_00860	JFONFGPK_00860	JFONFGPK_00860_gR78r	ATAACATCACACAAATAATA	GGG	0.2	750	74	0.10137	0.667738	JFONFGPK_00860	JFONFGPK_00860	JFONFGPK_1_1	-	829759..829778	TATAATAACATCACACAAATAATA	AAACTATTATTTGTGTGATGTTAT	NA	NA	NA
JFONFGPK_00861	JFONFGPK_00861	JFONFGPK_00861_gR155r	TACACCTACTATTTGAAAGT	AGG	0.3	723	151	0.214794	0.527131	JFONFGPK_00861	JFONFGPK_00861	JFONFGPK_1_1	-	830588..830607	TATATACACCTACTATTTGAAAGT	AAACACTTTCAAATAGTAGGTGTA	NA	NA	NA
JFONFGPK_00862	JFONFGPK_00862	JFONFGPK_00862_gR13r	TCTCTCAAATTCCTAATACG	CGG	0.35	219	9	0.0452261	0.349999	JFONFGPK_00862	JFONFGPK_00862	JFONFGPK_1_1	-	831360..831379	TATATCTCTCAAATTCCTAATACG	AAACCGTATTAGGAATTTGAGAGA	NA	NA	NA
JFONFGPK_00863	JFONFGPK_00863	JFONFGPK_00863_gR35r	CACCCACTGGCCTTTTACGC	TGG	0.6	63	31	0.72093	0.590293	JFONFGPK_00863	JFONFGPK_00863	JFONFGPK_1_1	-	831754..831773	TATACACCCACTGGCCTTTTACGC	AAACGCGTAAAAGGCCAGTGGGTG	NA	NA	NA
JFONFGPK_00864	JFONFGPK_00864	JFONFGPK_00864_gR94r	TGAACTCGTTTACCTGTTAC	TGG	0.4	132	90	0.803571	0.484535	JFONFGPK_00864	JFONFGPK_00864	JFONFGPK_1_1	-	832150..832169	TATATGAACTCGTTTACCTGTTAC	AAACGTAACAGGTAAACGAGTTCA	NA	NA	NA
JFONFGPK_00865	JFONFGPK_00865	JFONFGPK_00865_gR114r	CCTTTTGCTTATATGCTCTT	AGG	0.35	222	110	0.544554	0.440019	JFONFGPK_00865	JFONFGPK_00865	JFONFGPK_1_1	-	832323..832342	TATACCTTTTGCTTATATGCTCTT	AAACAAGAGCATATAAGCAAAAGG	NA	NA	NA
JFONFGPK_00866	JFONFGPK_00866	JFONFGPK_00866_gR46r	GGATTATCCAAAGCCTTACA	TGG	0.4	222	42	0.207921	0.498925	JFONFGPK_00866	JFONFGPK_00866	JFONFGPK_1_1	-	832549..832568	TATAGGATTATCCAAAGCCTTACA	AAACTGTAAGGCTTTGGATAATCC	NA	NA	NA
JFONFGPK_00867	JFONFGPK_00867	JFONFGPK_00867_gR23r	TCCATTTTCATCCTTTTCCA	AGG	0.35	384	19	0.0521978	0.560259	JFONFGPK_00867	JFONFGPK_00867	JFONFGPK_1_1	-	832778..832797	TATATCCATTTTCATCCTTTTCCA	AAACTGGAAAAGGATGAAAATGGA	NA	NA	NA
JFONFGPK_00868	dacA_1	JFONFGPK_00868_gR133r	GTCAAAGAGGCAATAGCATC	TGG	0.45	1206	129	0.108769	0.632752	JFONFGPK_00868	dacA_1	JFONFGPK_1_1	-	833564..833583	TATAGTCAAAGAGGCAATAGCATC	AAACGATGCTATTGCCTCTTTGAC	NA	NA	NA
JFONFGPK_00869	JFONFGPK_00869	JFONFGPK_00869_gR920f	TATAAGGTTAATGAGAGTGA	AGG	0.3	963	40	0.0424178	0.538424	JFONFGPK_00869	JFONFGPK_00869	JFONFGPK_1_1	+	835660..835679	TATATATAAGGTTAATGAGAGTGA	AAACTCACTCTCATTAACCTTATA	NA	NA	NA
JFONFGPK_00870	fpgS_2	JFONFGPK_00870_gR64r	CAAAGCATACGTTTTAAGCC	TGG	0.4	1278	60	0.0476948	0.407032	JFONFGPK_00870	fpgS_2	JFONFGPK_1_1	-	836111..836130	TATACAAAGCATACGTTTTAAGCC	AAACGGCTTAAAACGTATGCTTTG	NA	NA	NA
JFONFGPK_00871	folE	JFONFGPK_00871_gR91r	TCAAGAAGACCTTCCCGATT	TGG	0.45	585	87	0.153982	0.67977	JFONFGPK_00871	folE	JFONFGPK_1_1	-	837444..837463	TATATCAAGAAGACCTTCCCGATT	AAACAATCGGGAAGGTCTTCTTGA	NA	NA	NA
JFONFGPK_00872	folP	JFONFGPK_00872_gR187r	GCGCTTACAAATTGGCAACC	TGG	0.5	801	183	0.234315	0.469696	JFONFGPK_00872	folP	JFONFGPK_1_1	-	838133..838152	TATAGCGCTTACAAATTGGCAACC	AAACGGTTGCCAATTTGTAAGCGC	NA	NA	NA
JFONFGPK_00873	folB	JFONFGPK_00873_gR48r	GTTCTTCTTTAAAGGCTCCA	TGG	0.4	360	44	0.129412	0.406486	JFONFGPK_00873	folB	JFONFGPK_1_1	-	838801..838820	TATAGTTCTTCTTTAAAGGCTCCA	AAACTGGAGCCTTTAAAGAAGAAC	NA	NA	NA
JFONFGPK_00874	folK	JFONFGPK_00874_gR35r	AGCTGCTCGGTCCCCCATAT	TGG	0.6	501	31	0.0644491	0.429416	JFONFGPK_00874	folK	JFONFGPK_1_1	-	839144..839163	TATAAGCTGCTCGGTCCCCCATAT	AAACATATGGGGGACCGAGCAGCT	NA	NA	NA
JFONFGPK_00875	murB	JFONFGPK_00875_gR49r	GTGTAAGTGTAATGTTTTAG	GGG	0.3	888	45	0.0518433	0.673141	JFONFGPK_00875	murB	JFONFGPK_1_1	-	839808..839827	TATAGTGTAAGTGTAATGTTTTAG	AAACCTAAAACATTACACTTACAC	NA	NA	NA
JFONFGPK_00876	potA_2	JFONFGPK_00876_gR16r	ACATTGTTAAATGTGATAAT	TGG	0.2	1155	12	0.0105727	0.521402	JFONFGPK_00876	potA_2	JFONFGPK_1_1	-	840708..840727	TATAACATTGTTAAATGTGATAAT	AAACATTATCACATTTAACAATGT	NA	NA	NA
JFONFGPK_00877	potB	JFONFGPK_00877_gR37r	AAGAGAATCCATAAGAAGTA	AGG	0.3	795	33	0.0425806	0.519714	JFONFGPK_00877	potB	JFONFGPK_1_1	-	841867..841886	TATAAAGAGAATCCATAAGAAGTA	AAACTACTTCTTATGGATTCTCTT	NA	NA	NA
JFONFGPK_00878	ydcV	JFONFGPK_00878_gR20r	GACACTCGCTAAATAAAGAT	TGG	0.35	777	16	0.0211361	0.639484	JFONFGPK_00878	ydcV	JFONFGPK_1_1	-	842641..842660	TATAGACACTCGCTAAATAAAGAT	AAACATCTTTATTTAGCGAGTGTC	NA	NA	NA
JFONFGPK_00879	potD	JFONFGPK_00879_gR23r	ACCCAAAACTCCTGCTAGAA	AGG	0.45	1074	19	0.0180266	0.526851	JFONFGPK_00879	potD	JFONFGPK_1_1	-	843413..843432	TATAACCCAAAACTCCTGCTAGAA	AAACTTCTAGCAGGAGTTTTGGGT	NA	NA	NA
JFONFGPK_00880	dcuR	JFONFGPK_00880_gR633f	CGATGGATAAAATCCACCAT	AGG	0.4	666	30	0.0464396	0.614888	JFONFGPK_00880	dcuR	JFONFGPK_1_1	+	845138..845157	TATACGATGGATAAAATCCACCAT	AAACATGGTGGATTTTATCCATCG	NA	NA	NA
JFONFGPK_00881	dcuS	JFONFGPK_00881_gR1527f	AAACTGGCCCATAAACGTAG	TGG	0.45	1542	12	0.00788436	0.36056	JFONFGPK_00881	dcuS	JFONFGPK_1_1	+	846678..846697	TATAAAACTGGCCCATAAACGTAG	AAACCTACGTTTATGGGCCAGTTT	NA	NA	NA
JFONFGPK_00882	cimH	JFONFGPK_00882_gR86r	CAGATAAACAGGCAAGGGAA	CGG	0.45	1332	82	0.0625	0.5211	JFONFGPK_00882	cimH	JFONFGPK_1_1	-	846952..846971	TATACAGATAAACAGGCAAGGGAA	AAACTTCCCTTGCCTGTTTATCTG	NA	NA	NA
JFONFGPK_00883	JFONFGPK_00883	JFONFGPK_00883_gR32r	GAACGTTTTGGCTTGTTCAA	GGG	0.4	1167	28	0.0244115	0.614183	JFONFGPK_00883	JFONFGPK_00883	JFONFGPK_1_1	-	848260..848279	TATAGAACGTTTTGGCTTGTTCAA	AAACTTGAACAAGCCAAAACGTTC	NA	NA	NA
JFONFGPK_00884	adh	JFONFGPK_00884_gR1070f	TAACTTCTTATAAGGTTGAG	AGG	0.3	1092	19	0.0177239	0.583293	JFONFGPK_00884	adh	JFONFGPK_1_1	+	850534..850553	TATATAACTTCTTATAAGGTTGAG	AAACCTCAACCTTATAAGAAGTTA	NA	NA	NA
JFONFGPK_00885	aphA	JFONFGPK_00885_gR23r	ACTAACTGTAAACAGGATAC	TGG	0.35	732	19	0.0266854	0.596843	JFONFGPK_00885	aphA	JFONFGPK_1_1	-	850785..850804	TATAACTAACTGTAAACAGGATAC	AAACGTATCCTGTTTACAGTTAGT	NA	NA	NA
JFONFGPK_00886	clcA	JFONFGPK_00886_gR32r	AATAATTGATTTGTTGGAAA	AGG	0.2	1533	28	0.0185063	0.697264	JFONFGPK_00886	clcA	JFONFGPK_1_1	-	851703..851722	TATAAATAATTGATTTGTTGGAAA	AAACTTTCCAACAAATCAATTATT	NA	NA	NA
JFONFGPK_00887	neuA	JFONFGPK_00887_gR86r	AAATACAATGCCTCCTTTTG	GGG	0.35	615	82	0.137815	0.674926	JFONFGPK_00887	neuA	JFONFGPK_1_1	-	853452..853471	TATAAAATACAATGCCTCCTTTTG	AAACCAAAAGGAGGCATTGTATTT	NA	NA	NA
JFONFGPK_00888	JFONFGPK_00888	JFONFGPK_00888_gR42r	CATAGCATAAGATAAACGTA	AGG	0.3	1128	38	0.034296	0.591719	JFONFGPK_00888	JFONFGPK_00888	JFONFGPK_1_1	-	854202..854221	TATACATAGCATAAGATAAACGTA	AAACTACGTTTATCTTATGCTATG	NA	NA	NA
JFONFGPK_00889	JFONFGPK_00889	JFONFGPK_00889_gR38r	CATCAAACGTTCTCTTGGCA	TGG	0.45	681	34	0.0514372	0.4095	JFONFGPK_00889	JFONFGPK_00889	JFONFGPK_1_1	-	855374..855393	TATACATCAAACGTTCTCTTGGCA	AAACTGCCAAGAGAACGTTTGATG	NA	NA	NA
JFONFGPK_00890	JFONFGPK_00890	JFONFGPK_00890_gR686f	AGTTATTCCAATAATCGGTT	TGG	0.3	696	7	0.010355	0.406798	JFONFGPK_00890	JFONFGPK_00890	JFONFGPK_1_1	+	856691..856710	TATAAGTTATTCCAATAATCGGTT	AAACAACCGATTATTGGAATAACT	NA	NA	NA
JFONFGPK_00891	rex	JFONFGPK_00891_gR618f	AAGCGCTTTGCAGTCGCTTT	TGG	0.5	645	24	0.0384	0.556121	JFONFGPK_00891	rex	JFONFGPK_1_1	+	857328..857347	TATAAAGCGCTTTGCAGTCGCTTT	AAACAAAGCGACTGCAAAGCGCTT	NA	NA	NA
JFONFGPK_00892	JFONFGPK_00892	JFONFGPK_00892_gR301f	TGTTTGGACTGATTGTATAA	AGG	0.3	348	44	0.134146	0.724053	JFONFGPK_00892	JFONFGPK_00892	JFONFGPK_1_1	+	857907..857926	TATATGTTTGGACTGATTGTATAA	AAACTTATACAATCAGTCCAAACA	NA	NA	NA
JFONFGPK_00893	iscS_2	JFONFGPK_00893_gR1103f	AGGACTAAGTGGTGTGGTGG	CGG	0.55	1128	22	0.0198556	0.51615	JFONFGPK_00893	iscS_2	JFONFGPK_1_1	+	859046..859065	TATAAGGACTAAGTGGTGTGGTGG	AAACCCACCACACCACTTAGTCCT	NA	NA	NA
JFONFGPK_00894	prs2	JFONFGPK_00894_gR851f	ATTGATCATAATTTCTCCAT	TGG	0.25	981	127	0.132154	0.416024	JFONFGPK_00894	prs2	JFONFGPK_1_1	+	859918..859937	TATAATTGATCATAATTTCTCCAT	AAACATGGAGAAATTATGATCAAT	NA	NA	NA
JFONFGPK_00895	yjbK	JFONFGPK_00895_gR565f	GAGTTTTATATTCGATTTCT	AGG	0.25	579	11	0.019678	0.467167	JFONFGPK_00895	yjbK	JFONFGPK_1_1	+	860752..860771	TATAGAGTTTTATATTCGATTTCT	AAACAGAAATCGAATATAAAACTC	NA	NA	NA
JFONFGPK_00896	yjbM	JFONFGPK_00896_gR37r	TCACCAACTGTTTGGATATA	AGG	0.35	672	33	0.0506135	0.425122	JFONFGPK_00896	yjbM	JFONFGPK_1_1	-	860903..860922	TATATCACCAACTGTTTGGATATA	AAACTATATCCAAACAGTTGGTGA	NA	NA	NA
JFONFGPK_00897	nadK	JFONFGPK_00897_gR69r	TGGAGGCGACGCGTTTACTT	TGG	0.55	837	65	0.0795594	0.460546	JFONFGPK_00897	nadK	JFONFGPK_1_1	-	861581..861600	TATATGGAGGCGACGCGTTTACTT	AAACAAGTAAACGCGTCGCCTCCA	NA	NA	NA
JFONFGPK_00898	rluD_2	JFONFGPK_00898_gR143r	TCCCACTTGCAATAAATAAA	TGG	0.3	906	139	0.156885	0.641029	JFONFGPK_00898	rluD_2	JFONFGPK_1_1	-	862488..862507	TATATCCCACTTGCAATAAATAAA	AAACTTTATTTATTGCAAGTGGGA	NA	NA	NA
JFONFGPK_00899	pta	JFONFGPK_00899_gR75r	CGCGCTCATCATTACCTTCT	GGG	0.5	996	71	0.0727459	0.772324	JFONFGPK_00899	pta	JFONFGPK_1_1	-	863329..863348	TATACGCGCTCATCATTACCTTCT	AAACAGAAGGTAATGATGAGCGCG	NA	NA	NA
JFONFGPK_00900	ydfG	JFONFGPK_00900_gR20r	GGCTGAAGCCCCTGTTACTA	AGG	0.55	618	16	0.0267559	0.550076	JFONFGPK_00900	ydfG	JFONFGPK_1_1	-	864396..864415	TATAGGCTGAAGCCCCTGTTACTA	AAACTAGTAACAGGGGCTTCAGCC	NA	NA	NA
JFONFGPK_00901	sdh	JFONFGPK_00901_gR14r	GGCATGTGCTCCTTGATAAA	TGG	0.45	159	10	0.0719424	0.789387	JFONFGPK_00901	sdh	JFONFGPK_1_1	-	865004..865023	TATAGGCATGTGCTCCTTGATAAA	AAACTTTATCAAGGAGCACATGCC	NA	NA	NA
JFONFGPK_00902	JFONFGPK_00902	JFONFGPK_00902_gR668f	AGGTGTTAAGAGCGCTAAAA	TGG	0.4	690	19	0.0283582	0.432764	JFONFGPK_00902	JFONFGPK_00902	JFONFGPK_1_1	+	865997..866016	TATAAGGTGTTAAGAGCGCTAAAA	AAACTTTTAGCGCTCTTAACACCT	NA	NA	NA
JFONFGPK_00903	opuCA	JFONFGPK_00903_gR68r	TTCACGATCATTAATTTGAA	AGG	0.25	729	64	0.090268	0.528405	JFONFGPK_00903	opuCA	JFONFGPK_1_1	-	866519..866538	TATATTCACGATCATTAATTTGAA	AAACTTCAAATTAATGATCGTGAA	NA	NA	NA
JFONFGPK_00904	JFONFGPK_00904	JFONFGPK_00904_gR10r	TGGAAAGTTACAAACAAACT	AGG	0.3	1527	6	0.00398142	0.532796	JFONFGPK_00903,JFONFGPK_00904	opuCA,JFONFGPK_00904	JFONFGPK_1_1	-	867182..867201	TATATGGAAAGTTACAAACAAACT	AAACAGTTTGTTTGTAACTTTCCA	NA	NA	NA
JFONFGPK_00905	guaC	JFONFGPK_00905_gR21r	TATCTTCATAATCAAATACA	GGG	0.2	984	17	0.0176349	0.536796	JFONFGPK_00905	guaC	JFONFGPK_1_1	-	868997..869016	TATATATCTTCATAATCAAATACA	AAACTGTATTTGATTATGAAGATA	NA	NA	NA
JFONFGPK_00906	JFONFGPK_00906	JFONFGPK_00906_gR67r	TTACTTATTGTTAGACATTA	AGG	0.2	96	63	0.828947	0.532989	JFONFGPK_00906	JFONFGPK_00906	JFONFGPK_1_1	-	870149..870168	TATATTACTTATTGTTAGACATTA	AAACTAATGTCTAACAATAAGTAA	NA	NA	NA
JFONFGPK_00907	xpt	JFONFGPK_00907_gR102r	TACCAATTGCTTTCATCAAC	CGG	0.35	582	98	0.174377	0.565048	JFONFGPK_00907	xpt	JFONFGPK_1_1	-	870366..870385	TATATACCAATTGCTTTCATCAAC	AAACGTTGATGAAAGCAATTGGTA	NA	NA	NA
JFONFGPK_00908	pucK	JFONFGPK_00908_gR54r	AAAGCACATGCTGTAAGCCA	AGG	0.45	1284	50	0.039557	0.442145	JFONFGPK_00908	pucK	JFONFGPK_1_1	-	870899..870918	TATAAAAGCACATGCTGTAAGCCA	AAACTGGCTTACAGCATGTGCTTT	NA	NA	NA
JFONFGPK_00909	apbE	JFONFGPK_00909_gR862f	CAATGACTCTACTTAGTTGT	TGG	0.35	939	74	0.0805223	0.724053	JFONFGPK_00909	apbE	JFONFGPK_1_1	+	873041..873060	TATACAATGACTCTACTTAGTTGT	AAACACAACTAAGTAGAGTCATTG	NA	NA	NA
JFONFGPK_00910	xylH	JFONFGPK_00910_gR177f	AACAAGTCAATTGTTACAAA	TGG	0.25	186	6	0.0361446	0.571713	JFONFGPK_00910	xylH	JFONFGPK_1_1	+	873347..873366	TATAAACAAGTCAATTGTTACAAA	AAACTTTGTAACAATTGACTTGTT	NA	NA	NA
JFONFGPK_00911	tdk	JFONFGPK_00911_gR53r	AGCAACTTTTAAAATTTCAA	TGG	0.2	570	49	0.0890909	0.677268	JFONFGPK_00911	tdk	JFONFGPK_1_1	-	873559..873578	TATAAGCAACTTTTAAAATTTCAA	AAACTTGAAATTTTAAAAGTTGCT	NA	NA	NA
JFONFGPK_00912	prfA	JFONFGPK_00912_gR76r	TTTGTATCTGAGACAACATC	TGG	0.35	1080	72	0.0679245	0.493807	JFONFGPK_00912	prfA	JFONFGPK_1_1	-	874186..874205	TATATTTGTATCTGAGACAACATC	AAACGATGTTGTCTCAGATACAAA	NA	NA	NA
JFONFGPK_00913	prmC	JFONFGPK_00913_gR132r	CAGGAGTCACAGCTTGATTT	TGG	0.45	840	128	0.156098	0.645943	JFONFGPK_00913	prmC	JFONFGPK_1_1	-	875321..875340	TATACAGGAGTCACAGCTTGATTT	AAACAAATCAAGCTGTGACTCCTG	NA	NA	NA
JFONFGPK_00914	ywlC	JFONFGPK_00914_gR44r	CGTTTCTGTTGGTAAAACAA	GGG	0.35	591	40	0.0700525	0.689924	JFONFGPK_00914	ywlC	JFONFGPK_1_1	-	876056..876075	TATACGTTTCTGTTGGTAAAACAA	AAACTTGTTTTACCAACAGAAACG	NA	NA	NA
JFONFGPK_00915	JFONFGPK_00915	JFONFGPK_00915_gR16r	GGACAGTCCGTTTTACTTAA	TGG	0.4	453	12	0.0277136	0.490118	JFONFGPK_00915	JFONFGPK_00915	JFONFGPK_1_1	-	876636..876655	TATAGGACAGTCCGTTTTACTTAA	AAACTTAAGTAAAACGGACTGTCC	NA	NA	NA
JFONFGPK_00916	glyA	JFONFGPK_00916_gR59r	TCTTTCTTCTTCAGCATGAA	TGG	0.35	1257	55	0.0444624	0.571059	JFONFGPK_00916	glyA	JFONFGPK_1_1	-	877121..877140	TATATCTTTCTTCTTCAGCATGAA	AAACTTCATGCTGAAGAAGAAAGA	NA	NA	NA
JFONFGPK_00917	JFONFGPK_00917	JFONFGPK_00917_gR52r	AACAGTAACTCAGTGTCATT	GGG	0.35	978	48	0.0501044	0.595844	JFONFGPK_00917	JFONFGPK_00917	JFONFGPK_1_1	-	878377..878396	TATAAACAGTAACTCAGTGTCATT	AAACAATGACACTGAGTTACTGTT	NA	NA	NA
JFONFGPK_00918	JFONFGPK_00918	JFONFGPK_00918_gR65r	AACATTGTGATGAATAACAA	AGG	0.25	600	61	0.105172	0.688411	JFONFGPK_00918	JFONFGPK_00918	JFONFGPK_1_1	-	879368..879387	TATAAACATTGTGATGAATAACAA	AAACTTGTTATTCATCACAATGTT	NA	NA	NA
JFONFGPK_00919	JFONFGPK_00919	JFONFGPK_00919_gR22r	TTTAGGTACCCTTTCACATA	TGG	0.35	1725	18	0.0105572	0.559548	JFONFGPK_00919	JFONFGPK_00919	JFONFGPK_1_1	-	879934..879953	TATATTTAGGTACCCTTTCACATA	AAACTATGTGAAAGGGTACCTAAA	NA	NA	NA
JFONFGPK_00920	JFONFGPK_00920	JFONFGPK_00920_gR27r	CCTGAAGCACTCGCTTTAGG	AGG	0.55	1728	23	0.013466	0.504233	JFONFGPK_00920	JFONFGPK_00920	JFONFGPK_1_1	-	881660..881679	TATACCTGAAGCACTCGCTTTAGG	AAACCCTAAAGCGAGTGCTTCAGG	NA	NA	NA
JFONFGPK_00921	JFONFGPK_00921	JFONFGPK_00921_gR36r	TGATACAGGCCGTACCAGCA	TGG	0.55	1371	32	0.0236862	0.515963	JFONFGPK_00921	JFONFGPK_00921	JFONFGPK_1_1	-	883637..883656	TATATGATACAGGCCGTACCAGCA	AAACTGCTGGTACGGCCTGTATCA	NA	NA	NA
JFONFGPK_00922	ldh1	JFONFGPK_00922_gR820f	GTGATGTAAAAGCTAGAGCG	TGG	0.45	984	161	0.167012	0.367213	JFONFGPK_00922	ldh1	JFONFGPK_1_1	+	885937..885956	TATAGTGATGTAAAAGCTAGAGCG	AAACCGCTCTAGCTTTTACATCAC	NA	NA	NA
JFONFGPK_00923	gyrA	JFONFGPK_00923_gR74r	TCTTGCCACAATGACACTCA	TGG	0.45	2487	70	0.0283745	0.409097	JFONFGPK_00923	gyrA	JFONFGPK_1_1	-	886378..886397	TATATCTTGCCACAATGACACTCA	AAACTGAGTGTCATTGTGGCAAGA	NA	NA	NA
JFONFGPK_00924	strA	JFONFGPK_00924_gR41r	TAGTTTTCTTGCCCAAGACA	TGG	0.4	750	37	0.0506849	0.476005	JFONFGPK_00924	strA	JFONFGPK_1_1	-	888851..888870	TATATAGTTTTCTTGCCCAAGACA	AAACTGTCTTGGGCAAGAAAACTA	NA	NA	NA
JFONFGPK_00925	JFONFGPK_00925	JFONFGPK_00925_gR20r	AATAATAGCAACGTGATGAA	TGG	0.3	414	16	0.0406091	0.451805	JFONFGPK_00925	JFONFGPK_00925	JFONFGPK_1_1	-	889662..889681	TATAAATAATAGCAACGTGATGAA	AAACTTCATCACGTTGCTATTATT	NA	NA	NA
JFONFGPK_00926	JFONFGPK_00926	JFONFGPK_00926_gR64r	TTTTTAGCAAGTTTTACAGC	AGG	0.3	120	60	0.6	0.553658	JFONFGPK_00926	JFONFGPK_00926	JFONFGPK_1_1	-	890606..890625	TATATTTTTAGCAAGTTTTACAGC	AAACGCTGTAAAACTTGCTAAAAA	tandemT	NA	NA
JFONFGPK_00927	JFONFGPK_00927	JFONFGPK_00927_gR198r	CAACAGCATCTTTGGATTCT	TGG	0.4	369	194	0.555874	0.600862	JFONFGPK_00927	JFONFGPK_00927	JFONFGPK_1_1	-	890867..890886	TATACAACAGCATCTTTGGATTCT	AAACAGAATCCAAAGATGCTGTTG	NA	NA	NA
JFONFGPK_00928	dagK_2	JFONFGPK_00928_gR879f	CTTTCTTTCTTTCCAGAATT	AGG	0.3	912	30	0.0336323	0.555196	JFONFGPK_00928	dagK_2	JFONFGPK_1_1	+	891953..891972	TATACTTTCTTTCTTTCCAGAATT	AAACAATTCTGGAAAGAAAGAAAG	NA	NA	NA
JFONFGPK_00929	JFONFGPK_00929	JFONFGPK_00929_gR640f	GTAAACTTTGTTTAAAGGTT	TGG	0.25	651	8	0.0126783	0.539915	JFONFGPK_00929	JFONFGPK_00929	JFONFGPK_1_1	+	892742..892761	TATAGTAAACTTTGTTTAAAGGTT	AAACAACCTTTAAACAAAGTTTAC	NA	NA	NA
JFONFGPK_00930	JFONFGPK_00930	JFONFGPK_00930_gR426f	TCCTTCCAATAAGGTAATGA	TGG	0.35	441	12	0.0285036	0.478767	JFONFGPK_00930	JFONFGPK_00930	JFONFGPK_1_1	+	893175..893194	TATATCCTTCCAATAAGGTAATGA	AAACTCATTACCTTATTGGAAGGA	NA	NA	NA
JFONFGPK_00931	rbgA	JFONFGPK_00931_gR28r	CTGGCTTTGGACATGTGCCC	AGG	0.6	849	24	0.0289505	0.310466	JFONFGPK_00931	rbgA	JFONFGPK_1_1	-	893449..893468	TATACTGGCTTTGGACATGTGCCC	AAACGGGCACATGTCCAAAGCCAG	NA	NA	NA
JFONFGPK_00932	rnhB	JFONFGPK_00932_gR10r	TTAATAGCTTTAATACTAGT	CGG	0.2	792	6	0.00777202	0.504233	JFONFGPK_00931,JFONFGPK_00932	rbgA,rnhB	JFONFGPK_1_1	-	894269..894288	TATATTAATAGCTTTAATACTAGT	AAACACTAGTATTAAAGCTATTAA	NA	NA	NA
JFONFGPK_00933	dprA	JFONFGPK_00933_gR122r	ATGCTTACAACCAGAAACAA	CGG	0.35	837	118	0.144431	0.718006	JFONFGPK_00933	dprA	JFONFGPK_1_1	-	895237..895256	TATAATGCTTACAACCAGAAACAA	AAACTTGTTTCTGGTTGTAAGCAT	NA	NA	NA
JFONFGPK_00934	topA	JFONFGPK_00934_gR106r	TCAATAGTCTTAGCTTTGGC	AGG	0.4	2130	102	0.0483412	0.625388	JFONFGPK_00934	topA	JFONFGPK_1_1	-	896164..896183	TATATCAATAGTCTTAGCTTTGGC	AAACGCCAAAGCTAAGACTATTGA	NA	NA	NA
JFONFGPK_00935	JFONFGPK_00935	JFONFGPK_00935_gR448f	TTCGAATACTTAGAAAGGAG	AGG	0.35	483	32	0.0691145	0.597283	JFONFGPK_00935	JFONFGPK_00935	JFONFGPK_1_1	+	898697..898716	TATATTCGAATACTTAGAAAGGAG	AAACCTCCTTTCTAAGTATTCGAA	NA	NA	NA
JFONFGPK_00936	JFONFGPK_00936	JFONFGPK_00936_gR46r	ATAAGGAGAGACATCAAAAT	AGG	0.3	546	42	0.0798479	0.620776	JFONFGPK_00936	JFONFGPK_00936	JFONFGPK_1_1	-	899203..899222	TATAATAAGGAGAGACATCAAAAT	AAACATTTTGATGTCTCTCCTTAT	NA	NA	NA
JFONFGPK_00937	ldhD	JFONFGPK_00937_gR89r	AGTTAAGGGAGACTCCGTCA	AGG	0.5	993	85	0.0873587	0.411502	JFONFGPK_00937	ldhD	JFONFGPK_1_1	-	899806..899825	TATAAGTTAAGGGAGACTCCGTCA	AAACTGACGGAGTCTCCCTTAACT	NA	NA	NA
JFONFGPK_00938	JFONFGPK_00938	JFONFGPK_00938_gR39r	GATCCGTCAATTGTTTGGAC	TGG	0.45	666	35	0.0541796	0.566413	JFONFGPK_00938	JFONFGPK_00938	JFONFGPK_1_1	-	900853..900872	TATAGATCCGTCAATTGTTTGGAC	AAACGTCCAAACAATTGACGGATC	NA	NA	NA
JFONFGPK_00939	JFONFGPK_00939	JFONFGPK_00939_gR30r	TAAGTGTAGGGGTTTGAGCT	AGG	0.45	717	26	0.0373027	0.689924	JFONFGPK_00939	JFONFGPK_00939	JFONFGPK_1_1	-	901502..901521	TATATAAGTGTAGGGGTTTGAGCT	AAACAGCTCAAACCCCTACACTTA	NA	NA	NA
JFONFGPK_00940	trmFO	JFONFGPK_00940_gR71r	ACCGCGCTTAGCAATCTGAT	AGG	0.5	1347	67	0.0504898	0.515913	JFONFGPK_00940	trmFO	JFONFGPK_1_1	-	902410..902429	TATAACCGCGCTTAGCAATCTGAT	AAACATCAGATTGCTAAGCGCGGT	NA	NA	NA
JFONFGPK_00941	oadA_1	JFONFGPK_00941_gR97r	TTGTCTAAGATGGTAAGGAC	AGG	0.4	1383	93	0.0682318	0.467701	JFONFGPK_00941	oadA_1	JFONFGPK_1_1	-	903959..903978	TATATTGTCTAAGATGGTAAGGAC	AAACGTCCTTACCATCTTAGACAA	NA	NA	NA
JFONFGPK_00942	JFONFGPK_00942	JFONFGPK_00942_gR11r	TAAGATATCAATAAAGGAAT	AGG	0.2	315	7	0.0237288	0.662049	JFONFGPK_00942	JFONFGPK_00942	JFONFGPK_1_1	-	905298..905317	TATATAAGATATCAATAAAGGAAT	AAACATTCCTTTATTGATATCTTA	NA	NA	NA
JFONFGPK_00943	JFONFGPK_00943	JFONFGPK_00943_gR93r	CAGTAGCGGGTGCTGCTGGC	TGG	0.7	351	89	0.268882	0.347867	JFONFGPK_00943	JFONFGPK_00943	JFONFGPK_1_1	-	905694..905713	TATACAGTAGCGGGTGCTGCTGGC	AAACGCCAGCAGCACCCGCTACTG	NA	NA	NA
JFONFGPK_00944	gcdB_1	JFONFGPK_00944_gR33r	GATGAGCCAATCCTGACGAT	TGG	0.5	1131	29	0.0261026	0.495504	JFONFGPK_00944	gcdB_1	JFONFGPK_1_1	-	905994..906013	TATAGATGAGCCAATCCTGACGAT	AAACATCGTCAGGATTGGCTCATC	NA	NA	NA
JFONFGPK_00945	citG	JFONFGPK_00945_gR842f	TTCATAAAGCAAAGCTTTTA	AGG	0.25	885	40	0.0462428	0.616528	JFONFGPK_00945	citG	JFONFGPK_1_1	+	908120..908139	TATATTCATAAAGCAAAGCTTTTA	AAACTAAAAGCTTTGCTTTATGAA	NA	NA	NA
JFONFGPK_00946	rspR	JFONFGPK_00946_gR684f	TGTTTAACGGCTTCGATAAT	AGG	0.35	696	9	0.0133136	0.570756	JFONFGPK_00946	rspR	JFONFGPK_1_1	+	908839..908858	TATATGTTTAACGGCTTCGATAAT	AAACATTATCGAAGCCGTTAAACA	NA	NA	NA
JFONFGPK_00947	citN	JFONFGPK_00947_gR1373f	GTACATAAAGACAATAATCA	TGG	0.25	1404	28	0.0202312	0.655264	JFONFGPK_00947	citN	JFONFGPK_1_1	+	910381..910400	TATAGTACATAAAGACAATAATCA	AAACTGATTATTGTCTTTATGTAC	NA	NA	NA
JFONFGPK_00948	JFONFGPK_00948	JFONFGPK_00948_gR62r	TATTTCTGTACTAAGGGACG	AGG	0.4	324	58	0.190789	0.354914	JFONFGPK_00948	JFONFGPK_00948	JFONFGPK_1_1	-	910866..910885	TATATATTTCTGTACTAAGGGACG	AAACCGTCCCTTAGTACAGAAATA	NA	NA	NA
JFONFGPK_00949	cfiA	JFONFGPK_00949_gR32r	AAGATACTCTTTACCGTCAA	TGG	0.35	399	28	0.0738786	0.532456	JFONFGPK_00949	cfiA	JFONFGPK_1_1	-	911213..911232	TATAAAGATACTCTTTACCGTCAA	AAACTTGACGGTAAAGAGTATCTT	NA	NA	NA
JFONFGPK_00950	gcdB_2	JFONFGPK_00950_gR32r	AATTTGAGGAATGGTGATGG	AGG	0.4	1122	28	0.0254083	0.521402	JFONFGPK_00950	gcdB_2	JFONFGPK_1_1	-	911656..911675	TATAAATTTGAGGAATGGTGATGG	AAACCCATCACCATTCCTCAAATT	NA	NA	NA
JFONFGPK_00951	JFONFGPK_00951	JFONFGPK_00951_gR24r	GCTCAAAGGAACTAATCAAA	TGG	0.35	135	20	0.173913	0.718422	JFONFGPK_00951	JFONFGPK_00951	JFONFGPK_1_1	-	912787..912806	TATAGCTCAAAGGAACTAATCAAA	AAACTTTGATTAGTTCCTTTGAGC	NA	NA	NA
JFONFGPK_00952	citD	JFONFGPK_00952_gR26r	TGATTCAAGTGAACCAGCAA	CGG	0.4	309	22	0.0761246	0.653386	JFONFGPK_00952	citD	JFONFGPK_1_1	-	912959..912978	TATATGATTCAAGTGAACCAGCAA	AAACTTGCTGGTTCACTTGAATCA	NA	NA	NA
JFONFGPK_00953	citE	JFONFGPK_00953_gR40r	AGCATGGCTGCATTGGCACC	AGG	0.6	888	36	0.0414747	0.583538	JFONFGPK_00953	citE	JFONFGPK_1_1	-	913269..913288	TATAAGCATGGCTGCATTGGCACC	AAACGGTGCCAATGCAGCCATGCT	NA	NA	NA
JFONFGPK_00954	citF	JFONFGPK_00954_gR37r	TATTGGTCGGCGTATGGTTG	AGG	0.5	1533	33	0.021811	0.660566	JFONFGPK_00954	citF	JFONFGPK_1_1	-	914156..914175	TATATATTGGTCGGCGTATGGTTG	AAACCAACCATACGCCGACCAATA	NA	NA	NA
JFONFGPK_00955	citX	JFONFGPK_00955_gR42r	CTCTTAACATATCACTAAGT	TGG	0.3	579	38	0.0679785	0.688089	JFONFGPK_00955	citX	JFONFGPK_1_1	-	915686..915705	TATACTCTTAACATATCACTAAGT	AAACACTTAGTGATATGTTAAGAG	NA	NA	NA
JFONFGPK_00956	oadA_2	JFONFGPK_00956_gR18r	GTAAAACTGTTTCCGTTATA	CGG	0.3	1395	14	0.0101818	0.567064	JFONFGPK_00956	oadA_2	JFONFGPK_1_1	-	916255..916274	TATAGTAAAACTGTTTCCGTTATA	AAACTATAACGGAAACAGTTTTAC	NA	NA	NA
JFONFGPK_00957	citC	JFONFGPK_00957_gR1044f	ACTTTTGAAATAGTGTAGTA	AGG	0.25	1053	6	0.00580833	0.377432	JFONFGPK_00957	citC	JFONFGPK_1_1	+	918772..918791	TATAACTTTTGAAATAGTGTAGTA	AAACTACTACACTATTTCAAAAGT	NA	NA	NA
JFONFGPK_00958	JFONFGPK_00958	JFONFGPK_00958_gR474f	AGAGCTTTTCTTATTCTCTT	TGG	0.3	483	6	0.012959	0.544941	JFONFGPK_00958	JFONFGPK_00958	JFONFGPK_1_1	+	919343..919362	TATAAGAGCTTTTCTTATTCTCTT	AAACAAGAGAATAAGAAAAGCTCT	NA	NA	NA
JFONFGPK_00959	xerS	JFONFGPK_00959_gR1031f	CCAGGGCATGATAGCCTTGT	AGG	0.55	1071	37	0.0352046	0.484618	JFONFGPK_00959	xerS	JFONFGPK_1_1	+	921082..921101	TATACCAGGGCATGATAGCCTTGT	AAACACAAGGCTATCATGCCCTGG	NA	NA	NA
JFONFGPK_00960	JFONFGPK_00960	JFONFGPK_00960_gR152r	CACATTGAATAGATGCAATA	AGG	0.3	699	148	0.217968	0.447287	JFONFGPK_00960	JFONFGPK_00960	JFONFGPK_1_1	-	921755..921774	TATACACATTGAATAGATGCAATA	AAACTATTGCATCTATTCAATGTG	NA	NA	NA
JFONFGPK_00961	ffh	JFONFGPK_00961_gR1538f	AAACACATCTTGCAAACGTT	GGG	0.35	1563	22	0.0142579	0.520399	JFONFGPK_00961	ffh	JFONFGPK_1_1	+	923943..923962	TATAAAACACATCTTGCAAACGTT	AAACAACGTTTGCAAGATGTGTTT	NA	NA	NA
JFONFGPK_00962	JFONFGPK_00962	JFONFGPK_00962_gR295f	AAGCTGCATAAAATTCAAAA	AGG	0.25	342	44	0.136646	0.74177	JFONFGPK_00962	JFONFGPK_00962	JFONFGPK_1_1	+	924277..924296	TATAAAGCTGCATAAAATTCAAAA	AAACTTTTGAATTTTATGCAGCTT	NA	NA	NA
JFONFGPK_00963	nagR_2	JFONFGPK_00963_gR630f	CTTGGTAAGCGACTACCAAT	TGG	0.45	699	66	0.0972018	0.620716	JFONFGPK_00963	nagR_2	JFONFGPK_1_1	+	925042..925061	TATACTTGGTAAGCGACTACCAAT	AAACATTGGTAGTCGCTTACCAAG	NA	NA	NA
JFONFGPK_00964	JFONFGPK_00964	JFONFGPK_00964_gR1375f	CTAAACTCAACAATAATCCT	AGG	0.3	1434	56	0.039604	0.620716	JFONFGPK_00964	JFONFGPK_00964	JFONFGPK_1_1	+	926568..926587	TATACTAAACTCAACAATAATCCT	AAACAGGATTATTGTTGAGTTTAG	NA	NA	NA
JFONFGPK_00965	guaA	JFONFGPK_00965_gR66r	TAGCAATAAGCTGATTGTAC	TGG	0.35	1563	62	0.0401815	0.420227	JFONFGPK_00965	guaA	JFONFGPK_1_1	-	926872..926891	TATATAGCAATAAGCTGATTGTAC	AAACGTACAATCAGCTTATTGCTA	NA	NA	NA
JFONFGPK_00966	femX_2	JFONFGPK_00966_gR1049f	CTTAATCAAAAGTGATAAAG	AGG	0.25	1224	172	0.142857	0.703136	JFONFGPK_00966	femX_2	JFONFGPK_1_1	+	929446..929465	TATACTTAATCAAAAGTGATAAAG	AAACCTTTATCACTTTTGATTAAG	NA	NA	NA
JFONFGPK_00967	ybiT_2	JFONFGPK_00967_gR1465f	CAATATGTTCGCCTTTTAAG	AGG	0.35	1545	77	0.0504918	0.588592	JFONFGPK_00967	ybiT_2	JFONFGPK_1_1	+	931450..931469	TATACAATATGTTCGCCTTTTAAG	AAACCTTAAAAGGCGAACATATTG	NA	NA	NA
JFONFGPK_00968	JFONFGPK_00968	JFONFGPK_00968_gR469f	GAATAAACTGCATACCGACA	GGG	0.4	558	86	0.159851	0.354136	JFONFGPK_00968	JFONFGPK_00968	JFONFGPK_1_1	+	932132..932151	TATAGAATAAACTGCATACCGACA	AAACTGTCGGTATGCAGTTTATTC	NA	NA	NA
JFONFGPK_00969	JFONFGPK_00969	JFONFGPK_00969_gR812f	TAAAGGAATACTAGCAGACA	AGG	0.35	867	52	0.0613932	0.554736	JFONFGPK_00969	JFONFGPK_00969	JFONFGPK_1_1	+	933010..933029	TATATAAAGGAATACTAGCAGACA	AAACTGTCTGCTAGTATTCCTTTA	NA	NA	NA
JFONFGPK_00970	JFONFGPK_00970	JFONFGPK_00970_gR35r	CTGGATATCTTGTTCGATAT	TGG	0.35	1269	31	0.0248199	0.58549	JFONFGPK_00970	JFONFGPK_00970	JFONFGPK_1_1	-	933202..933221	TATACTGGATATCTTGTTCGATAT	AAACATATCGAACAAGATATCCAG	NA	NA	NA
JFONFGPK_00971	nrdD_1	JFONFGPK_00971_gR310f	CTGGATCAAAATCAGCAACG	TGG	0.45	357	44	0.130564	0.602567	JFONFGPK_00971	nrdD_1	JFONFGPK_1_1	+	935130..935149	TATACTGGATCAAAATCAGCAACG	AAACCGTTGCTGATTTTGATCCAG	NA	NA	NA
JFONFGPK_00972	JFONFGPK_00972	JFONFGPK_00972_gR81f	TTCACACAGATTATCAAAGT	CGG	0.3	151	67	0.51145	0.544092	JFONFGPK_00972	JFONFGPK_00972	JFONFGPK_1_1	+	935400..935419	TATATTCACACAGATTATCAAAGT	AAACACTTTGATAATCTGTGTGAA	NA	NA	NA
JFONFGPK_00973	clsA	JFONFGPK_00973_gR1417f	CAAGAATCGTTATCCAAACA	CGG	0.35	1578	158	0.101412	0.584417	JFONFGPK_00973	clsA	JFONFGPK_1_1	+	936915..936934	TATACAAGAATCGTTATCCAAACA	AAACTGTTTGGATAACGATTCTTG	NA	NA	NA
JFONFGPK_00974	fhs1	JFONFGPK_00974_gR1643f	TGGTTGTAAGGCGACACTTT	GGG	0.45	1671	25	0.0151423	0.521402	JFONFGPK_00974	fhs1	JFONFGPK_1_1	+	938803..938822	TATATGGTTGTAAGGCGACACTTT	AAACAAAGTGTCGCCTTACAACCA	NA	NA	NA
JFONFGPK_00975	lplA	JFONFGPK_00975_gR1009f	CGTTACGAATCGGTTCAATA	AGG	0.4	1020	8	0.008	0.648304	JFONFGPK_00975	lplA	JFONFGPK_1_1	+	939967..939986	TATACGTTACGAATCGGTTCAATA	AAACTATTGAACCGATTCGTAACG	NA	NA	NA
JFONFGPK_00976	JFONFGPK_00976	JFONFGPK_00976_gR844f	CCAGTTGTTCTGCCTGGGTG	AGG	0.6	882	35	0.0406032	0.360669	JFONFGPK_00976	JFONFGPK_00976	JFONFGPK_1_1	+	940868..940887	TATACCAGTTGTTCTGCCTGGGTG	AAACCACCCAGGCAGAACAACTGG	NA	NA	NA
JFONFGPK_00977	JFONFGPK_00977	JFONFGPK_00977_gR804f	CCTAATAAATCAAATGAACT	AGG	0.25	813	6	0.0075662	0.504233	JFONFGPK_00977,JFONFGPK_00978	JFONFGPK_00977,JFONFGPK_00978	JFONFGPK_1_1	+	941702..941721	TATACCTAATAAATCAAATGAACT	AAACAGTTCATTTGATTTATTAGG	NA	NA	NA
JFONFGPK_00978	JFONFGPK_00978	JFONFGPK_00978_gR283f	GTGTCATGCTAATGGTATAG	CGG	0.4	333	47	0.15016	0.43754	JFONFGPK_00978	JFONFGPK_00978	JFONFGPK_1_1	+	941986..942005	TATAGTGTCATGCTAATGGTATAG	AAACCTATACCATTAGCATGACAC	NA	NA	NA
JFONFGPK_00979	tgnB	JFONFGPK_00979_gR944f	CGTTTCTAATAAAGCTTCTT	GGG	0.3	999	52	0.0531154	0.718006	JFONFGPK_00979	tgnB	JFONFGPK_1_1	+	943021..943040	TATACGTTTCTAATAAAGCTTCTT	AAACAAGAAGCTTTATTAGAAACG	NA	NA	NA
JFONFGPK_00980	JFONFGPK_00980	JFONFGPK_00980_gR1176f	AAAGTCAAAGGCTCAAATAA	AGG	0.3	1200	21	0.0177966	0.607785	JFONFGPK_00980	JFONFGPK_00980	JFONFGPK_1_1	+	944248..944267	TATAAAAGTCAAAGGCTCAAATAA	AAACTTATTTGAGCCTTTGACTTT	NA	NA	NA
JFONFGPK_00981	lipL	JFONFGPK_00981_gR765f	ACAAAAGGACTCAAAGCTCC	TGG	0.45	837	69	0.0844553	0.399722	JFONFGPK_00981	lipL	JFONFGPK_1_1	+	945033..945052	TATAACAAAAGGACTCAAAGCTCC	AAACGGAGCTTTGAGTCCTTTTGT	NA	NA	NA
JFONFGPK_00982	coaBC_1	JFONFGPK_00982_gR49r	ATACCTCGTACTGCATCTAT	AGG	0.4	693	45	0.0668648	0.584079	JFONFGPK_00982	coaBC_1	JFONFGPK_1_1	-	945362..945381	TATAATACCTCGTACTGCATCTAT	AAACATAGATGCAGTACGAGGTAT	NA	NA	NA
JFONFGPK_00983	coaBC_2	JFONFGPK_00983_gR23r	TATACTACCAGAAACAGCTA	AGG	0.35	546	19	0.0361217	0.615987	JFONFGPK_00983	coaBC_2	JFONFGPK_1_1	-	946021..946040	TATATATACTACCAGAAACAGCTA	AAACTAGCTGTTTCTGGTAGTATA	NA	NA	NA
JFONFGPK_00984	panT	JFONFGPK_00984_gR15r	GAGAAATATCTGCTGATTTA	CGG	0.3	570	11	0.02	0.643063	JFONFGPK_00984	panT	JFONFGPK_1_1	-	946616..946635	TATAGAGAAATATCTGCTGATTTA	AAACTAAATCAGCAGATATTTCTC	NA	NA	NA
JFONFGPK_00985	pgcA_1	JFONFGPK_00985_gR55r	AATTCTTGACGAAGATAGTC	AGG	0.35	1719	51	0.0300177	0.532989	JFONFGPK_00985	pgcA_1	JFONFGPK_1_1	-	947401..947420	TATAAATTCTTGACGAAGATAGTC	AAACGACTATCTTCGTCAAGAATT	NA	NA	NA
JFONFGPK_00986	JFONFGPK_00986	JFONFGPK_00986_gR929f	AAGCATAGATGACATCAATA	AGG	0.3	957	25	0.0266809	0.71036	JFONFGPK_00986	JFONFGPK_00986	JFONFGPK_1_1	+	950193..950212	TATAAAGCATAGATGACATCAATA	AAACTATTGATGTCATCTATGCTT	NA	NA	NA
JFONFGPK_00987	JFONFGPK_00987	JFONFGPK_00987_gR1029f	CCTAGCAAGACAGAAATCAA	TGG	0.4	1065	33	0.0315789	0.505919	JFONFGPK_00987	JFONFGPK_00987	JFONFGPK_1_1	+	951251..951270	TATACCTAGCAAGACAGAAATCAA	AAACTTGATTTCTGTCTTGCTAGG	NA	NA	NA
JFONFGPK_00988	xylG	JFONFGPK_00988_gR1462f	TTCTGACATTTAAGTTAATG	TGG	0.25	1533	68	0.0449438	0.528405	JFONFGPK_00988	xylG	JFONFGPK_1_1	+	952741..952760	TATATTCTGACATTTAAGTTAATG	AAACCATTAACTTAAATGTCAGAA	NA	NA	NA
JFONFGPK_00989	tmpC_2	JFONFGPK_00989_gR920f	GTCATCTACACCACCAGTAT	CGG	0.45	1053	130	0.125847	0.571713	JFONFGPK_00989	tmpC_2	JFONFGPK_1_1	+	953870..953889	TATAGTCATCTACACCACCAGTAT	AAACATACTGGTGGTGTAGATGAC	NA	NA	NA
JFONFGPK_00990	cdd	JFONFGPK_00990_gR328f	CTACTGGAAAATGAGAGTAA	GGG	0.35	390	59	0.159459	0.405208	JFONFGPK_00990	cdd	JFONFGPK_1_1	+	954424..954443	TATACTACTGGAAAATGAGAGTAA	AAACTTACTCTCATTTTCCAGTAG	NA	NA	NA
JFONFGPK_00991	rsmC	JFONFGPK_00991_gR555f	TGAATATCGTGTAGGCTATC	TGG	0.4	588	30	0.0528169	0.521583	JFONFGPK_00991	rsmC	JFONFGPK_1_1	+	955699..955718	TATATGAATATCGTGTAGGCTATC	AAACGATAGCCTACACGATATTCA	NA	NA	NA
JFONFGPK_00992	coaA	JFONFGPK_00992_gR84r	TTTTAAGTTCCTCTTGTGTG	AGG	0.35	921	80	0.0887902	0.462249	JFONFGPK_00992	coaA	JFONFGPK_1_1	-	956096..956115	TATATTTTAAGTTCCTCTTGTGTG	AAACCACACAAGAGGAACTTAAAA	NA	NA	NA
JFONFGPK_00993	rpsT	JFONFGPK_00993_gR120r	CGCGGAAAAGCTCTTCAGAT	GGG	0.5	234	116	0.542056	0.667238	JFONFGPK_00993	rpsT	JFONFGPK_1_1	-	957121..957140	TATACGCGGAAAAGCTCTTCAGAT	AAACATCTGAAGAGCTTTTCCGCG	NA	NA	NA
JFONFGPK_00994	sasA_3	JFONFGPK_00994_gR1023f	ATGATATCTGTATTAGCTGC	AGG	0.35	1311	285	0.220759	0.654443	JFONFGPK_00994	sasA_3	JFONFGPK_1_1	+	958369..958388	TATAATGATATCTGTATTAGCTGC	AAACGCAGCTAATACAGATATCAT	NA	NA	NA
JFONFGPK_00995	arlR_2	JFONFGPK_00995_gR450f	TTAGCTGTCATGATCAATAC	AGG	0.35	675	222	0.338931	0.532989	JFONFGPK_00995	arlR_2	JFONFGPK_1_1	+	959099..959118	TATATTAGCTGTCATGATCAATAC	AAACGTATTGATCATGACAGCTAA	NA	NA	NA
JFONFGPK_00996	pepN	JFONFGPK_00996_gR2392f	ACTTAATGTCCAAATCTTTT	TGG	0.25	2538	143	0.0567911	0.64118	JFONFGPK_00996	pepN	JFONFGPK_1_1	+	962061..962080	TATAACTTAATGTCCAAATCTTTT	AAACAAAAGATTTGGACATTAAGT	NA	NA	NA
JFONFGPK_00997	phoU	JFONFGPK_00997_gR604f	CCGTTCCCATTGAATAAAAC	TGG	0.4	654	47	0.0741325	0.578221	JFONFGPK_00997	phoU	JFONFGPK_1_1	+	963015..963034	TATACCGTTCCCATTGAATAAAAC	AAACGTTTTATTCAATGGGAACGG	NA	NA	NA
JFONFGPK_00998	pstB3_1	JFONFGPK_00998_gR744f	AGGTCTCTGATCTGTAAAAT	AGG	0.35	759	12	0.0162382	0.670139	JFONFGPK_00998	pstB3_1	JFONFGPK_1_1	+	963876..963895	TATAAGGTCTCTGATCTGTAAAAT	AAACATTTTACAGATCAGAGACCT	NA	NA	NA
JFONFGPK_00999	pstB3_2	JFONFGPK_00999_gR756f	GCTAGAGCAAGCGTTTCTTC	AGG	0.5	804	45	0.057398	0.601965	JFONFGPK_00999	pstB3_2	JFONFGPK_1_1	+	964659..964678	TATAGCTAGAGCAAGCGTTTCTTC	AAACGAAGAAACGCTTGCTCTAGC	NA	NA	NA
JFONFGPK_01000	JFONFGPK_01000	JFONFGPK_01000_gR836f	AGCTACAATAATTCCAGCAA	TGG	0.35	888	49	0.0564516	0.554388	JFONFGPK_01000	JFONFGPK_01000	JFONFGPK_1_1	+	965558..965577	TATAAGCTACAATAATTCCAGCAA	AAACTTGCTGGAATTATTGTAGCT	NA	NA	NA
JFONFGPK_01001	JFONFGPK_01001	JFONFGPK_01001_gR899f	CCTTGAATTCTTTGATGGTG	AGG	0.4	936	34	0.0371179	0.616528	JFONFGPK_01001	JFONFGPK_01001	JFONFGPK_1_1	+	966498..966517	TATACCTTGAATTCTTTGATGGTG	AAACCACCATCAAAGAATTCAAGG	NA	NA	NA
JFONFGPK_01002	pstS1	JFONFGPK_01002_gR800f	ATCAATCCAGCTAGAACATG	CGG	0.4	867	64	0.0755608	0.477323	JFONFGPK_01002	pstS1	JFONFGPK_1_1	+	967345..967364	TATAATCAATCCAGCTAGAACATG	AAACCATGTTCTAGCTGGATTGAT	NA	NA	NA
JFONFGPK_01003	rsmF	JFONFGPK_01003_gR1293f	TAAGTGTTAATAAATTCTTT	TGG	0.15	1308	12	0.00931677	0.667007	JFONFGPK_01003	rsmF	JFONFGPK_1_1	+	968843..968862	TATATAAGTGTTAATAAATTCTTT	AAACAAAGAATTTATTAACACTTA	NA	NA	NA
JFONFGPK_01004	suhB	JFONFGPK_01004_gR665f	TTGAGTTTCTTGATCAACAT	TGG	0.3	789	121	0.157347	0.520856	JFONFGPK_01004	suhB	JFONFGPK_1_1	+	969528..969547	TATATTGAGTTTCTTGATCAACAT	AAACATGTTGATCAAGAAACTCAA	NA	NA	NA
JFONFGPK_01005	JFONFGPK_01005	JFONFGPK_01005_gR252f	GTGCTCCAACTTAAGTCAAG	TGG	0.45	279	24	0.0926641	0.579335	JFONFGPK_01005	JFONFGPK_01005	JFONFGPK_1_1	+	969893..969912	TATAGTGCTCCAACTTAAGTCAAG	AAACCTTGACTTAAGTTGGAGCAC	NA	NA	NA
JFONFGPK_01006	spxA_1	JFONFGPK_01006_gR378f	TTACGACAACTGGTACAGCT	AGG	0.45	405	24	0.0623377	0.398142	JFONFGPK_01006	spxA_1	JFONFGPK_1_1	+	970299..970318	TATATTACGACAACTGGTACAGCT	AAACAGCTGTACCAGTTGTCGTAA	NA	NA	NA
JFONFGPK_01007	ribF	JFONFGPK_01007_gR889f	TCAAGACTGTATCATCTTCT	TGG	0.35	933	41	0.0449069	0.682425	JFONFGPK_01007	ribF	JFONFGPK_1_1	+	971257..971276	TATATCAAGACTGTATCATCTTCT	AAACAGAAGATGATACAGTCTTGA	NA	NA	NA
JFONFGPK_01008	truB	JFONFGPK_01008_gR845f	TGCGTCATGAGAGGTCATGC	CGG	0.55	885	37	0.0427746	0.571059	JFONFGPK_01008	truB	JFONFGPK_1_1	+	972174..972193	TATATGCGTCATGAGAGGTCATGC	AAACGCATGACCTCTCATGACGCA	NA	NA	NA
JFONFGPK_01009	JFONFGPK_01009	JFONFGPK_01009_gR1318f	TAAATAGGGTATGACAATGA	GGG	0.3	1341	20	0.01514	0.39156	JFONFGPK_01009	JFONFGPK_01009	JFONFGPK_1_1	+	973647..973666	TATATAAATAGGGTATGACAATGA	AAACTCATTGTCATACCCTATTTA	NA	NA	NA
JFONFGPK_01010	JFONFGPK_01010	JFONFGPK_01010_gR920f	AATGGCAACAATGGTAGCCA	AGG	0.45	957	34	0.036286	0.674336	JFONFGPK_01010	JFONFGPK_01010	JFONFGPK_1_1	+	974686..974705	TATAAATGGCAACAATGGTAGCCA	AAACTGGCTACCATTGTTGCCATT	NA	NA	NA
JFONFGPK_01011	JFONFGPK_01011	JFONFGPK_01011_gR572f	TTCTCTGCTATCTGCTAGAT	AGG	0.4	597	22	0.0381282	0.561041	JFONFGPK_01011	JFONFGPK_01011	JFONFGPK_1_1	+	975305..975324	TATATTCTCTGCTATCTGCTAGAT	AAACATCTAGCAGATAGCAGAGAA	NA	NA	NA
JFONFGPK_01012	JFONFGPK_01012	JFONFGPK_01012_gR2618f	TCTCAAAATATCCTTCCATA	AGG	0.3	2637	16	0.00611387	0.571867	JFONFGPK_01012	JFONFGPK_01012	JFONFGPK_1_1	+	978039..978058	TATATCTCAAAATATCCTTCCATA	AAACTATGGAAGGATATTTTGAGA	NA	NA	NA
JFONFGPK_01013	lolD	JFONFGPK_01013_gR632f	CTCAAAAGACACTTCGTGGT	TGG	0.45	702	67	0.0982405	0.464105	JFONFGPK_01013	lolD	JFONFGPK_1_1	+	978704..978723	TATACTCAAAAGACACTTCGTGGT	AAACACCACGAAGTGTCTTTTGAG	NA	NA	NA
JFONFGPK_01014	JFONFGPK_01014	JFONFGPK_01014_gR11r	TTTGGTTTCAGTATGTCTTT	TGG	0.3	543	7	0.0133843	0.5609	JFONFGPK_01014	JFONFGPK_01014	JFONFGPK_1_1	-	978915..978934	TATATTTGGTTTCAGTATGTCTTT	AAACAAAGACATACTGAAACCAAA	NA	NA	NA
JFONFGPK_01015	JFONFGPK_01015	JFONFGPK_01015_gR512f	TGGTGATACATTAAATGTCG	AGG	0.35	642	127	0.20418	0.544092	JFONFGPK_01015	JFONFGPK_01015	JFONFGPK_1_1	+	980088..980107	TATATGGTGATACATTAAATGTCG	AAACCGACATTTAATGTATCACCA	NA	NA	NA
JFONFGPK_01016	JFONFGPK_01016	JFONFGPK_01016_gR246f	TTAATAGATTCTGCAATAGC	AGG	0.3	489	240	0.511727	0.601115	JFONFGPK_01016	JFONFGPK_01016	JFONFGPK_1_1	+	980626..980645	TATATTAATAGATTCTGCAATAGC	AAACGCTATTGCAGAATCTATTAA	NA	NA	NA
JFONFGPK_01017	JFONFGPK_01017	JFONFGPK_01017_gR47f	TAATCCTTTTACAGTATCTT	TGG	0.25	201	151	0.834254	0.59056	JFONFGPK_01017	JFONFGPK_01017	JFONFGPK_1_1	+	980926..980945	TATATAATCCTTTTACAGTATCTT	AAACAAGATACTGTAAAAGGATTA	NA	NA	NA
JFONFGPK_01018	JFONFGPK_01018	JFONFGPK_01018_gR478f	CTTTATCATCATATGTTAAT	TGG	0.2	540	59	0.113462	0.739404	JFONFGPK_01018	JFONFGPK_01018	JFONFGPK_1_1	+	981598..981617	TATACTTTATCATCATATGTTAAT	AAACATTAACATATGATGATAAAG	NA	NA	NA
JFONFGPK_01019	JFONFGPK_01019	JFONFGPK_01019_gR157f	CCACCAAGCCACCAATAATA	GGG	0.45	189	29	0.171598	0.578757	JFONFGPK_01019	JFONFGPK_01019	JFONFGPK_1_1	+	981829..981848	TATACCACCAAGCCACCAATAATA	AAACTATTATTGGTGGCTTGGTGG	NA	NA	NA
JFONFGPK_01020	JFONFGPK_01020	JFONFGPK_01020_gR503f	AGGTAAATATATATAGCCTC	CGG	0.3	588	82	0.144366	0.336619	JFONFGPK_01020	JFONFGPK_01020	JFONFGPK_1_1	+	982374..982393	TATAAGGTAAATATATATAGCCTC	AAACGAGGCTATATATATTTACCT	NA	NA	NA
JFONFGPK_01021	JFONFGPK_01021	JFONFGPK_01021_gR122f	ACCAAGTAAAGCTTGACCAA	CGG	0.4	249	124	0.541485	0.475311	JFONFGPK_01021	JFONFGPK_01021	JFONFGPK_1_1	+	982641..982660	TATAACCAAGTAAAGCTTGACCAA	AAACTTGGTCAAGCTTTACTTGGT	NA	NA	NA
JFONFGPK_01022	pcrA	JFONFGPK_01022_gR2307f	TCATTCATTCCATTTAATAA	AGG	0.2	2319	9	0.00391475	0.565918	JFONFGPK_01022	pcrA	JFONFGPK_1_1	+	985438..985457	TATATCATTCATTCCATTTAATAA	AAACTTATTAAATGGAATGAATGA	NA	NA	NA
JFONFGPK_01023	JFONFGPK_01023	JFONFGPK_01023_gR26r	TGCCCCTTCGGCGCCTAATA	AGG	0.6	87	22	0.328358	0.515754	JFONFGPK_01023	JFONFGPK_01023	JFONFGPK_1_1	-	985803..985822	TATATGCCCCTTCGGCGCCTAATA	AAACTATTAGGCGCCGAAGGGGCA	NA	NA	NA
JFONFGPK_01024	alsT	JFONFGPK_01024_gR36r	AGAGGGGCGGTCCCCAAACA	AGG	0.65	1323	32	0.0245587	0.681829	JFONFGPK_01024	alsT	JFONFGPK_1_1	-	986027..986046	TATAAGAGGGGCGGTCCCCAAACA	AAACTGTTTGGGGACCGCCCCTCT	NA	NA	NA
JFONFGPK_01025	fieF	JFONFGPK_01025_gR19r	GCTAGTTTTAAATTTGCAAT	CGG	0.25	1236	15	0.0123355	0.511718	JFONFGPK_01025	fieF	JFONFGPK_1_1	-	987452..987471	TATAGCTAGTTTTAAATTTGCAAT	AAACATTGCAAATTTAAAACTAGC	NA	NA	NA
JFONFGPK_01026	JFONFGPK_01026	JFONFGPK_01026_gR762f	GAAAGACAGAGAAGGTGTTT	GGG	0.4	774	9	0.0119363	0.473979	JFONFGPK_01026	JFONFGPK_01026	JFONFGPK_1_1	+	989786..989805	TATAGAAAGACAGAGAAGGTGTTT	AAACAAACACCTTCTCTGTCTTTC	NA	NA	NA
JFONFGPK_01027	tcyA_2	JFONFGPK_01027_gR812f	AGCTATGGCTAAAATTGCTA	CGG	0.35	837	22	0.0269278	0.622756	JFONFGPK_01027	tcyA_2	JFONFGPK_1_1	+	990979..990998	TATAAGCTATGGCTAAAATTGCTA	AAACTAGCAATTTTAGCCATAGCT	NA	NA	NA
JFONFGPK_01028	glnQ_1	JFONFGPK_01028_gR557f	GAGCACTTCTCCGTCTTGAA	CGG	0.5	630	70	0.114754	0.510124	JFONFGPK_01028	glnQ_1	JFONFGPK_1_1	+	991576..991595	TATAGAGCACTTCTCCGTCTTGAA	AAACTTCAAGACGGAGAAGTGCTC	NA	NA	NA
JFONFGPK_01029	artQ_1	JFONFGPK_01029_gR632f	GGGTAAAACTTGCTGAATAT	AGG	0.35	642	7	0.011254	0.559162	JFONFGPK_01029	artQ_1	JFONFGPK_1_1	+	992290..992309	TATAGGGTAAAACTTGCTGAATAT	AAACATATTCAGCAAGTTTTACCC	NA	NA	NA
JFONFGPK_01030	JFONFGPK_01030	JFONFGPK_01030_gR321f	GACTGGCATTGCAAACAATT	TGG	0.4	336	12	0.0379747	0.5652	JFONFGPK_01030	JFONFGPK_01030	JFONFGPK_1_1	+	992726..992745	TATAGACTGGCATTGCAAACAATT	AAACAATTGTTTGCAATGCCAGTC	NA	NA	NA
JFONFGPK_01031	glmS	JFONFGPK_01031_gR1750f	CCCGGTATTCAAGCTTTTCA	AGG	0.45	1815	62	0.0345404	0.610106	JFONFGPK_01031	glmS	JFONFGPK_1_1	+	994686..994705	TATACCCGGTATTCAAGCTTTTCA	AAACTGAAAAGCTTGAATACCGGG	NA	NA	NA
JFONFGPK_01032	spsB_1	JFONFGPK_01032_gR450f	AAATAAGTATTAGCTGTTTC	TGG	0.25	558	105	0.195167	0.636632	JFONFGPK_01032	spsB_1	JFONFGPK_1_1	+	995376..995395	TATAAAATAAGTATTAGCTGTTTC	AAACGAAACAGCTAATACTTATTT	NA	NA	NA
JFONFGPK_01033	pyk	JFONFGPK_01033_gR1461f	CCACCACGGATTTCAACCGC	AGG	0.6	1503	39	0.026298	0.548039	JFONFGPK_01033	pyk	JFONFGPK_1_1	+	997162..997181	TATACCACCACGGATTTCAACCGC	AAACGCGGTTGAAATCCGTGGTGG	NA	NA	NA
JFONFGPK_01034	pfkA	JFONFGPK_01034_gR986f	ACCAGGAGCGTCGCCGCCAC	TGG	0.75	1014	25	0.0251509	0.296888	JFONFGPK_01034	pfkA	JFONFGPK_1_1	+	998252..998271	TATAACCAGGAGCGTCGCCGCCAC	AAACGTGGCGGCGACGCTCCTGGT	NA	NA	NA
JFONFGPK_01035	dnaE2	JFONFGPK_01035_gR3010f	TATCCATGATTCCTATGGTG	TGG	0.4	3111	98	0.0317049	0.531512	JFONFGPK_01035	dnaE2	JFONFGPK_1_1	+	1001369..1001388	TATATATCCATGATTCCTATGGTG	AAACCACCATAGGAATCATGGATA	NA	NA	NA
JFONFGPK_01036	JFONFGPK_01036	JFONFGPK_01036_gR34r	TGTGCTATCTGCGCATAAAT	AGG	0.4	372	30	0.0852273	0.443573	JFONFGPK_01036	JFONFGPK_01036	JFONFGPK_1_1	-	1001701..1001720	TATATGTGCTATCTGCGCATAAAT	AAACATTTATGCGCAGATAGCACA	NA	NA	NA
JFONFGPK_01037	JFONFGPK_01037	JFONFGPK_01037_gR15r	AAACATGATGTAGTTGCAAT	AGG	0.3	699	11	0.0162003	0.674652	JFONFGPK_01037	JFONFGPK_01037	JFONFGPK_1_1	-	1002053..1002072	TATAAAACATGATGTAGTTGCAAT	AAACATTGCAACTACATCATGTTT	NA	NA	NA
JFONFGPK_01038	JFONFGPK_01038	JFONFGPK_01038_gR83r	AAATGACAAAATGGCAGCGA	TGG	0.4	786	79	0.103133	0.337623	JFONFGPK_01038	JFONFGPK_01038	JFONFGPK_1_1	-	1002829..1002848	TATAAAATGACAAAATGGCAGCGA	AAACTCGCTGCCATTTTGTCATTT	NA	NA	NA
JFONFGPK_01039	JFONFGPK_01039	JFONFGPK_01039_gR396f	GTAAGGCCTCCAGGAATCAC	AGG	0.55	615	216	0.363025	0.515195	JFONFGPK_01039	JFONFGPK_01039	JFONFGPK_1_1	+	1004041..1004060	TATAGTAAGGCCTCCAGGAATCAC	AAACGTGATTCCTGGAGGCCTTAC	NA	NA	NA
JFONFGPK_01040	ssrA	JFONFGPK_01040_gR52r	GGCAATTTACATCTGCCGAT	GGG	0.45	345	48	0.147692	0.384069	JFONFGPK_01040	ssrA	JFONFGPK_1_1	-	1004416..1004435	TATAGGCAATTTACATCTGCCGAT	AAACATCGGCAGATGTAAATTGCC	NA	NA	NA
JFONFGPK_01041	JFONFGPK_01041	JFONFGPK_01041_gR78f	TCATCTCTCACTTTTTCGTG	TGG	0.4	189	108	0.639053	0.566708	JFONFGPK_01041	JFONFGPK_01041	JFONFGPK_1_1	+	1004928..1004947	TATATCATCTCTCACTTTTTCGTG	AAACCACGAAAAAGTGAGAGATGA	tandemT	NA	NA
JFONFGPK_01042	speA	JFONFGPK_01042_gR105r	TGTGAAGTTGGCTTGGATCG	GGG	0.5	756	101	0.137228	0.475371	JFONFGPK_01042	speA	JFONFGPK_1_1	-	1005376..1005395	TATATGTGAAGTTGGCTTGGATCG	AAACCGATCCAAGCCAACTTCACA	NA	NA	NA
JFONFGPK_01043	JFONFGPK_01043	JFONFGPK_01043_gR426f	GGCTGTGGTACGCTAGTATC	TGG	0.55	660	231	0.360938	0.726432	JFONFGPK_01043	JFONFGPK_01043	JFONFGPK_1_1	+	1006561..1006580	TATAGGCTGTGGTACGCTAGTATC	AAACGATACTAGCGTACCACAGCC	NA	NA	NA
JFONFGPK_01044	JFONFGPK_01044	JFONFGPK_01044_gR181f	CTACATAATCTTTTGTTACA	AGG	0.25	222	38	0.188119	0.548587	JFONFGPK_01044	JFONFGPK_01044	JFONFGPK_1_1	+	1006975..1006994	TATACTACATAATCTTTTGTTACA	AAACTGTAACAAAAGATTATGTAG	NA	NA	NA
JFONFGPK_01045	JFONFGPK_01045	JFONFGPK_01045_gR690f	TGTCCTGATTTTGGTTCATG	CGG	0.4	774	81	0.107427	0.627831	JFONFGPK_01045	JFONFGPK_01045	JFONFGPK_1_1	+	1007715..1007734	TATATGTCCTGATTTTGGTTCATG	AAACCATGAACCAAAATCAGGACA	NA	NA	NA
JFONFGPK_01046	JFONFGPK_01046	JFONFGPK_01046_gR581f	ACCGTCAACCTGTTTAAGGT	TGG	0.45	603	19	0.0325901	0.527246	JFONFGPK_01046	JFONFGPK_01046	JFONFGPK_1_1	+	1008390..1008409	TATAACCGTCAACCTGTTTAAGGT	AAACACCTTAAACAGGTTGACGGT	NA	NA	NA
JFONFGPK_01047	JFONFGPK_01047	JFONFGPK_01047_gR692f	TTGCCAGCCCCACGCAAGGT	CGG	0.65	765	70	0.0939597	0.433164	JFONFGPK_01047	JFONFGPK_01047	JFONFGPK_1_1	+	1009115..1009134	TATATTGCCAGCCCCACGCAAGGT	AAACACCTTGCGTGGGGCTGGCAA	NA	NA	NA
JFONFGPK_01048	JFONFGPK_01048	JFONFGPK_01048_gR200f	GGCATTGCGAGCCACAATTT	CGG	0.5	333	130	0.415335	0.596852	JFONFGPK_01048	JFONFGPK_01048	JFONFGPK_1_1	+	1009389..1009408	TATAGGCATTGCGAGCCACAATTT	AAACAAATTGTGGCTCGCAATGCC	NA	NA	NA
JFONFGPK_01049	JFONFGPK_01049	JFONFGPK_01049_gR237f	TTGTCTAAAACGTGTTTGAC	AGG	0.35	324	84	0.276316	0.414511	JFONFGPK_01049	JFONFGPK_01049	JFONFGPK_1_1	+	1009758..1009777	TATATTGTCTAAAACGTGTTTGAC	AAACGTCAAACACGTTTTAGACAA	NA	NA	NA
JFONFGPK_01050	JFONFGPK_01050	JFONFGPK_01050_gR57f	ACTTTGTCACGATATTTTTT	AGG	0.25	123	63	0.61165	0.648304	JFONFGPK_01050	JFONFGPK_01050	JFONFGPK_1_1	+	1009915..1009934	TATAACTTTGTCACGATATTTTTT	AAACAAAAAATATCGTGACAAAGT	tandemT	NA	NA
JFONFGPK_01051	JFONFGPK_01051	JFONFGPK_01051_gR319f	AACCATCAGGCATTTGTTCT	GGG	0.4	348	26	0.0792683	0.543127	JFONFGPK_01051	JFONFGPK_01051	JFONFGPK_1_1	+	1010313..1010332	TATAAACCATCAGGCATTTGTTCT	AAACAGAACAAATGCCTGATGGTT	NA	NA	NA
JFONFGPK_01052	JFONFGPK_01052	JFONFGPK_01052_gR1822f	GATCAATCGTAAGTTTGATG	CGG	0.35	1863	38	0.0206186	0.641623	JFONFGPK_01052	JFONFGPK_01052	JFONFGPK_1_1	+	1012174..1012193	TATAGATCAATCGTAAGTTTGATG	AAACCATCAAACTTACGATTGATC	NA	NA	NA
JFONFGPK_01053	JFONFGPK_01053	JFONFGPK_01053_gR3368f	TTTGTCGTCATAATAATTCA	AGG	0.25	3441	70	0.0204619	0.55056	JFONFGPK_01053	JFONFGPK_01053	JFONFGPK_1_1	+	1015587..1015606	TATATTTGTCGTCATAATAATTCA	AAACTGAATTATTATGACGACAAA	NA	NA	NA
JFONFGPK_01054	JFONFGPK_01054	JFONFGPK_01054_gR1441f	TAATAGACATGATAGTGATG	AGG	0.3	1485	41	0.0279863	0.62143	JFONFGPK_01054	JFONFGPK_01054	JFONFGPK_1_1	+	1017101..1017120	TATATAATAGACATGATAGTGATG	AAACCATCACTATCATGTCTATTA	NA	NA	NA
JFONFGPK_01055	JFONFGPK_01055	JFONFGPK_01055_gR1652f	AGATATTGCGTCAATTTTAG	TGG	0.3	1806	151	0.0845465	0.680846	JFONFGPK_01055	JFONFGPK_01055	JFONFGPK_1_1	+	1018797..1018816	TATAAGATATTGCGTCAATTTTAG	AAACCTAAAATTGACGCAATATCT	NA	NA	NA
JFONFGPK_01056	JFONFGPK_01056	JFONFGPK_01056_gR438f	TCAAAGTCGACTAAGCGCCG	AGG	0.55	459	18	0.0410023	0.2635	JFONFGPK_01056,JFONFGPK_01057	JFONFGPK_01056,JFONFGPK_01057	JFONFGPK_1_1	+	1019381..1019400	TATATCAAAGTCGACTAAGCGCCG	AAACCGGCGCTTAGTCGACTTTGA	NA	NA	NA
JFONFGPK_01057	JFONFGPK_01057	JFONFGPK_01057_gR251f	CAAAGCTTCGACGGTTTCAA	TGG	0.45	318	64	0.214765	0.635236	JFONFGPK_01057	JFONFGPK_01057	JFONFGPK_1_1	+	1019625..1019644	TATACAAAGCTTCGACGGTTTCAA	AAACTTGAAACCGTCGAAGCTTTG	NA	NA	NA
JFONFGPK_01058	JFONFGPK_01058	JFONFGPK_01058_gR487f	CAAAATTACAATAAACATTT	TGG	0.15	507	17	0.0349076	0.608205	JFONFGPK_01058	JFONFGPK_01058	JFONFGPK_1_1	+	1020191..1020210	TATACAAAATTACAATAAACATTT	AAACAAATGTTTATTGTAATTTTG	NA	NA	NA
JFONFGPK_01059	JFONFGPK_01059	JFONFGPK_01059_gR316f	AGGGCGATGGCATGTCTTCT	GGG	0.55	411	92	0.235294	0.632823	JFONFGPK_01059	JFONFGPK_01059	JFONFGPK_1_1	+	1020538..1020557	TATAAGGGCGATGGCATGTCTTCT	AAACAGAAGACATGCCATCGCCCT	NA	NA	NA
JFONFGPK_01060	JFONFGPK_01060	JFONFGPK_01060_gR366f	CTTAGTTTTACCTCTAAGGC	TGG	0.4	384	15	0.0412088	0.465664	JFONFGPK_01060	JFONFGPK_01060	JFONFGPK_1_1	+	1021000..1021019	TATACTTAGTTTTACCTCTAAGGC	AAACGCCTTAGAGGTAAAACTAAG	NA	NA	NA
JFONFGPK_01061	JFONFGPK_01061	JFONFGPK_01061_gR170f	CGTTAAATCTCGACCGTATA	AGG	0.4	312	139	0.476027	0.335359	JFONFGPK_01061	JFONFGPK_01061	JFONFGPK_1_1	+	1021196..1021215	TATACGTTAAATCTCGACCGTATA	AAACTATACGGTCGAGATTTAACG	NA	NA	NA
JFONFGPK_01062	JFONFGPK_01062	JFONFGPK_01062_gR304f	TTTCGTCTGCTAAACGGACA	CGG	0.45	345	38	0.116923	0.440969	JFONFGPK_01062	JFONFGPK_01062	JFONFGPK_1_1	+	1021638..1021657	TATATTTCGTCTGCTAAACGGACA	AAACTGTCCGTTTAGCAGACGAAA	NA	NA	NA
JFONFGPK_01063	JFONFGPK_01063	JFONFGPK_01063_gR213f	CTTGGCTCATAGCCTTTGCG	AGG	0.55	294	78	0.284672	0.348974	JFONFGPK_01063	JFONFGPK_01063	JFONFGPK_1_1	+	1021905..1021924	TATACTTGGCTCATAGCCTTTGCG	AAACCGCAAAGGCTATGAGCCAAG	NA	NA	NA
JFONFGPK_01064	JFONFGPK_01064	JFONFGPK_01064_gR865f	ATTTGATTAGATTTTCTTCT	GGG	0.2	891	23	0.0264064	0.703058	JFONFGPK_01064	JFONFGPK_01064	JFONFGPK_1_1	+	1022863..1022882	TATAATTTGATTAGATTTTCTTCT	AAACAGAAGAAAATCTAATCAAAT	NA	NA	NA
JFONFGPK_01065	JFONFGPK_01065	JFONFGPK_01065_gR547f	CTTGTGCACCAGATTGTTCT	AGG	0.45	570	20	0.0363636	0.589885	JFONFGPK_01065	JFONFGPK_01065	JFONFGPK_1_1	+	1023454..1023473	TATACTTGTGCACCAGATTGTTCT	AAACAGAACAATCTGGTGCACAAG	NA	NA	NA
JFONFGPK_01066	JFONFGPK_01066	JFONFGPK_01066_gR70f	TTGTGATAGTTACCATTTCA	GGG	0.3	135	62	0.53913	0.548613	JFONFGPK_01066	JFONFGPK_01066	JFONFGPK_1_1	+	1023655..1023674	TATATTGTGATAGTTACCATTTCA	AAACTGAAATGGTAACTATCACAA	NA	NA	NA
JFONFGPK_01067	JFONFGPK_01067	JFONFGPK_01067_gR197f	CCTGAGTGCTTCTGCTTGCA	TGG	0.55	270	70	0.28	0.848707	JFONFGPK_01067	JFONFGPK_01067	JFONFGPK_1_1	+	1023918..1023937	TATACCTGAGTGCTTCTGCTTGCA	AAACTGCAAGCAGAAGCACTCAGG	NA	NA	NA
JFONFGPK_01068	JFONFGPK_01068	JFONFGPK_01068_gR899f	CCAATACTGTTGTGGTGTCT	TGG	0.45	909	7	0.00787402	0.495045	JFONFGPK_01068,JFONFGPK_01069	JFONFGPK_01068,JFONFGPK_01069	JFONFGPK_1_1	+	1024896..1024915	TATACCAATACTGTTGTGGTGTCT	AAACAGACACCACAACAGTATTGG	NA	NA	NA
JFONFGPK_01069	JFONFGPK_01069	JFONFGPK_01069_gR1317f	GATGGCACAATAAATAATTC	TGG	0.3	1326	6	0.00459418	0.627831	JFONFGPK_01069	JFONFGPK_01069	JFONFGPK_1_1	+	1026191..1026210	TATAGATGGCACAATAAATAATTC	AAACGAATTATTTATTGTGCCATC	NA	NA	NA
JFONFGPK_01070	JFONFGPK_01070	JFONFGPK_01070_gR1243f	CGACAGGCTTAAAACCAATT	GGG	0.4	1275	29	0.0231076	0.544575	JFONFGPK_01070	JFONFGPK_01070	JFONFGPK_1_1	+	1027442..1027461	TATACGACAGGCTTAAAACCAATT	AAACAATTGGTTTTAAGCCTGTCG	NA	NA	NA
JFONFGPK_01071	JFONFGPK_01071	JFONFGPK_01071_gR318f	ACTTGTGCTTGATTAGCGGT	TGG	0.45	381	60	0.166205	0.384372	JFONFGPK_01071	JFONFGPK_01071	JFONFGPK_1_1	+	1027781..1027800	TATAACTTGTGCTTGATTAGCGGT	AAACACCGCTAATCAAGCACAAGT	NA	NA	NA
JFONFGPK_01072	JFONFGPK_01072	JFONFGPK_01072_gR383f	ATACTCTCTCAATTTACGCT	TGG	0.35	435	49	0.118072	0.667905	JFONFGPK_01072	JFONFGPK_01072	JFONFGPK_1_1	+	1028836..1028855	TATAATACTCTCTCAATTTACGCT	AAACAGCGTAAATTGAGAGAGTAT	NA	NA	NA
JFONFGPK_01073	JFONFGPK_01073	JFONFGPK_01073_gR191f	ATTTTTAAAATAATAGCCAG	AGG	0.2	267	73	0.295547	0.53304	JFONFGPK_01073	JFONFGPK_01073	JFONFGPK_1_1	+	1029364..1029383	TATAATTTTTAAAATAATAGCCAG	AAACCTGGCTATTATTTTAAAAAT	tandemT	NA	NA
JFONFGPK_01074	JFONFGPK_01074	JFONFGPK_01074_gR412f	CCACTTTTGGTTGGCCGAGT	TGG	0.55	525	110	0.217822	0.391333	JFONFGPK_01074	JFONFGPK_01074	JFONFGPK_1_1	+	1029848..1029867	TATACCACTTTTGGTTGGCCGAGT	AAACACTCGGCCAACCAAAAGTGG	NA	NA	NA
JFONFGPK_01075	JFONFGPK_01075	JFONFGPK_01075_gR87f	CGCTCAATATCTTGAGTTCT	TGG	0.4	633	543	0.885808	0.56048	JFONFGPK_01075	JFONFGPK_01075	JFONFGPK_1_1	+	1030050..1030069	TATACGCTCAATATCTTGAGTTCT	AAACAGAACTCAAGATATTGAGCG	NA	NA	NA
JFONFGPK_01076	JFONFGPK_01076	JFONFGPK_01076_gR158f	GCGATAGCTAAAATACGACA	CGG	0.4	285	124	0.467925	0.515463	JFONFGPK_01076	JFONFGPK_01076	JFONFGPK_1_1	+	1030755..1030774	TATAGCGATAGCTAAAATACGACA	AAACTGTCGTATTTTAGCTATCGC	NA	NA	NA
JFONFGPK_01077	JFONFGPK_01077	JFONFGPK_01077_gR118f	TGTCGATAAAATCGTTCAGG	TGG	0.4	171	50	0.331126	0.393951	JFONFGPK_01077	JFONFGPK_01077	JFONFGPK_1_1	+	1030996..1031015	TATATGTCGATAAAATCGTTCAGG	AAACCCTGAACGATTTTATCGACA	NA	NA	NA
JFONFGPK_01078	JFONFGPK_01078	JFONFGPK_01078_gR207f	TCTCCGTGATTATAATGCTT	TGG	0.35	237	27	0.124424	0.591719	JFONFGPK_01078	JFONFGPK_01078	JFONFGPK_1_1	+	1031252..1031271	TATATCTCCGTGATTATAATGCTT	AAACAAGCATTATAATCACGGAGA	NA	NA	NA
JFONFGPK_01079	JFONFGPK_01079	JFONFGPK_01079_gR198f	AACAGATTATCGTAAGATCT	AGG	0.3	246	45	0.199115	0.40608	JFONFGPK_01079	JFONFGPK_01079	JFONFGPK_1_1	+	1031479..1031498	TATAAACAGATTATCGTAAGATCT	AAACAGATCTTACGATAATCTGTT	NA	NA	NA
JFONFGPK_01080	JFONFGPK_01080	JFONFGPK_01080_gR281f	AGCTTCTTCTTTGTCTGCGA	TGG	0.45	357	73	0.216617	0.462133	JFONFGPK_01080	JFONFGPK_01080	JFONFGPK_1_1	+	1031804..1031823	TATAAGCTTCTTCTTTGTCTGCGA	AAACTCGCAGACAAAGAAGAAGCT	NA	NA	NA
JFONFGPK_01081	JFONFGPK_01081	JFONFGPK_01081_gR417f	TTTTGCGGTTTTGGCTCAAT	CGG	0.4	441	21	0.0498812	0.63451	JFONFGPK_01081	JFONFGPK_01081	JFONFGPK_1_1	+	1032293..1032312	TATATTTTGCGGTTTTGGCTCAAT	AAACATTGAGCCAAAACCGCAAAA	NA	NA	NA
JFONFGPK_01082	ssb_2	JFONFGPK_01082_gR386f	ATAGCGAAGCTCTGCGTCCT	TGG	0.55	426	37	0.091133	0.482702	JFONFGPK_01082	ssb_2	JFONFGPK_1_1	+	1032911..1032930	TATAATAGCGAAGCTCTGCGTCCT	AAACAGGACGCAGAGCTTCGCTAT	NA	NA	NA
JFONFGPK_01083	JFONFGPK_01083	JFONFGPK_01083_gR632f	CTCTAGCTGAGCTTTACAAA	AGG	0.4	675	40	0.0610687	0.542558	JFONFGPK_01083	JFONFGPK_01083	JFONFGPK_1_1	+	1033575..1033594	TATACTCTAGCTGAGCTTTACAAA	AAACTTTGTAAAGCTCAGCTAGAG	NA	NA	NA
JFONFGPK_01084	JFONFGPK_01084	JFONFGPK_01084_gR446f	ATCTAAACTTTCCAGATAAG	CGG	0.3	483	34	0.0734341	0.627537	JFONFGPK_01084	JFONFGPK_01084	JFONFGPK_1_1	+	1034064..1034083	TATAATCTAAACTTTCCAGATAAG	AAACCTTATCTGGAAAGTTTAGAT	NA	NA	NA
JFONFGPK_01085	JFONFGPK_01085	JFONFGPK_01085_gR215f	ATCTCTAAAATTGCTATCAA	AGG	0.25	255	37	0.157447	0.711018	JFONFGPK_01085	JFONFGPK_01085	JFONFGPK_1_1	+	1034337..1034356	TATAATCTCTAAAATTGCTATCAA	AAACTTGATAGCAATTTTAGAGAT	NA	NA	NA
JFONFGPK_01086	JFONFGPK_01086	JFONFGPK_01086_gR300f	ACCATCATGTTACTTCCTAT	CGG	0.35	354	51	0.152695	0.450908	JFONFGPK_01086	JFONFGPK_01086	JFONFGPK_1_1	+	1034657..1034676	TATAACCATCATGTTACTTCCTAT	AAACATAGGAAGTAACATGATGGT	NA	NA	NA
JFONFGPK_01087	JFONFGPK_01087	JFONFGPK_01087_gR55f	ATTCTTCAATTTTCTTTGTT	CGG	0.2	138	80	0.677966	0.733572	JFONFGPK_01087	JFONFGPK_01087	JFONFGPK_1_1	+	1034778..1034797	TATAATTCTTCAATTTTCTTTGTT	AAACAACAAAGAAAATTGAAGAAT	NA	NA	NA
JFONFGPK_01088	JFONFGPK_01088	JFONFGPK_01088_gR719f	ACAGACAGCATCTTCTTTCT	TGG	0.4	783	61	0.0799476	0.634351	JFONFGPK_01088	JFONFGPK_01088	JFONFGPK_1_1	+	1035570..1035589	TATAACAGACAGCATCTTCTTTCT	AAACAGAAAGAAGATGCTGTCTGT	NA	NA	NA
JFONFGPK_01089	JFONFGPK_01089	JFONFGPK_01089_gR741f	TTGCTATAGATATAGCCGTC	AGG	0.4	831	87	0.107275	0.579536	JFONFGPK_01089	JFONFGPK_01089	JFONFGPK_1_1	+	1036361..1036380	TATATTGCTATAGATATAGCCGTC	AAACGACGGCTATATCTATAGCAA	NA	NA	NA
JFONFGPK_01090	JFONFGPK_01090	JFONFGPK_01090_gR268r	TCTAATGGCATATAATAATT	CGG	0.2	462	264	0.597285	0.654619	JFONFGPK_01090	JFONFGPK_01090	JFONFGPK_1_1	-	1036945..1036964	TATATCTAATGGCATATAATAATT	AAACAATTATTATATGCCATTAGA	NA	NA	NA
JFONFGPK_01091	JFONFGPK_01091	JFONFGPK_01091_gR13r	AATTGGACATGAAAATAATT	AGG	0.2	210	9	0.0473684	0.532989	JFONFGPK_01091	JFONFGPK_01091	JFONFGPK_1_1	-	1037282..1037301	TATAAATTGGACATGAAAATAATT	AAACAATTATTTTCATGTCCAATT	NA	NA	NA
JFONFGPK_01092	JFONFGPK_01092	JFONFGPK_01092_gR134f	TCGTGAGACTCCAGATTTAT	TGG	0.4	201	64	0.353591	0.613646	JFONFGPK_01092	JFONFGPK_01092	JFONFGPK_1_1	+	1037709..1037728	TATATCGTGAGACTCCAGATTTAT	AAACATAAATCTGGAGTCTCACGA	NA	NA	NA
JFONFGPK_01093	JFONFGPK_01093	JFONFGPK_01093_gR47r	GTCTGGTTTGGTTTCCACGA	AGG	0.5	387	43	0.117166	0.433054	JFONFGPK_01093	JFONFGPK_01093	JFONFGPK_1_1	-	1037909..1037928	TATAGTCTGGTTTGGTTTCCACGA	AAACTCGTGGAAACCAAACCAGAC	NA	NA	NA
JFONFGPK_01094	JFONFGPK_01094	JFONFGPK_01094_gR165f	ACGTTATGAAGCTTCGGCGC	TGG	0.55	210	42	0.221053	0.465657	JFONFGPK_01094	JFONFGPK_01094	JFONFGPK_1_1	+	1038389..1038408	TATAACGTTATGAAGCTTCGGCGC	AAACGCGCCGAAGCTTCATAACGT	NA	NA	NA
JFONFGPK_01095	JFONFGPK_01095	JFONFGPK_01095_gR40r	GAGACTATTGCTGAAATTAA	CGG	0.3	600	36	0.062069	0.532989	JFONFGPK_01095	JFONFGPK_01095	JFONFGPK_1_1	-	1038540..1038559	TATAGAGACTATTGCTGAAATTAA	AAACTTAATTTCAGCAATAGTCTC	NA	NA	NA
JFONFGPK_01096	JFONFGPK_01096	JFONFGPK_01096_gR54f	CCACCTAACACCAACAGCGC	TGG	0.6	159	102	0.733813	0.565048	JFONFGPK_01096	JFONFGPK_01096	JFONFGPK_1_1	+	1039170..1039189	TATACCACCTAACACCAACAGCGC	AAACGCGCTGTTGGTGTTAGGTGG	NA	NA	NA
JFONFGPK_01097	JFONFGPK_01097	JFONFGPK_01097_gR72f	ACTTCTAGTTCTTTGCGTTT	AGG	0.35	102	27	0.329268	0.504461	JFONFGPK_01097	JFONFGPK_01097	JFONFGPK_1_1	+	1039443..1039462	TATAACTTCTAGTTCTTTGCGTTT	AAACAAACGCAAAGAACTAGAAGT	NA	NA	NA
JFONFGPK_01098	lexA	JFONFGPK_01098_gR142r	GTTTCTTCTGTAGGGATAAT	TGG	0.35	825	138	0.171429	0.526643	JFONFGPK_01098	lexA	JFONFGPK_1_1	-	1039786..1039805	TATAGTTTCTTCTGTAGGGATAAT	AAACATTATCCCTACAGAAGAAAC	NA	NA	NA
JFONFGPK_01099	JFONFGPK_01099	JFONFGPK_01099_gR139r	ACACGGGTATTGCCTCTACT	AGG	0.5	894	135	0.154462	0.456964	JFONFGPK_01099	JFONFGPK_01099	JFONFGPK_1_1	-	1040643..1040662	TATAACACGGGTATTGCCTCTACT	AAACAGTAGAGGCAATACCCGTGT	NA	NA	NA
JFONFGPK_01100	JFONFGPK_01100	JFONFGPK_01100_gR38f	GTTTGGCGACTCTGAGCGTG	AGG	0.6	85	44	0.676923	0.608977	JFONFGPK_01100	JFONFGPK_01100	JFONFGPK_1_1	+	1041423..1041442	TATAGTTTGGCGACTCTGAGCGTG	AAACCACGCTCAGAGTCGCCAAAC	NA	NA	NA
JFONFGPK_01101	JFONFGPK_01101	JFONFGPK_01101_gR12r	ATCTTTCAATTTGATAAAAT	AGG	0.15	1125	8	0.00723982	0.688089	JFONFGPK_01101	JFONFGPK_01101	JFONFGPK_1_1	-	1041494..1041513	TATAATCTTTCAATTTGATAAAAT	AAACATTTTATCAAATTGAAAGAT	NA	NA	NA
JFONFGPK_01102	JFONFGPK_01102	JFONFGPK_01102_gR94r	ATTTCTGAATCAGACGGTTG	AGG	0.4	621	90	0.14975	0.495504	JFONFGPK_01102	JFONFGPK_01102	JFONFGPK_1_1	-	1043063..1043082	TATAATTTCTGAATCAGACGGTTG	AAACCAACCGTCTGATTCAGAAAT	NA	NA	NA
JFONFGPK_01103	glgP	JFONFGPK_01103_gR2204f	TAGATAAATCTCTTCATTGC	TGG	0.3	2265	58	0.0258352	0.532456	JFONFGPK_01103	glgP	JFONFGPK_1_1	+	1046037..1046056	TATATAGATAAATCTCTTCATTGC	AAACGCAATGAAGAGATTTATCTA	NA	NA	NA
JFONFGPK_01104	malQ	JFONFGPK_01104_gR1448f	TATCCCAAATTTCCCAGGCA	GGG	0.45	1494	43	0.0291723	0.489605	JFONFGPK_01104	malQ	JFONFGPK_1_1	+	1047580..1047599	TATATATCCCAAATTTCCCAGGCA	AAACTGCCTGGGAAATTTGGGATA	NA	NA	NA
JFONFGPK_01105	malR	JFONFGPK_01105_gR973f	ATACCCTACTCACCGTCGAA	GGG	0.5	1020	44	0.044	0.398615	JFONFGPK_01105	malR	JFONFGPK_1_1	+	1048713..1048732	TATAATACCCTACTCACCGTCGAA	AAACTTCGACGGTGAGTAGGGTAT	NA	NA	NA
JFONFGPK_01106	malX_1	JFONFGPK_01106_gR62r	TGATCCACATCCCACTAACA	AGG	0.45	1248	58	0.0472313	0.45775	JFONFGPK_01106	malX_1	JFONFGPK_1_1	-	1049080..1049099	TATATGATCCACATCCCACTAACA	AAACTGTTAGTGGGATGTGGATCA	NA	NA	NA
JFONFGPK_01107	JFONFGPK_01107	JFONFGPK_01107_gR28r	GCTTCTATTACAGATATATT	TGG	0.25	1362	24	0.0178838	0.572637	JFONFGPK_01107	JFONFGPK_01107	JFONFGPK_1_1	-	1050567..1050586	TATAGCTTCTATTACAGATATATT	AAACAATATATCTGTAATAGAAGC	NA	NA	NA
JFONFGPK_01108	ycjP	JFONFGPK_01108_gR60r	GGAAGAGCCAAATGATTGAG	AGG	0.45	837	56	0.0685435	0.57746	JFONFGPK_01108	ycjP	JFONFGPK_1_1	-	1051960..1051979	TATAGGAAGAGCCAAATGATTGAG	AAACCTCAATCATTTGGCTCTTCC	NA	NA	NA
JFONFGPK_01109	purR_1	JFONFGPK_01109_gR26r	TTCTCGTGCAATATCTTTAA	TGG	0.3	801	22	0.028169	0.615669	JFONFGPK_01109	purR_1	JFONFGPK_1_1	-	1052917..1052936	TATATTCTCGTGCAATATCTTTAA	AAACTTAAAGATATTGCACGAGAA	NA	NA	NA
JFONFGPK_01110	JFONFGPK_01110	JFONFGPK_01110_gR789f	CAATGTGAAATGTAAGAAAT	AGG	0.25	816	24	0.0301508	0.628335	JFONFGPK_01110	JFONFGPK_01110	JFONFGPK_1_1	+	1054583..1054602	TATACAATGTGAAATGTAAGAAAT	AAACATTTCTTACATTTCACATTG	NA	NA	NA
JFONFGPK_01111	malG	JFONFGPK_01111_gR845f	TTTCATGGATATTGAAACAT	AGG	0.25	861	13	0.0154578	0.680846	JFONFGPK_01111	malG	JFONFGPK_1_1	+	1055476..1055495	TATATTTCATGGATATTGAAACAT	AAACATGTTTCAATATCCATGAAA	NA	NA	NA
JFONFGPK_01112	JFONFGPK_01112	JFONFGPK_01112_gR1291f	TATTAGGCTTCTGTTGTCTT	TGG	0.35	1308	14	0.0108696	0.554683	JFONFGPK_01112	JFONFGPK_01112	JFONFGPK_1_1	+	1056779..1056798	TATATATTAGGCTTCTGTTGTCTT	AAACAAGACAACAGAAGCCTAATA	NA	NA	NA
JFONFGPK_01113	amyA	JFONFGPK_01113_gR2058f	TCGGCAGCAGAAACAGTTAG	TGG	0.5	2136	75	0.0354442	0.499677	JFONFGPK_01113	amyA	JFONFGPK_1_1	+	1058928..1058947	TATATCGGCAGCAGAAACAGTTAG	AAACCTAACTGTTTCTGCTGCCGA	NA	NA	NA
JFONFGPK_01114	JFONFGPK_01114	JFONFGPK_01114_gR1688f	ATCAGGAATATGGAGCATTC	CGG	0.4	1704	13	0.00771971	0.326305	JFONFGPK_01114	JFONFGPK_01114	JFONFGPK_1_1	+	1060719..1060738	TATAATCAGGAATATGGAGCATTC	AAACGAATGCTCCATATTCCTGAT	NA	NA	NA
JFONFGPK_01115	malX_2	JFONFGPK_01115_gR1211f	TAGGGGTAGCACTGAAGCTA	AGG	0.5	1260	46	0.0370968	0.506156	JFONFGPK_01115	malX_2	JFONFGPK_1_1	+	1062111..1062130	TATATAGGGGTAGCACTGAAGCTA	AAACTAGCTTCAGTGCTACCCCTA	NA	NA	NA
JFONFGPK_01116	JFONFGPK_01116	JFONFGPK_01116_gR17f	AGCTCTATAATCTCTTGAAT	GGG	0.3	108	88	1	0.516887	JFONFGPK_01116	JFONFGPK_01116	JFONFGPK_1_1	+	1062484..1062503	TATAAGCTCTATAATCTCTTGAAT	AAACATTCAAGAGATTATAGAGCT	NA	NA	NA
JFONFGPK_01117	JFONFGPK_01117	JFONFGPK_01117_gR902f	CTCAACCAACCAACTTGAAA	AGG	0.4	984	79	0.0819502	0.600964	JFONFGPK_01117	JFONFGPK_01117	JFONFGPK_1_1	+	1063676..1063695	TATACTCAACCAACCAACTTGAAA	AAACTTTCAAGTTGGTTGGTTGAG	NA	NA	NA
JFONFGPK_01118	dltD	JFONFGPK_01118_gR1202f	AGTAATCACTACTAAAACAA	AGG	0.25	1251	46	0.037368	0.654392	JFONFGPK_01118	dltD	JFONFGPK_1_1	+	1064990..1065009	TATAAGTAATCACTACTAAAACAA	AAACTTGTTTTAGTAGTGATTACT	NA	NA	NA
JFONFGPK_01119	dltC	JFONFGPK_01119_gR199f	AAACATCTTCCATAAACAAA	CGG	0.25	240	38	0.172727	0.46899	JFONFGPK_01119	dltC	JFONFGPK_1_1	+	1065230..1065249	TATAAAACATCTTCCATAAACAAA	AAACTTTGTTTATGGAAGATGTTT	NA	NA	NA
JFONFGPK_01120	JFONFGPK_01120	JFONFGPK_01120_gR1234f	AAGGTTCCATGTAGGGAATG	TGG	0.45	1257	20	0.0161681	0.447287	JFONFGPK_01120	JFONFGPK_01120	JFONFGPK_1_1	+	1066522..1066541	TATAAAGGTTCCATGTAGGGAATG	AAACCATTCCCTACATGGAACCTT	NA	NA	NA
JFONFGPK_01121	dltA	JFONFGPK_01121_gR1476f	TCCCCTAAACAATCATAAAC	TGG	0.35	1539	60	0.0394997	0.515672	JFONFGPK_01121	dltA	JFONFGPK_1_1	+	1068017..1068036	TATATCCCCTAAACAATCATAAAC	AAACGTTTATGATTGTTTAGGGGA	NA	NA	NA
JFONFGPK_01123	uvrB	JFONFGPK_01123_gR1962f	TACTTTGATTTTAGTTTAAA	TGG	0.15	1992	27	0.0136917	0.594853	JFONFGPK_01123	uvrB	JFONFGPK_1_1	+	1070460..1070479	TATATACTTTGATTTTAGTTTAAA	AAACTTTAAACTAAAATCAAAGTA	NA	NA	NA
JFONFGPK_01124	mltF_1	JFONFGPK_01124_gR113r	TGAGTCTTTAAATTCAAATG	GGG	0.25	2175	109	0.05058	0.548079	JFONFGPK_01124	mltF_1	JFONFGPK_1_1	-	1070808..1070827	TATATGAGTCTTTAAATTCAAATG	AAACCATTTGAATTTAAAGACTCA	NA	NA	NA
JFONFGPK_01125	artM_1	JFONFGPK_01125_gR83r	GACATCGCCTTCGTAGAATT	TGG	0.45	741	79	0.10957	0.403905	JFONFGPK_01125	artM_1	JFONFGPK_1_1	-	1072952..1072971	TATAGACATCGCCTTCGTAGAATT	AAACAATTCTACGAAGGCGATGTC	NA	NA	NA
JFONFGPK_01126	JFONFGPK_01126	JFONFGPK_01126_gR92f	GTTACCAACCATCGGACTAA	TGG	0.45	153	58	0.43609	0.466756	JFONFGPK_01126	JFONFGPK_01126	JFONFGPK_1_1	+	1073836..1073855	TATAGTTACCAACCATCGGACTAA	AAACTTAGTCCGATGGTTGGTAAC	NA	NA	NA
JFONFGPK_01127	celB	JFONFGPK_01127_gR1295f	AATAGGCATCATTGAAATAA	AGG	0.25	1380	82	0.0602941	0.530772	JFONFGPK_01127	celB	JFONFGPK_1_1	+	1075188..1075207	TATAAATAGGCATCATTGAAATAA	AAACTTATTTCAATGATGCCTATT	NA	NA	NA
JFONFGPK_01128	JFONFGPK_01128	JFONFGPK_01128_gR416f	GGCTTCAAAACAATGATGAA	TGG	0.35	450	31	0.072093	0.527131	JFONFGPK_01128	JFONFGPK_01128	JFONFGPK_1_1	+	1075866..1075885	TATAGGCTTCAAAACAATGATGAA	AAACTTCATCATTGTTTTGAAGCC	NA	NA	NA
JFONFGPK_01129	licA	JFONFGPK_01129_gR321f	ATAATAGCTTCTAAGTTGGA	TGG	0.3	336	12	0.0379747	0.607187	JFONFGPK_01129	licA	JFONFGPK_1_1	+	1076217..1076236	TATAATAATAGCTTCTAAGTTGGA	AAACTCCAACTTAGAAGCTATTAT	NA	NA	NA
JFONFGPK_01130	celA_1	JFONFGPK_01130_gR278f	CAACATACTAGTTGACATAC	CGG	0.35	312	31	0.106164	0.571059	JFONFGPK_01130	celA_1	JFONFGPK_1_1	+	1076512..1076531	TATACAACATACTAGTTGACATAC	AAACGTATGTCAACTAGTATGTTG	NA	NA	NA
JFONFGPK_01131	licR_2	JFONFGPK_01131_gR1967f	ATGGATTAGAAATGTTATGA	TGG	0.25	1995	25	0.0126582	0.4967	JFONFGPK_01131	licR_2	JFONFGPK_1_1	+	1078535..1078554	TATAATGGATTAGAAATGTTATGA	AAACTCATAACATTTCTAATCCAT	NA	NA	NA
JFONFGPK_01132	JFONFGPK_01132	JFONFGPK_01132_gR1063f	TGGTAACATCATACCGCTCA	GGG	0.45	1095	29	0.0269767	0.479516	JFONFGPK_01132	JFONFGPK_01132	JFONFGPK_1_1	+	1079731..1079750	TATATGGTAACATCATACCGCTCA	AAACTGAGCGGTATGATGTTACCA	NA	NA	NA
JFONFGPK_01133	gmuD_1	JFONFGPK_01133_gR1378f	AGCCATCTGGAAATTGATAA	CGG	0.35	1401	20	0.0144823	0.653337	JFONFGPK_01133	gmuD_1	JFONFGPK_1_1	+	1081149..1081168	TATAAGCCATCTGGAAATTGATAA	AAACTTATCAATTTCCAGATGGCT	NA	NA	NA
JFONFGPK_01134	JFONFGPK_01134	JFONFGPK_01134_gR35r	GCTTAACCAAAGTGCCCACT	CGG	0.5	696	31	0.045858	0.368616	JFONFGPK_01134	JFONFGPK_01134	JFONFGPK_1_1	-	1081444..1081463	TATAGCTTAACCAAAGTGCCCACT	AAACAGTGGGCACTTTGGTTAAGC	NA	NA	NA
JFONFGPK_01135	JFONFGPK_01135	JFONFGPK_01135_gR141f	TCCTTATCCTTAAAGGATAT	CGG	0.3	159	15	0.107914	0.54827	JFONFGPK_01135	JFONFGPK_01135	JFONFGPK_1_1	+	1082237..1082256	TATATCCTTATCCTTAAAGGATAT	AAACATATCCTTTAAGGATAAGGA	NA	NA	NA
JFONFGPK_01136	obg	JFONFGPK_01136_gR1273f	CATCGCCACCACGGCCTGCT	TGG	0.7	1314	38	0.0293663	0.634571	JFONFGPK_01136	obg	JFONFGPK_1_1	+	1083596..1083615	TATACATCGCCACCACGGCCTGCT	AAACAGCAGGCCGTGGTGGCGATG	NA	NA	NA
JFONFGPK_01137	JFONFGPK_01137	JFONFGPK_01137_gR55f	CAACAGTTACAAGAACCATT	AGG	0.35	129	71	0.651376	0.566539	JFONFGPK_01137	JFONFGPK_01137	JFONFGPK_1_1	+	1083748..1083767	TATACAACAGTTACAAGAACCATT	AAACAATGGTTCTTGTAACTGTTG	NA	NA	NA
JFONFGPK_01139	JFONFGPK_01139	JFONFGPK_01139_gR615r	AATCCATCATGCCGTTATCC	GGG	0.45	807	611	0.776366	0.354031	JFONFGPK_01139	JFONFGPK_01139	JFONFGPK_1_1	-	1085227..1085246	TATAAATCCATCATGCCGTTATCC	AAACGGATAACGGCATGATGGATT	NA	NA	NA
JFONFGPK_01140	rsuA_1	JFONFGPK_01140_gR623f	ATCAATGTGTGCTTTGGCAG	AGG	0.45	732	106	0.148876	0.536847	JFONFGPK_01140	rsuA_1	JFONFGPK_1_1	+	1086077..1086096	TATAATCAATGTGTGCTTTGGCAG	AAACCTGCCAAAGCACACATTGAT	NA	NA	NA
JFONFGPK_01141	JFONFGPK_01141	JFONFGPK_01141_gR35r	TTTAGCCGAATGATTGGGAC	GGG	0.45	366	31	0.0895954	0.571114	JFONFGPK_01141	JFONFGPK_01141	JFONFGPK_1_1	-	1086348..1086367	TATATTTAGCCGAATGATTGGGAC	AAACGTCCCAATCATTCGGCTAAA	NA	NA	NA
JFONFGPK_01142	naiP	JFONFGPK_01142_gR1193f	CACTAAAGCTCGCTTATTTG	TGG	0.4	1221	25	0.020816	0.613705	JFONFGPK_01142	naiP	JFONFGPK_1_1	+	1087978..1087997	TATACACTAAAGCTCGCTTATTTG	AAACCAAATAAGCGAGCTTTAGTG	NA	NA	NA
JFONFGPK_01143	JFONFGPK_01143	JFONFGPK_01143_gR78r	TGTAAAGCTTGCCATCAAAT	TGG	0.35	1485	74	0.0505119	0.576926	JFONFGPK_01143	JFONFGPK_01143	JFONFGPK_1_1	-	1088470..1088489	TATATGTAAAGCTTGCCATCAAAT	AAACATTTGATGGCAAGCTTTACA	NA	NA	NA
JFONFGPK_01144	JFONFGPK_01144	JFONFGPK_01144_gR313f	TCACTTCAGTACTTAAAATA	AGG	0.25	402	86	0.225131	0.615987	JFONFGPK_01144	JFONFGPK_01144	JFONFGPK_1_1	+	1090283..1090302	TATATCACTTCAGTACTTAAAATA	AAACTATTTTAAGTACTGAAGTGA	NA	NA	NA
JFONFGPK_01145	deoD_2	JFONFGPK_01145_gR458f	GATAGGAACCAAAACGCCAC	AGG	0.5	513	52	0.105477	0.477652	JFONFGPK_01145	deoD_2	JFONFGPK_1_1	+	1090914..1090933	TATAGATAGGAACCAAAACGCCAC	AAACGTGGCGTTTTGGTTCCTATC	NA	NA	NA
JFONFGPK_01146	JFONFGPK_01146	JFONFGPK_01146_gR1327f	TTAAATCTGAAATAGCAACT	TGG	0.25	1356	26	0.0194611	0.526117	JFONFGPK_01146	JFONFGPK_01146	JFONFGPK_1_1	+	1092600..1092619	TATATTAAATCTGAAATAGCAACT	AAACAGTTGCTATTTCAGATTTAA	NA	NA	NA
JFONFGPK_01147	tagU	JFONFGPK_01147_gR1435f	GGTGACTAAGGCCACCCATG	GGG	0.6	1452	14	0.00977654	0.516708	JFONFGPK_01147	tagU	JFONFGPK_1_1	+	1094145..1094164	TATAGGTGACTAAGGCCACCCATG	AAACCATGGGTGGCCTTAGTCACC	NA	NA	NA
JFONFGPK_01148	aroK	JFONFGPK_01148_gR430f	TATCTTTACAGTGCATACTT	AGG	0.3	492	59	0.125	0.54227	JFONFGPK_01148	aroK	JFONFGPK_1_1	+	1094799..1094818	TATATATCTTTACAGTGCATACTT	AAACAAGTATGCACTGTAAAGATA	NA	NA	NA
JFONFGPK_01149	aroA_1	JFONFGPK_01149_gR1254f	ACTTGAATCGTTCCCTGTAA	TGG	0.4	1284	27	0.0213608	0.696893	JFONFGPK_01149	aroA_1	JFONFGPK_1_1	+	1096107..1096126	TATAACTTGAATCGTTCCCTGTAA	AAACTTACAGGGAACGATTCAAGT	NA	NA	NA
JFONFGPK_01150	JFONFGPK_01150	JFONFGPK_01150_gR926f	AATGGGTTCATACTGCCACT	TGG	0.45	966	37	0.0391121	0.567266	JFONFGPK_01150	JFONFGPK_01150	JFONFGPK_1_1	+	1097173..1097192	TATAAATGGGTTCATACTGCCACT	AAACAGTGGCAGTATGAACCCATT	NA	NA	NA
JFONFGPK_01151	map	JFONFGPK_01151_gR836f	ATCCATCGCTTCTATTTCAC	GGG	0.4	861	22	0.0261593	0.576926	JFONFGPK_01151	map	JFONFGPK_1_1	+	1098050..1098069	TATAATCCATCGCTTCTATTTCAC	AAACGTGAAATAGAAGCGATGGAT	NA	NA	NA
JFONFGPK_01152	IMPDH	JFONFGPK_01152_gR1198f	TTCCATCGCTTACTTTTAAG	TGG	0.35	1284	83	0.0656646	0.648073	JFONFGPK_01152	IMPDH	JFONFGPK_1_1	+	1099288..1099307	TATATTCCATCGCTTACTTTTAAG	AAACCTTAAAAGTAAGCGATGGAA	NA	NA	NA
JFONFGPK_01153	JFONFGPK_01153	JFONFGPK_01153_gR492f	AAAGGCCGTAATATTACTTT	CGG	0.3	543	48	0.0917782	0.602843	JFONFGPK_01153	JFONFGPK_01153	JFONFGPK_1_1	+	1099874..1099893	TATAAAAGGCCGTAATATTACTTT	AAACAAAGTAATATTACGGCCTTT	NA	NA	NA
JFONFGPK_01154	JFONFGPK_01154	JFONFGPK_01154_gR540f	ATAATTCGAGGCTGTTCGAT	AGG	0.4	654	111	0.175079	0.554361	JFONFGPK_01154	JFONFGPK_01154	JFONFGPK_1_1	+	1100702..1100721	TATAATAATTCGAGGCTGTTCGAT	AAACATCGAACAGCCTCGAATTAT	NA	NA	NA
JFONFGPK_01155	murA1_2	JFONFGPK_01155_gR1223f	AACTGCCACTTCTCCAGATA	AGG	0.45	1260	34	0.0274194	0.564906	JFONFGPK_01155	murA1_2	JFONFGPK_1_1	+	1102396..1102415	TATAAACTGCCACTTCTCCAGATA	AAACTATCTGGAGAAGTGGCAGTT	NA	NA	NA
JFONFGPK_01156	metK	JFONFGPK_01156_gR1160f	ATCTGGATGCCCTTCAGATA	CGG	0.45	1197	34	0.028887	0.62172	JFONFGPK_01156	metK	JFONFGPK_1_1	+	1103766..1103785	TATAATCTGGATGCCCTTCAGATA	AAACTATCTGAAGGGCATCCAGAT	NA	NA	NA
JFONFGPK_01157	JFONFGPK_01157	JFONFGPK_01157_gR2280f	CGTGATTGTTTCGTTTTAAT	GGG	0.3	2379	96	0.0406952	0.544381	JFONFGPK_01157	JFONFGPK_01157	JFONFGPK_1_1	+	1106619..1106638	TATACGTGATTGTTTCGTTTTAAT	AAACATTAAAACGAAACAATCACG	NA	NA	NA
JFONFGPK_01158	birA	JFONFGPK_01158_gR47r	TTCCCCACTGACGAAGTCAT	CGG	0.5	942	43	0.0466377	0.460353	JFONFGPK_01158	birA	JFONFGPK_1_1	-	1106981..1107000	TATATTCCCCACTGACGAAGTCAT	AAACATGACTTCGTCAGTGGGGAA	NA	NA	NA
JFONFGPK_01159	dnaX	JFONFGPK_01159_gR1639f	TTTCGTCAAACGTTTGGCTC	CGG	0.45	1671	29	0.0175651	0.398142	JFONFGPK_01159	dnaX	JFONFGPK_1_1	+	1109774..1109793	TATATTTCGTCAAACGTTTGGCTC	AAACGAGCCAAACGTTTGACGAAA	NA	NA	NA
JFONFGPK_01160	msrC	JFONFGPK_01160_gR463f	TTGCCTGCGCTATCATTAGT	TGG	0.45	498	32	0.0669456	0.504724	JFONFGPK_01160	msrC	JFONFGPK_1_1	+	1110268..1110287	TATATTGCCTGCGCTATCATTAGT	AAACACTAATGATAGCGCAGGCAA	NA	NA	NA
JFONFGPK_01161	JFONFGPK_01161	JFONFGPK_01161_gR108r	CAAAAGCTTCTTTAAAGGAA	AGG	0.3	810	104	0.131646	0.585702	JFONFGPK_01161	JFONFGPK_01161	JFONFGPK_1_1	-	1110568..1110587	TATACAAAAGCTTCTTTAAAGGAA	AAACTTCCTTTAAAGAAGCTTTTG	NA	NA	NA
JFONFGPK_01162	JFONFGPK_01162	JFONFGPK_01162_gR197f	TATGGCTTTTCTTTTATCAA	AGG	0.25	264	64	0.262295	0.60729	JFONFGPK_01162	JFONFGPK_01162	JFONFGPK_1_1	+	1111506..1111525	TATATATGGCTTTTCTTTTATCAA	AAACTTGATAAAAGAAAAGCCATA	NA	NA	NA
JFONFGPK_01163	udk	JFONFGPK_01163_gR609f	CCAGTTACACCAATAATAAT	CGG	0.3	627	15	0.0247117	0.683209	JFONFGPK_01163	udk	JFONFGPK_1_1	+	1112261..1112280	TATACCAGTTACACCAATAATAAT	AAACATTATTATTGGTGTAACTGG	NA	NA	NA
JFONFGPK_01164	yfmL	JFONFGPK_01164_gR48r	TTAAATGGGTAAATGCAACT	TGG	0.3	1086	44	0.0412758	0.44554	JFONFGPK_01164	yfmL	JFONFGPK_1_1	-	1112437..1112456	TATATTAAATGGGTAAATGCAACT	AAACAGTTGCATTTACCCATTTAA	NA	NA	NA
JFONFGPK_01165	pgdA	JFONFGPK_01165_gR1070f	ATCATCTGCTTGTTTTATCG	GGG	0.35	1275	202	0.160956	0.609827	JFONFGPK_01165	pgdA	JFONFGPK_1_1	+	1114642..1114661	TATAATCATCTGCTTGTTTTATCG	AAACCGATAAAACAAGCAGATGAT	NA	NA	NA
JFONFGPK_01166	gapN	JFONFGPK_01166_gR1361f	ACCTGTTGCTGGTGCGTAAA	TGG	0.5	1428	64	0.0454545	0.495387	JFONFGPK_01166	gapN	JFONFGPK_1_1	+	1116302..1116321	TATAACCTGTTGCTGGTGCGTAAA	AAACTTTACGCACCAGCAACAGGT	NA	NA	NA
JFONFGPK_01167	ptsI	JFONFGPK_01167_gR1700f	AGCAACAGCAACGCCGTCTG	AGG	0.6	1734	31	0.0180863	0.31567	JFONFGPK_01167	ptsI	JFONFGPK_1_1	+	1118253..1118272	TATAAGCAACAGCAACGCCGTCTG	AAACCAGACGGCGTTGCTGTTGCT	NA	NA	NA
JFONFGPK_01168	ptsH	JFONFGPK_01168_gR207f	GTTTGAACAAGCAAAGTCGC	TGG	0.45	264	54	0.221311	0.460568	JFONFGPK_01168	ptsH	JFONFGPK_1_1	+	1118498..1118517	TATAGTTTGAACAAGCAAAGTCGC	AAACGCGACTTTGCTTGTTCAAAC	NA	NA	NA
JFONFGPK_01169	nrdH	JFONFGPK_01169_gR23r	GCACTGCATGCAATTATTTT	TGG	0.35	219	19	0.0954774	0.667905	JFONFGPK_01169	nrdH	JFONFGPK_1_1	-	1118983..1119002	TATAGCACTGCATGCAATTATTTT	AAACAAAATAATTGCATGCAGTGC	NA	NA	NA
JFONFGPK_01170	nrdE2	JFONFGPK_01170_gR45r	GACGGTTAATTTCATTATTT	AGG	0.25	2160	41	0.0191589	0.633984	JFONFGPK_01170	nrdE2	JFONFGPK_1_1	-	1119243..1119262	TATAGACGGTTAATTTCATTATTT	AAACAAATAATGAAATTAACCGTC	NA	NA	NA
JFONFGPK_01171	nrdF2	JFONFGPK_01171_gR83r	GGTATCAAGCCAAAATTGTT	CGG	0.35	960	79	0.0840426	0.59629	JFONFGPK_01171	nrdF2	JFONFGPK_1_1	-	1121773..1121792	TATAGGTATCAAGCCAAAATTGTT	AAACAACAATTTTGGCTTGATACC	NA	NA	NA
JFONFGPK_01172	clcB	JFONFGPK_01172_gR186r	CAAAACTGAGGGACTGAATC	AGG	0.45	1314	182	0.140649	0.46705	JFONFGPK_01172	clcB	JFONFGPK_1_1	-	1122810..1122829	TATACAAAACTGAGGGACTGAATC	AAACGATTCAGTCCCTCAGTTTTG	NA	NA	NA
JFONFGPK_01173	JFONFGPK_01173	JFONFGPK_01173_gR20r	GAGTTTGAAGGCTTTATCAA	AGG	0.35	294	16	0.0583942	1	NA,JFONFGPK_01173	NA,JFONFGPK_01173	JFONFGPK_1_1,JFONFGPK_1_1	+,-	177550..177569,1124095..1124114	TATAGAGTTTGAAGGCTTTATCAA	AAACTTGATAAAGCCTTCAAACTC	NA	NA	NA
JFONFGPK_01174	JFONFGPK_01174	JFONFGPK_01174_gR23r	GGAGACTTGAAGAGTTTGAC	AGG	0.45	297	19	0.0685921	0.451997	JFONFGPK_01174	JFONFGPK_01174	JFONFGPK_1_1	-	1124424..1124443	TATAGGAGACTTGAAGAGTTTGAC	AAACGTCAAACTCTTCAAGTCTCC	NA	NA	NA
JFONFGPK_01175	JFONFGPK_01175	JFONFGPK_01175_gR153r	AAGCTGAATGCAGACGTTTG	GGG	0.45	222	149	0.737624	0.640919	JFONFGPK_01175	JFONFGPK_01175	JFONFGPK_1_1	-	1125163..1125182	TATAAAGCTGAATGCAGACGTTTG	AAACCAAACGTCTGCATTCAGCTT	NA	NA	NA
JFONFGPK_01176	JFONFGPK_01176	JFONFGPK_01176_gR625f	TTTGCAATAAAATCATCGGA	AGG	0.3	696	68	0.100592	0.571059	JFONFGPK_01176	JFONFGPK_01176	JFONFGPK_1_1	+	1125935..1125954	TATATTTGCAATAAAATCATCGGA	AAACTCCGATGATTTTATTGCAAA	NA	NA	NA
JFONFGPK_01177	JFONFGPK_01177	JFONFGPK_01177_gR665f	CCCTCCATGGTAACCTAAAA	AGG	0.45	762	94	0.126685	0.57115	JFONFGPK_01177	JFONFGPK_01177	JFONFGPK_1_1	+	1126689..1126708	TATACCCTCCATGGTAACCTAAAA	AAACTTTTAGGTTACCATGGAGGG	NA	NA	NA
JFONFGPK_01178	JFONFGPK_01178	JFONFGPK_01178_gR113f	GTTACGCTCAATGAGACTGA	TGG	0.45	222	106	0.524752	0.455463	JFONFGPK_01178	JFONFGPK_01178	JFONFGPK_1_1	+	1126895..1126914	TATAGTTACGCTCAATGAGACTGA	AAACTCAGTCTCATTGAGCGTAAC	NA	NA	NA
JFONFGPK_01179	JFONFGPK_01179	JFONFGPK_01179_gR117f	AACTTAAAATGAAAAGAGTC	AGG	0.25	135	15	0.130435	0.662506	JFONFGPK_01179	JFONFGPK_01179	JFONFGPK_1_1	+	1127155..1127174	TATAAACTTAAAATGAAAAGAGTC	AAACGACTCTTTTCATTTTAAGTT	NA	NA	NA
JFONFGPK_01180	alaS	JFONFGPK_01180_gR2587f	AGAAATCCAACCACATTTGG	CGG	0.4	2619	29	0.0111581	0.558769	JFONFGPK_01180	alaS	JFONFGPK_1_1	+	1129945..1129964	TATAAGAAATCCAACCACATTTGG	AAACCCAAATGTGGTTGGATTTCT	NA	NA	NA
JFONFGPK_01181	prsA_1	JFONFGPK_01181_gR1007f	AGCTGCTAAAGCCATCACTG	AGG	0.5	1056	46	0.0444015	0.500509	JFONFGPK_01181	prsA_1	JFONFGPK_1_1	+	1131370..1131389	TATAAGCTGCTAAAGCCATCACTG	AAACCAGTGATGGCTTTAGCAGCT	NA	NA	NA
JFONFGPK_01182	trmR	JFONFGPK_01182_gR657f	ACAAGCTCTTCTTTGACAAC	AGG	0.4	672	12	0.0184049	0.614319	JFONFGPK_01182	trmR	JFONFGPK_1_1	+	1132138..1132157	TATAACAAGCTCTTCTTTGACAAC	AAACGTTGTCAAAGAAGAGCTTGT	NA	NA	NA
JFONFGPK_01183	yhjX	JFONFGPK_01183_gR1144f	AGGTCGATCCCAACATTAAG	TGG	0.45	1197	50	0.0424809	0.419097	JFONFGPK_01183	yhjX	JFONFGPK_1_1	+	1133398..1133417	TATAAGGTCGATCCCAACATTAAG	AAACCTTAATGTTGGGATCGACCT	NA	NA	NA
JFONFGPK_01184	pepF1_2	JFONFGPK_01184_gR1561f	ACTTGGCAACAGTAGTGTCT	TGG	0.45	1806	242	0.135498	0.526643	JFONFGPK_01184	pepF1_2	JFONFGPK_1_1	+	1135387..1135406	TATAACTTGGCAACAGTAGTGTCT	AAACAGACACTACTGTTGCCAAGT	NA	NA	NA
JFONFGPK_01185	JFONFGPK_01185	JFONFGPK_01185_gR941f	CTGATTCTTATCATCTAAAG	CGG	0.3	963	19	0.0201485	0.455749	JFONFGPK_01185	JFONFGPK_01185	JFONFGPK_1_1	+	1136585..1136604	TATACTGATTCTTATCATCTAAAG	AAACCTTTAGATGATAAGAATCAG	NA	NA	NA
JFONFGPK_01186	rsuA_2	JFONFGPK_01186_gR615f	TTTTGTCGACCATTTCTGGC	AGG	0.45	717	99	0.142037	0.493807	JFONFGPK_01186	rsuA_2	JFONFGPK_1_1	+	1137516..1137535	TATATTTTGTCGACCATTTCTGGC	AAACGCCAGAAATGGTCGACAAAA	NA	NA	NA
JFONFGPK_01187	nagB	JFONFGPK_01187_gR682f	TCCCACCTTCAATCTGATCT	TGG	0.45	705	20	0.0291971	0.450908	JFONFGPK_01187	nagB	JFONFGPK_1_1	+	1138418..1138437	TATATCCCACCTTCAATCTGATCT	AAACAGATCAGATTGAAGGTGGGA	NA	NA	NA
JFONFGPK_01188	queA	JFONFGPK_01188_gR37r	GTTTGGGCAATCAATTCTTC	TGG	0.4	1029	33	0.0327056	0.641623	JFONFGPK_01188	queA	JFONFGPK_1_1	-	1138692..1138711	TATAGTTTGGGCAATCAATTCTTC	AAACGAAGAATTGATTGCCCAAAC	NA	NA	NA
JFONFGPK_01189	JFONFGPK_01189	JFONFGPK_01189_gR100r	TTAGGATAGTTTTGGTAAAA	AGG	0.25	1188	96	0.0821918	0.648304	JFONFGPK_01189	JFONFGPK_01189	JFONFGPK_1_1	-	1139823..1139842	TATATTAGGATAGTTTTGGTAAAA	AAACTTTTACCAAAACTATCCTAA	NA	NA	NA
JFONFGPK_01190	JFONFGPK_01190	JFONFGPK_01190_gR527f	ACCATTGAACTGAGCAACAT	AGG	0.4	591	61	0.10683	0.63451	JFONFGPK_01190	JFONFGPK_01190	JFONFGPK_1_1	+	1141538..1141557	TATAACCATTGAACTGAGCAACAT	AAACATGTTGCTCAGTTCAATGGT	NA	NA	NA
JFONFGPK_01191	JFONFGPK_01191	JFONFGPK_01191_gR190f	CCGTATTGACCAAACTCAAA	TGG	0.4	249	56	0.244541	0.536796	JFONFGPK_01191	JFONFGPK_01191	JFONFGPK_1_1	+	1141788..1141807	TATACCGTATTGACCAAACTCAAA	AAACTTTGAGTTTGGTCAATACGG	NA	NA	NA
JFONFGPK_01192	JFONFGPK_01192	JFONFGPK_01192_gR200f	TCCTAAAATAATCCCTACAA	TGG	0.3	228	25	0.120192	0.432764	JFONFGPK_01192	JFONFGPK_01192	JFONFGPK_1_1	+	1142031..1142050	TATATCCTAAAATAATCCCTACAA	AAACTTGTAGGGATTATTTTAGGA	NA	NA	NA
JFONFGPK_01193	sodA	JFONFGPK_01193_gR585f	TCATACGCGTATGGAAGTTC	TGG	0.45	606	18	0.0307167	0.373331	JFONFGPK_01193	sodA	JFONFGPK_1_1	+	1142810..1142829	TATATCATACGCGTATGGAAGTTC	AAACGAACTTCCATACGCGTATGA	NA	NA	NA
JFONFGPK_01194	yqeN	JFONFGPK_01194_gR980f	AATGTCATCTCCTGTGACAA	GGG	0.4	1041	58	0.0568071	0.641029	JFONFGPK_01194	yqeN	JFONFGPK_1_1	+	1143907..1143926	TATAAATGTCATCTCCTGTGACAA	AAACTTGTCACAGGAGATGACATT	NA	NA	NA
JFONFGPK_01195	comEC	JFONFGPK_01195_gR2211f	GCAAATTGAATCTTTGACAG	GGG	0.35	2244	30	0.0134892	0.628256	JFONFGPK_01195	comEC	JFONFGPK_1_1	+	1146249..1146268	TATAGCAAATTGAATCTTTGACAG	AAACCTGTCAAAGATTCAATTTGC	NA	NA	NA
JFONFGPK_01196	comEA	JFONFGPK_01196_gR600f	AATAAAAGACTAATTAGGTA	TGG	0.2	663	60	0.0933126	0.554388	JFONFGPK_01196	comEA	JFONFGPK_1_1	+	1146862..1146881	TATAAATAAAAGACTAATTAGGTA	AAACTACCTAATTAGTCTTTTATT	NA	NA	NA
JFONFGPK_01197	plsC	JFONFGPK_01197_gR674f	CTTTTCTTCATGATGGTAGT	GGG	0.35	741	64	0.0887656	0.452513	JFONFGPK_01197	plsC	JFONFGPK_1_1	+	1147798..1147817	TATACTTTTCTTCATGATGGTAGT	AAACACTACCATCATGAAGAAAAG	NA	NA	NA
JFONFGPK_01198	yfiC	JFONFGPK_01198_gR114r	TCTTGGGGAAGCGGGATAAG	AGG	0.55	777	110	0.14531	0.478767	JFONFGPK_01198	yfiC	JFONFGPK_1_1	-	1148109..1148128	TATATCTTGGGGAAGCGGGATAAG	AAACCTTATCCCGCTTCCCCAAGA	NA	NA	NA
JFONFGPK_01199	JFONFGPK_01199	JFONFGPK_01199_gR56r	AGTTGTATAACCAGTGTAGA	GGG	0.35	279	52	0.200772	0.614032	JFONFGPK_01199	JFONFGPK_01199	JFONFGPK_1_1	-	1148817..1148836	TATAAGTTGTATAACCAGTGTAGA	AAACTCTACACTGGTTATACAACT	NA	NA	NA
JFONFGPK_01200	kup	JFONFGPK_01200_gR1984f	CTTTGTCAAAGGCAGTAAGA	TGG	0.4	2001	14	0.00706714	0.530489	JFONFGPK_01200	kup	JFONFGPK_1_1	+	1151034..1151053	TATACTTTGTCAAAGGCAGTAAGA	AAACTCTTACTGCCTTTGACAAAG	NA	NA	NA
JFONFGPK_01201	cshA	JFONFGPK_01201_gR1579f	CAGCGGTAACAACAGCTGAT	TGG	0.5	1620	38	0.02375	0.584417	JFONFGPK_01201	cshA	JFONFGPK_1_1	+	1152757..1152776	TATACAGCGGTAACAACAGCTGAT	AAACATCAGCTGTTGTTACCGCTG	NA	NA	NA
JFONFGPK_01202	prfC	JFONFGPK_01202_gR1510f	GAGAAATGATGGCAAAAGTA	CGG	0.35	1545	32	0.0209836	0.495325	JFONFGPK_01202	prfC	JFONFGPK_1_1	+	1154614..1154633	TATAGAGAAATGATGGCAAAAGTA	AAACTACTTTTGCCATCATTTCTC	NA	NA	NA
JFONFGPK_01203	JFONFGPK_01203	JFONFGPK_01203_gR670f	AGGTATGAGGCAGTCCGATG	GGG	0.55	696	23	0.0340237	0.396202	JFONFGPK_01203	JFONFGPK_01203	JFONFGPK_1_1	+	1155566..1155585	TATAAGGTATGAGGCAGTCCGATG	AAACCATCGGACTGCCTCATACCT	NA	NA	NA
JFONFGPK_01204	murF	JFONFGPK_01204_gR1376f	TATTTTAGCCACTTCGTGTA	AGG	0.35	1392	13	0.00947522	0.444671	JFONFGPK_01204	murF	JFONFGPK_1_1	+	1157047..1157066	TATATATTTTAGCCACTTCGTGTA	AAACTACACGAAGTGGCTAAAATA	NA	NA	NA
JFONFGPK_01205	ddl_2	JFONFGPK_01205_gR1037f	TAATAGAACTAACGTTTGTT	TGG	0.25	1047	7	0.00681597	0.550076	JFONFGPK_01205	ddl_2	JFONFGPK_1_1	+	1158290..1158309	TATATAATAGAACTAACGTTTGTT	AAACAACAAACGTTAGTTCTATTA	NA	NA	NA
JFONFGPK_01206	recR	JFONFGPK_01206_gR582f	ATTAACTTTGCAATGGGTGT	TGG	0.35	597	12	0.0207972	0.669857	JFONFGPK_01206	recR	JFONFGPK_1_1	+	1158982..1159001	TATAATTAACTTTGCAATGGGTGT	AAACACACCCATTGCAAAGTTAAT	NA	NA	NA
JFONFGPK_01207	focA	JFONFGPK_01207_gR765f	GTTGCTTCTAAAATCTGTTC	TGG	0.35	780	12	0.0157895	0.455541	JFONFGPK_01207	focA	JFONFGPK_1_1	+	1160560..1160579	TATAGTTGCTTCTAAAATCTGTTC	AAACGAACAGATTTTAGAAGCAAC	NA	NA	NA
JFONFGPK_01208	niaX	JFONFGPK_01208_gR525f	GTATAAGCTATTAGTTGTGT	TGG	0.3	543	15	0.0286807	0.488531	JFONFGPK_01208	niaX	JFONFGPK_1_1	+	1161223..1161242	TATAGTATAAGCTATTAGTTGTGT	AAACACACAACTAATAGCTTATAC	NA	NA	NA
JFONFGPK_01209	nadR	JFONFGPK_01209_gR415f	CTATATCTCCAACGATTACT	TGG	0.35	522	104	0.207171	0.460387	JFONFGPK_01209	nadR	JFONFGPK_1_1	+	1161816..1161835	TATACTATATCTCCAACGATTACT	AAACAGTAATCGTTGGAGATATAG	NA	NA	NA
JFONFGPK_01210	gpmA_1	JFONFGPK_01210_gR667f	TGTTCCATTCTGACTCACCG	TGG	0.5	696	26	0.0384615	0.47969	JFONFGPK_01210	gpmA_1	JFONFGPK_1_1	+	1162696..1162715	TATATGTTCCATTCTGACTCACCG	AAACCGGTGAGTCAGAATGGAACA	NA	NA	NA
JFONFGPK_01211	pyrDA	JFONFGPK_01211_gR122r	TGTTTTGGTGACAAAGGAAG	CGG	0.4	936	118	0.128821	0.499411	JFONFGPK_01211	pyrDA	JFONFGPK_1_1	-	1163098..1163117	TATATGTTTTGGTGACAAAGGAAG	AAACCTTCCTTTGTCACCAAAACA	NA	NA	NA
JFONFGPK_01212	JFONFGPK_01212	JFONFGPK_01212_gR216f	TCATAATAGTAAACATACGG	CGG	0.3	243	24	0.107623	0.377368	JFONFGPK_01212	JFONFGPK_01212	JFONFGPK_1_1	+	1164128..1164147	TATATCATAATAGTAAACATACGG	AAACCCGTATGTTTACTATTATGA	NA	NA	NA
JFONFGPK_01213	zosA	JFONFGPK_01213_gR1831f	AAGTCTCCATCAAATGAAGA	TGG	0.35	1863	29	0.0157352	0.654443	JFONFGPK_01213	zosA	JFONFGPK_1_1	+	1166029..1166048	TATAAAGTCTCCATCAAATGAAGA	AAACTCTTCATTTGATGGAGACTT	NA	NA	NA
JFONFGPK_01214	JFONFGPK_01214	JFONFGPK_01214_gR72f	CCATTCTTTACTTTCTCATG	TGG	0.35	183	108	0.662577	1	JFONFGPK_01214,JFONFGPK_01469	JFONFGPK_01214,JFONFGPK_01469	JFONFGPK_1_1,JFONFGPK_1_1	+,+	1166663..1166682,1406337..1406356	TATACCATTCTTTACTTTCTCATG	AAACCATGAGAAAGTAAAGAATGG	NA	NA	NA
JFONFGPK_01215	JFONFGPK_01215	JFONFGPK_01215_gR68r	AACAGTACTTGTGGTAAAAG	TGG	0.35	801	64	0.0819462	0.616528	JFONFGPK_01215	JFONFGPK_01215	JFONFGPK_1_1	-	1167093..1167112	TATAAACAGTACTTGTGGTAAAAG	AAACCTTTTACCACAAGTACTGTT	NA	NA	NA
JFONFGPK_01216	JFONFGPK_01216	JFONFGPK_01216_gR70r	TCATAATTAACAATATAAAT	TGG	0.1	435	66	0.159036	0.573237	JFONFGPK_01216	JFONFGPK_01216	JFONFGPK_1_1	-	1168166..1168185	TATATCATAATTAACAATATAAAT	AAACATTTATATTGTTAATTATGA	NA	NA	NA
JFONFGPK_01217	JFONFGPK_01217	JFONFGPK_01217_gR1127f	TTCTAAGATTGTCTGCGCTG	CGG	0.45	1206	76	0.0640809	0.280795	JFONFGPK_01217	JFONFGPK_01217	JFONFGPK_1_1	+	1169714..1169733	TATATTCTAAGATTGTCTGCGCTG	AAACCAGCGCAGACAATCTTAGAA	NA	NA	NA
JFONFGPK_01218	JFONFGPK_01218	JFONFGPK_01218_gR185f	AGCTCCCAAAATAGCCATCA	AGG	0.45	228	40	0.192308	0.733653	JFONFGPK_01218	JFONFGPK_01218	JFONFGPK_1_1	+	1170093..1170112	TATAAGCTCCCAAAATAGCCATCA	AAACTGATGGCTATTTTGGGAGCT	NA	NA	NA
JFONFGPK_01219	JFONFGPK_01219	JFONFGPK_01219_gR191f	AATATCTGTCGCATGCTTGA	TGG	0.4	276	82	0.320312	0.522843	JFONFGPK_01219	JFONFGPK_01219	JFONFGPK_1_1	+	1170323..1170342	TATAAATATCTGTCGCATGCTTGA	AAACTCAAGCATGCGACAGATATT	NA	NA	NA
JFONFGPK_01220	JFONFGPK_01220	JFONFGPK_01220_gR583f	CTCCTGTGCTGTCAAATTGT	GGG	0.45	618	32	0.0535117	0.484535	JFONFGPK_01220	JFONFGPK_01220	JFONFGPK_1_1	+	1171000..1171019	TATACTCCTGTGCTGTCAAATTGT	AAACACAATTTGACAGCACAGGAG	NA	NA	NA
JFONFGPK_01221	JFONFGPK_01221	JFONFGPK_01221_gR349f	CGAGTAGCTTAGCACGTCCG	CGG	0.6	438	86	0.205742	0.299899	JFONFGPK_01221	JFONFGPK_01221	JFONFGPK_1_1	+	1171380..1171399	TATACGAGTAGCTTAGCACGTCCG	AAACCGGACGTGCTAAGCTACTCG	NA	NA	NA
JFONFGPK_01222	JFONFGPK_01222	JFONFGPK_01222_gR1838f	TTCAAAGGCTGCTACAAGAG	GGG	0.45	1869	28	0.0151433	0.509557	JFONFGPK_01222	JFONFGPK_01222	JFONFGPK_1_1	+	1173318..1173337	TATATTCAAAGGCTGCTACAAGAG	AAACCTCTTGTAGCAGCCTTTGAA	NA	NA	NA
JFONFGPK_01223	JFONFGPK_01223	JFONFGPK_01223_gR684f	AAATCATCAATAATAACTTT	AGG	0.15	696	9	0.0133136	0.594638	JFONFGPK_01223	JFONFGPK_01223	JFONFGPK_1_1	+	1174029..1174048	TATAAAATCATCAATAATAACTTT	AAACAAAGTTATTATTGATGATTT	NA	NA	NA
JFONFGPK_01224	JFONFGPK_01224	JFONFGPK_01224_gR2313f	CCACTTATTCCACGAGCGGA	TGG	0.55	2358	42	0.0179641	0.394356	JFONFGPK_01224	JFONFGPK_01224	JFONFGPK_1_1	+	1176350..1176369	TATACCACTTATTCCACGAGCGGA	AAACTCCGCTCGTGGAATAAGTGG	NA	NA	NA
JFONFGPK_01225	JFONFGPK_01225	JFONFGPK_01225_gR117f	ATAGCTTCCACCACGGATTT	AGG	0.45	372	252	0.715909	0.484283	JFONFGPK_01225	JFONFGPK_01225	JFONFGPK_1_1	+	1176511..1176530	TATAATAGCTTCCACCACGGATTT	AAACAAATCCGTGGTGGAAGCTAT	NA	NA	NA
JFONFGPK_01226	JFONFGPK_01226	JFONFGPK_01226_gR150f	ACGATTTTAACTACCGCTGT	TGG	0.4	264	111	0.454918	0.621067	JFONFGPK_01226	JFONFGPK_01226	JFONFGPK_1_1	+	1176930..1176949	TATAACGATTTTAACTACCGCTGT	AAACACAGCGGTAGTTAAAATCGT	NA	NA	NA
JFONFGPK_01227	JFONFGPK_01227	JFONFGPK_01227_gR549f	TAAATCGCCCCACCGGTCTT	GGG	0.55	594	42	0.0731707	0.389	JFONFGPK_01227	JFONFGPK_01227	JFONFGPK_1_1	+	1177603..1177622	TATATAAATCGCCCCACCGGTCTT	AAACAAGACCGGTGGGGCGATTTA	NA	NA	NA
JFONFGPK_01228	JFONFGPK_01228	JFONFGPK_01228_gR252f	TCTAAGATGATGAATCGTGC	AGG	0.4	336	81	0.256329	0.417991	JFONFGPK_01228	JFONFGPK_01228	JFONFGPK_1_1	+	1177911..1177930	TATATCTAAGATGATGAATCGTGC	AAACGCACGATTCATCATCTTAGA	NA	NA	NA
JFONFGPK_01229	JFONFGPK_01229	JFONFGPK_01229_gR191f	TTCTGATGATTTCATCAATT	CGG	0.25	237	43	0.198157	0.639144	JFONFGPK_01229	JFONFGPK_01229	JFONFGPK_1_1	+	1178186..1178205	TATATTCTGATGATTTCATCAATT	AAACAATTGATGAAATCATCAGAA	NA	NA	NA
JFONFGPK_01230	JFONFGPK_01230	JFONFGPK_01230_gR299f	TTTTCCGCTAATCGACTTAT	CGG	0.35	339	37	0.115987	0.414732	JFONFGPK_01230,JFONFGPK_01231	JFONFGPK_01230,JFONFGPK_01231	JFONFGPK_1_1	+	1178523..1178542	TATATTTTCCGCTAATCGACTTAT	AAACATAAGTCGATTAGCGGAAAA	NA	NA	NA
JFONFGPK_01231	JFONFGPK_01231	JFONFGPK_01231_gR372f	TTCAATTCGTCAACAGATAA	GGG	0.3	423	48	0.119107	0.571911	JFONFGPK_01231	JFONFGPK_01231	JFONFGPK_1_1	+	1178894..1178913	TATATTCAATTCGTCAACAGATAA	AAACTTATCTGTTGACGAATTGAA	NA	NA	NA
JFONFGPK_01232	JFONFGPK_01232	JFONFGPK_01232_gR152f	ATCTCCACCACAAACAGGGA	CGG	0.5	201	46	0.254144	0.566174	JFONFGPK_01232	JFONFGPK_01232	JFONFGPK_1_1	+	1179106..1179125	TATAATCTCCACCACAAACAGGGA	AAACTCCCTGTTTGTGGTGGAGAT	NA	NA	NA
JFONFGPK_01233	JFONFGPK_01233	JFONFGPK_01233_gR805f	CGTTAAACGGAATAGGTTTT	TGG	0.35	912	104	0.116592	0.675011	JFONFGPK_01233	JFONFGPK_01233	JFONFGPK_1_1	+	1179959..1179978	TATACGTTAAACGGAATAGGTTTT	AAACAAAACCTATTCCGTTTAACG	NA	NA	NA
JFONFGPK_01234	JFONFGPK_01234	JFONFGPK_01234_gR361f	CTTCAACACGAGTTTTCAGT	TGG	0.4	462	98	0.221719	0.608416	JFONFGPK_01234	JFONFGPK_01234	JFONFGPK_1_1	+	1180451..1180470	TATACTTCAACACGAGTTTTCAGT	AAACACTGAAAACTCGTGTTGAAG	NA	NA	NA
JFONFGPK_01235	JFONFGPK_01235	JFONFGPK_01235_gR1371f	TGTAAATTTACCGATTGAGT	AGG	0.3	1416	42	0.030086	0.498925	JFONFGPK_01235	JFONFGPK_01235	JFONFGPK_1_1	+	1182003..1182022	TATATGTAAATTTACCGATTGAGT	AAACACTCAATCGGTAAATTTACA	NA	NA	NA
JFONFGPK_01236	JFONFGPK_01236	JFONFGPK_01236_gR70f	CAATATCTGCAATAGCTGAT	TGG	0.35	267	194	0.785425	0.537555	JFONFGPK_01236	JFONFGPK_01236	JFONFGPK_1_1	+	1182227..1182246	TATACAATATCTGCAATAGCTGAT	AAACATCAGCTATTGCAGATATTG	NA	NA	NA
JFONFGPK_01237	JFONFGPK_01237	JFONFGPK_01237_gR46f	TTGTTGCACACGACATTTTA	GGG	0.35	180	131	0.81875	0.52088	JFONFGPK_01237	JFONFGPK_01237	JFONFGPK_1_1	+	1182462..1182481	TATATTGTTGCACACGACATTTTA	AAACTAAAATGTCGTGTGCAACAA	NA	NA	NA
JFONFGPK_01238	JFONFGPK_01238	JFONFGPK_01238_gR213f	CGCAGTTGCCGATGTAATTT	TGG	0.45	225	9	0.0439024	0.478767	JFONFGPK_01238	JFONFGPK_01238	JFONFGPK_1_1	+	1182858..1182877	TATACGCAGTTGCCGATGTAATTT	AAACAAATTACATCGGCAACTGCG	NA	NA	NA
JFONFGPK_01239	JFONFGPK_01239	JFONFGPK_01239_gR1470f	CGAACAGATTTTAGTAGCTT	AGG	0.35	1494	21	0.0142469	0.504936	JFONFGPK_01239	JFONFGPK_01239	JFONFGPK_1_1	+	1184345..1184364	TATACGAACAGATTTTAGTAGCTT	AAACAAGCTACTAAAATCTGTTCG	NA	NA	NA
JFONFGPK_01240	JFONFGPK_01240	JFONFGPK_01240_gR1143f	TACATTTCACGCACATTATT	TGG	0.3	1269	123	0.0984788	0.46899	JFONFGPK_01240	JFONFGPK_01240	JFONFGPK_1_1	+	1185504..1185523	TATATACATTTCACGCACATTATT	AAACAATAATGTGCGTGAAATGTA	NA	NA	NA
JFONFGPK_01241	JFONFGPK_01241	JFONFGPK_01241_gR305f	AGAGCAATATAAAGTTCTAT	TGG	0.25	357	49	0.145401	0.36851	JFONFGPK_01241	JFONFGPK_01241	JFONFGPK_1_1	+	1185931..1185950	TATAAGAGCAATATAAAGTTCTAT	AAACATAGAACTTTATATTGCTCT	NA	NA	NA
JFONFGPK_01242	JFONFGPK_01242	JFONFGPK_01242_gR310f	CCTTATCAGACGACCATTTA	GGG	0.4	420	107	0.2675	0.639144	JFONFGPK_01242	JFONFGPK_01242	JFONFGPK_1_1	+	1186894..1186913	TATACCTTATCAGACGACCATTTA	AAACTAAATGGTCGTCTGATAAGG	NA	NA	NA
JFONFGPK_01243	JFONFGPK_01243	JFONFGPK_01243_gR90f	CGCTCAATATCTTGAGTCCT	TGG	0.45	636	543	0.881494	0.5	JFONFGPK_01243	JFONFGPK_01243	JFONFGPK_1_1	+	1187361..1187380	TATACGCTCAATATCTTGAGTCCT	AAACAGGACTCAAGATATTGAGCG	NA	NA	NA
JFONFGPK_01244	JFONFGPK_01244	JFONFGPK_01244_gR114f	GTACGTAGTCCGTATATTTG	CGG	0.4	270	153	0.612	0.498925	JFONFGPK_01244	JFONFGPK_01244	JFONFGPK_1_1	+	1188022..1188041	TATAGTACGTAGTCCGTATATTTG	AAACCAAATATACGGACTACGTAC	NA	NA	NA
JFONFGPK_01245	JFONFGPK_01245	JFONFGPK_01245_gR455f	AAGATCTGAGCCTTTAAATA	AGG	0.3	513	55	0.111562	0.648073	JFONFGPK_01245	JFONFGPK_01245	JFONFGPK_1_1	+	1188716..1188735	TATAAAGATCTGAGCCTTTAAATA	AAACTATTTAAAGGCTCAGATCTT	NA	NA	NA
JFONFGPK_01246	JFONFGPK_01246	JFONFGPK_01246_gR280f	TGCCAGAGATGGCAAAGATT	CGG	0.45	342	59	0.18323	0.493728	JFONFGPK_01246	JFONFGPK_01246	JFONFGPK_1_1	+	1189050..1189069	TATATGCCAGAGATGGCAAAGATT	AAACAATCTTTGCCATCTCTGGCA	NA	NA	NA
JFONFGPK_01247	JFONFGPK_01247	JFONFGPK_01247_gR81f	TACGTTTCTTTAAACGCTAT	CGG	0.3	168	84	0.567568	0.473979	JFONFGPK_01247	JFONFGPK_01247	JFONFGPK_1_1	+	1189370..1189389	TATATACGTTTCTTTAAACGCTAT	AAACATAGCGTTTAAAGAAACGTA	NA	NA	NA
JFONFGPK_01248	JFONFGPK_01248	JFONFGPK_01248_gR754f	AGTATTTAATCGCTGATTCA	CGG	0.3	798	41	0.0526992	0.425897	JFONFGPK_01248	JFONFGPK_01248	JFONFGPK_1_1	+	1190220..1190239	TATAAGTATTTAATCGCTGATTCA	AAACTGAATCAGCGATTAAATACT	NA	NA	NA
JFONFGPK_01249	JFONFGPK_01249	JFONFGPK_01249_gR836f	GCTTACTGCGAACTGTGTCC	CGG	0.55	930	91	0.1	0.521885	JFONFGPK_01249	JFONFGPK_01249	JFONFGPK_1_1	+	1191096..1191115	TATAGCTTACTGCGAACTGTGTCC	AAACGGACACAGTTCGCAGTAAGC	NA	NA	NA
JFONFGPK_01250	JFONFGPK_01250	JFONFGPK_01250_gR189f	TGTATGTTGTAAGCTTCTTC	TGG	0.35	330	138	0.445161	0.620716	JFONFGPK_01250	JFONFGPK_01250	JFONFGPK_1_1	+	1191381..1191400	TATATGTATGTTGTAAGCTTCTTC	AAACGAAGAAGCTTACAACATACA	NA	NA	NA
JFONFGPK_01251	JFONFGPK_01251	JFONFGPK_01251_gR133f	GCTCATCAATTGCCTGATCA	AGG	0.45	207	71	0.379679	0.622432	JFONFGPK_01251	JFONFGPK_01251	JFONFGPK_1_1	+	1191710..1191729	TATAGCTCATCAATTGCCTGATCA	AAACTGATCAGGCAATTGATGAGC	NA	NA	NA
JFONFGPK_01252	JFONFGPK_01252	JFONFGPK_01252_gR91f	GCAATCTCTCACGCTCTTGA	TGG	0.5	141	47	0.38843	0.532705	JFONFGPK_01252	JFONFGPK_01252	JFONFGPK_1_1	+	1191883..1191902	TATAGCAATCTCTCACGCTCTTGA	AAACTCAAGAGCGTGAGAGATTGC	NA	NA	NA
JFONFGPK_01253	JFONFGPK_01253	JFONFGPK_01253_gR79f	TACCGGTTCCAAAAGCGTAT	AGG	0.45	234	152	0.71028	0.515551	JFONFGPK_01253	JFONFGPK_01253	JFONFGPK_1_1	+	1192008..1192027	TATATACCGGTTCCAAAAGCGTAT	AAACATACGCTTTTGGAACCGGTA	NA	NA	NA
JFONFGPK_01254	JFONFGPK_01254	JFONFGPK_01254_gR279f	GCTTCATTAACAACTTCTAC	AGG	0.35	390	108	0.291892	0.434058	JFONFGPK_01254	JFONFGPK_01254	JFONFGPK_1_1	+	1192422..1192441	TATAGCTTCATTAACAACTTCTAC	AAACGTAGAAGTTGTTAATGAAGC	NA	NA	NA
JFONFGPK_01255	JFONFGPK_01255	JFONFGPK_01255_gR87f	AAAATTCTGCGTTTATTCTC	TGG	0.3	186	96	0.578313	1	JFONFGPK_01255,JFONFGPK_01515	JFONFGPK_01255,JFONFGPK_01515	JFONFGPK_1_1,JFONFGPK_1_1	+,+	1193103..1193122,1442809..1442828	TATAAAAATTCTGCGTTTATTCTC	AAACGAGAATAAACGCAGAATTTT	reverse_tandemT	NA	NA
JFONFGPK_01256	JFONFGPK_01256	JFONFGPK_01256_gR303f	CTATAAGTAATTTCTGCTTT	TGG	0.25	312	6	0.0205479	0.613646	JFONFGPK_01256	JFONFGPK_01256	JFONFGPK_1_1	+	1193506..1193525	TATACTATAAGTAATTTCTGCTTT	AAACAAAGCAGAAATTACTTATAG	NA	NA	NA
JFONFGPK_01257	JFONFGPK_01257	JFONFGPK_01257_gR137f	CTTTTGTGACAGTTCATATT	TGG	0.3	186	46	0.277108	0.538591	JFONFGPK_01257	JFONFGPK_01257	JFONFGPK_1_1	+	1193729..1193748	TATACTTTTGTGACAGTTCATATT	AAACAATATGAACTGTCACAAAAG	NA	NA	NA
JFONFGPK_01258	JFONFGPK_01258	JFONFGPK_01258_gR51r	GGTTGTCAACATTGAAATTT	TGG	0.3	240	47	0.213636	0.450908	JFONFGPK_01258	JFONFGPK_01258	JFONFGPK_1_1	-	1194008..1194027	TATAGGTTGTCAACATTGAAATTT	AAACAAATTTCAATGTTGACAACC	NA	NA	NA
JFONFGPK_01259	JFONFGPK_01259	JFONFGPK_01259_gR23r	ACCGATTGTATCAACGAATT	GGG	0.35	807	19	0.0241423	0.41383	JFONFGPK_01259	JFONFGPK_01259	JFONFGPK_1_1	-	1194361..1194380	TATAACCGATTGTATCAACGAATT	AAACAATTCGTTGATACAATCGGT	NA	NA	NA
JFONFGPK_01260	JFONFGPK_01260	JFONFGPK_01260_gR136f	TCGGACTATTGTAGTCTTCT	AGG	0.4	267	128	0.518219	0.560286	JFONFGPK_01260	JFONFGPK_01260	JFONFGPK_1_1	+	1195202..1195221	TATATCGGACTATTGTAGTCTTCT	AAACAGAAGACTACAATAGTCCGA	NA	NA	NA
JFONFGPK_01261	JFONFGPK_01261	JFONFGPK_01261_gR676f	GACCACTGACAACTGGTTCA	TGG	0.5	717	38	0.0545194	0.515195	JFONFGPK_01261	JFONFGPK_01261	JFONFGPK_1_1	+	1196040..1196059	TATAGACCACTGACAACTGGTTCA	AAACTGAACCAGTTGTCAGTGGTC	NA	NA	NA
JFONFGPK_01262	JFONFGPK_01262	JFONFGPK_01262_gR183f	TCGATGGCGATTGTGTTATC	GGG	0.45	192	6	0.0348837	0.648304	JFONFGPK_01262	JFONFGPK_01262	JFONFGPK_1_1	+	1196275..1196294	TATATCGATGGCGATTGTGTTATC	AAACGATAACACAATCGCCATCGA	NA	NA	NA
JFONFGPK_01263	JFONFGPK_01263	JFONFGPK_01263_gR26r	TATACCCCTAAGTCGAATAA	CGG	0.35	150	22	0.169231	0.660948	JFONFGPK_01263	JFONFGPK_01263	JFONFGPK_1_1	-	1196629..1196648	TATATATACCCCTAAGTCGAATAA	AAACTTATTCGACTTAGGGGTATA	NA	NA	NA
JFONFGPK_01264	JFONFGPK_01264	JFONFGPK_01264_gR26r	GTTTCGTTTTAAAGCATAGA	TGG	0.3	273	22	0.0869565	0.499621	JFONFGPK_01264	JFONFGPK_01264	JFONFGPK_1_1	-	1197551..1197570	TATAGTTTCGTTTTAAAGCATAGA	AAACTCTATGCTTTAAAACGAAAC	NA	NA	NA
JFONFGPK_01265	JFONFGPK_01265	JFONFGPK_01265_gR33r	AATAAGCTAATTCTACATTA	TGG	0.2	381	29	0.0803324	0.432764	JFONFGPK_01265	JFONFGPK_01265	JFONFGPK_1_1	-	1197834..1197853	TATAAATAAGCTAATTCTACATTA	AAACTAATGTAGAATTAGCTTATT	NA	NA	NA
JFONFGPK_01266	JFONFGPK_01266	JFONFGPK_01266_gR180r	TTGATGTGGTAATAGTGTGT	AGG	0.35	267	176	0.712551	0.509772	JFONFGPK_01266	JFONFGPK_01266	JFONFGPK_1_1	-	1198373..1198392	TATATTGATGTGGTAATAGTGTGT	AAACACACACTATTACCACATCAA	NA	NA	NA
JFONFGPK_01267	xerC_1	JFONFGPK_01267_gR64r	GGTTTCCATGTTCCAGTGTA	AGG	0.45	1143	60	0.0534283	0.445848	JFONFGPK_01267	xerC_1	JFONFGPK_1_1	-	1198647..1198666	TATAGGTTTCCATGTTCCAGTGTA	AAACTACACTGGAACATGGAAACC	NA	NA	NA
JFONFGPK_01268	hup	JFONFGPK_01268_gR188f	AGCTTCGATTGTAGAAAACA	CGG	0.35	276	85	0.332031	0.695735	JFONFGPK_01268	hup	JFONFGPK_1_1	+	1199990..1200009	TATAAGCTTCGATTGTAGAAAACA	AAACTGTTTTCTACAATCGAAGCT	NA	NA	NA
JFONFGPK_01269	JFONFGPK_01269	JFONFGPK_01269_gR565f	AGCTCCACTTCCACCAATTA	AGG	0.45	588	20	0.0352113	0.505919	JFONFGPK_01269,JFONFGPK_01270	JFONFGPK_01269,JFONFGPK_01270	JFONFGPK_1_1	+	1200741..1200760	TATAAGCTCCACTTCCACCAATTA	AAACTAATTGGTGGAAGTGGAGCT	NA	NA	NA
JFONFGPK_01270	JFONFGPK_01270	JFONFGPK_01270_gR779f	AATAATATTTAGCAATAAAA	AGG	0.1	861	79	0.0939358	0.589498	JFONFGPK_01270	JFONFGPK_01270	JFONFGPK_1_1	+	1201520..1201539	TATAAATAATATTTAGCAATAAAA	AAACTTTTATTGCTAAATATTATT	NA	NA	NA
JFONFGPK_01271	JFONFGPK_01271	JFONFGPK_01271_gR789f	TCTAAAGCTTTAATTAATTC	TGG	0.2	840	48	0.0585366	0.571059	JFONFGPK_01271	JFONFGPK_01271	JFONFGPK_1_1	+	1202365..1202384	TATATCTAAAGCTTTAATTAATTC	AAACGAATTAATTAAAGCTTTAGA	NA	NA	NA
JFONFGPK_01272	JFONFGPK_01272	JFONFGPK_01272_gR860f	TCCAGTTGCTGAGAGATGAT	TGG	0.45	942	79	0.0856833	0.526668	JFONFGPK_01272	JFONFGPK_01272	JFONFGPK_1_1	+	1203503..1203522	TATATCCAGTTGCTGAGAGATGAT	AAACATCATCTCTCAGCAACTGGA	NA	NA	NA
JFONFGPK_01273	recN	JFONFGPK_01273_gR1607f	CATACCATTTTCAAAATTTA	GGG	0.2	1662	52	0.0316687	0.538711	JFONFGPK_01273	recN	JFONFGPK_1_1	+	1205363..1205382	TATACATACCATTTTCAAAATTTA	AAACTAAATTTTGAAAATGGTATG	NA	NA	NA
JFONFGPK_01274	argR_1	JFONFGPK_01274_gR394f	GCTCTGCCAATAATCTTAAG	AGG	0.4	471	74	0.16408	0.59644	JFONFGPK_01274	argR_1	JFONFGPK_1_1	+	1205833..1205852	TATAGCTCTGCCAATAATCTTAAG	AAACCTTAAGATTATTGGCAGAGC	NA	NA	NA
JFONFGPK_01275	tlyA	JFONFGPK_01275_gR819f	AACACATCTACTCTTTCTTT	AGG	0.3	828	6	0.00742574	0.559548	JFONFGPK_01275,JFONFGPK_01276	tlyA,JFONFGPK_01276	JFONFGPK_1_1	+	1206715..1206734	TATAAACACATCTACTCTTTCTTT	AAACAAAGAAAGAGTAGATGTGTT	NA	NA	NA
JFONFGPK_01276	JFONFGPK_01276	JFONFGPK_01276_gR839f	CGTCTTATAGTAGCGACGAA	TGG	0.45	873	31	0.0363423	0.511269	JFONFGPK_01276	JFONFGPK_01276	JFONFGPK_1_1	+	1207555..1207574	TATACGTCTTATAGTAGCGACGAA	AAACTTCGTCGCTACTATAAGACG	NA	NA	NA
JFONFGPK_01277	xseB	JFONFGPK_01277_gR133f	CTGAAATAGCTTCTTCCAAA	GGG	0.35	216	80	0.408163	0.641994	JFONFGPK_01277	xseB	JFONFGPK_1_1	+	1207721..1207740	TATACTGAAATAGCTTCTTCCAAA	AAACTTTGGAAGAAGCTATTTCAG	NA	NA	NA
JFONFGPK_01278	xseA	JFONFGPK_01278_gR1279f	CCCGTTCCAAATAAGGGTCA	CGG	0.5	1341	59	0.0446631	0.498925	JFONFGPK_01278	xseA	JFONFGPK_1_1	+	1209060..1209079	TATACCCGTTCCAAATAAGGGTCA	AAACTGACCCTTATTTGGAACGGG	NA	NA	NA
JFONFGPK_01279	folD	JFONFGPK_01279_gR824f	TTGTTGCATCTTTTGAGCTA	AGG	0.35	855	28	0.0335329	0.489605	JFONFGPK_01279	folD	JFONFGPK_1_1	+	1210098..1210117	TATATTGTTGCATCTTTTGAGCTA	AAACTAGCTCAAAAGATGCAACAA	NA	NA	NA
JFONFGPK_01280	pgcA_2	JFONFGPK_01280_gR1613f	CTCAGCCTCATTGTCTTTTA	TGG	0.4	1695	79	0.0471642	0.616528	JFONFGPK_01280	pgcA_2	JFONFGPK_1_1	+	1211949..1211968	TATACTCAGCCTCATTGTCTTTTA	AAACTAAAAGACAATGAGGCTGAG	NA	NA	NA
JFONFGPK_01281	phrA	JFONFGPK_01281_gR1323f	AATTGAAACACACATAAGGT	TGG	0.3	1410	84	0.0604317	0.577995	JFONFGPK_01281	phrA	JFONFGPK_1_1	+	1213531..1213550	TATAAATTGAAACACACATAAGGT	AAACACCTTATGTGTGTTTCAATT	NA	NA	NA
JFONFGPK_01282	glnQ_2	JFONFGPK_01282_gR642f	ATAATCACCACAACCTCTCC	TGG	0.45	735	90	0.125874	0.495379	JFONFGPK_01282	glnQ_2	JFONFGPK_1_1	+	1214408..1214427	TATAATAATCACCACAACCTCTCC	AAACGGAGAGGTTGTGGTGATTAT	NA	NA	NA
JFONFGPK_01283	artQ_2	JFONFGPK_01283_gR663f	TTAAAGTAGGCCCAGTATTT	GGG	0.35	687	21	0.0314843	0.506119	JFONFGPK_01283	artQ_2	JFONFGPK_1_1	+	1215163..1215182	TATATTAAAGTAGGCCCAGTATTT	AAACAAATACTGGGCCTACTTTAA	NA	NA	NA
JFONFGPK_01284	JFONFGPK_01284	JFONFGPK_01284_gR116f	ATTTTCAGGATCATTTGAAA	AGG	0.25	231	112	0.530806	0.674652	JFONFGPK_01284	JFONFGPK_01284	JFONFGPK_1_1	+	1215429..1215448	TATAATTTTCAGGATCATTTGAAA	AAACTTTCAAATGATCCTGAAAAT	NA	NA	NA
JFONFGPK_01285	clpE	JFONFGPK_01285_gR119r	TAAAATAGAATTGGCAGGAT	CGG	0.3	2283	115	0.0508175	0.478767	JFONFGPK_01285	clpE	JFONFGPK_1_1	-	1215973..1215992	TATATAAAATAGAATTGGCAGGAT	AAACATCCTGCCAATTCTATTTTA	NA	NA	NA
JFONFGPK_01286	JFONFGPK_01286	JFONFGPK_01286_gR142r	CCTGCTTCAATTTCACCACC	AGG	0.5	456	138	0.316514	0.577731	JFONFGPK_01286	JFONFGPK_01286	JFONFGPK_1_1	-	1218406..1218425	TATACCTGCTTCAATTTCACCACC	AAACGGTGGTGAAATTGAAGCAGG	NA	NA	NA
JFONFGPK_01287	JFONFGPK_01287	JFONFGPK_01287_gR23r	GAGTTCTGGGTGACTGCTAG	TGG	0.55	303	19	0.0671378	0.579335	JFONFGPK_01287	JFONFGPK_01287	JFONFGPK_1_1	-	1218793..1218812	TATAGAGTTCTGGGTGACTGCTAG	AAACCTAGCAGTCACCCAGAACTC	NA	NA	NA
JFONFGPK_01288	ileS	JFONFGPK_01288_gR2759f	AAGACCTGCGCGCATTGGAA	AGG	0.55	2802	40	0.0143781	0.493728	JFONFGPK_01288	ileS	JFONFGPK_1_1	+	1222083..1222102	TATAAAGACCTGCGCGCATTGGAA	AAACTTCCAATGCGCGCAGGTCTT	NA	NA	TGGAA
JFONFGPK_01289	divIVA	JFONFGPK_01289_gR703f	CTTCTTCTTCACAGTATCCT	CGG	0.4	759	53	0.0717185	0.493673	JFONFGPK_01289	divIVA	JFONFGPK_1_1	+	1223101..1223120	TATACTTCTTCTTCACAGTATCCT	AAACAGGATACTGTGAAGAAGAAG	NA	NA	NA
JFONFGPK_01290	JFONFGPK_01290	JFONFGPK_01290_gR751f	CAATAAAAGGATATTCTTCT	TGG	0.25	792	38	0.0492228	0.621291	JFONFGPK_01290	JFONFGPK_01290	JFONFGPK_1_1	+	1223917..1223936	TATACAATAAAAGGATATTCTTCT	AAACAGAAGAATATCCTTTTATTG	NA	NA	NA
JFONFGPK_01291	JFONFGPK_01291	JFONFGPK_01291_gR114f	GCTCTAAAAGGTTTTAAAAT	TGG	0.25	255	138	0.587234	0.695091	JFONFGPK_01291	JFONFGPK_01291	JFONFGPK_1_1	+	1224071..1224090	TATAGCTCTAAAAGGTTTTAAAAT	AAACATTTTAAAACCTTTTAGAGC	NA	NA	NA
JFONFGPK_01292	sepF	JFONFGPK_01292_gR549f	CTGACTGATTGTTGTGATCT	TGG	0.4	657	105	0.164835	0.531512	JFONFGPK_01292	sepF	JFONFGPK_1_1	+	1224765..1224784	TATACTGACTGATTGTTGTGATCT	AAACAGATCACAACAATCAGTCAG	NA	NA	NA
JFONFGPK_01293	yggS	JFONFGPK_01293_gR625f	TTGCTGCCTCTGTAGATAAG	CGG	0.45	672	44	0.0674847	0.558769	JFONFGPK_01293	yggS	JFONFGPK_1_1	+	1225509..1225528	TATATTGCTGCCTCTGTAGATAAG	AAACCTTATCTACAGAGGCAGCAA	NA	NA	NA
JFONFGPK_01294	ftsZ	JFONFGPK_01294_gR1235f	TTCATCAATCATACGATTAA	TGG	0.25	1320	82	0.0630769	0.660948	JFONFGPK_01294	ftsZ	JFONFGPK_1_1	+	1226793..1226812	TATATTCATCAATCATACGATTAA	AAACTTAATCGTATGATTGATGAA	NA	NA	NA
JFONFGPK_01295	ftsA	JFONFGPK_01295_gR1248f	CCATCTTTTACGCCGGTACT	TGG	0.5	1365	114	0.0847584	0.339745	JFONFGPK_01295	ftsA	JFONFGPK_1_1	+	1228149..1228168	TATACCATCTTTTACGCCGGTACT	AAACAGTACCGGCGTAAAAGATGG	NA	NA	NA
JFONFGPK_01296	divIB	JFONFGPK_01296_gR836f	CGCCCCCAAAAGAACAGGCA	AGG	0.6	1149	310	0.274579	0.572262	JFONFGPK_01296	divIB	JFONFGPK_1_1	+	1229313..1229332	TATACGCCCCCAAAAGAACAGGCA	AAACTGCCTGTTCTTTTGGGGGCG	NA	NA	NA
JFONFGPK_01297	murG	JFONFGPK_01297_gR1074f	CCTGTAAATAAAATCTTCTT	AGG	0.25	1083	6	0.0056444	0.667905	JFONFGPK_01297	murG	JFONFGPK_1_1	+	1230700..1230719	TATACCTGTAAATAAAATCTTCTT	AAACAAGAAGATTTTATTTACAGG	NA	NA	NA
JFONFGPK_01298	murD	JFONFGPK_01298_gR1301f	TGCTGCTGCTTCGCCCGATT	TGG	0.6	1359	55	0.0410754	0.414511	JFONFGPK_01298	murD	JFONFGPK_1_1	+	1232009..1232028	TATATGCTGCTGCTTCGCCCGATT	AAACAATCGGGCGAAGCAGCAGCA	NA	NA	NA
JFONFGPK_01299	JFONFGPK_01299	JFONFGPK_01299_gR238f	TAATCGAGACAGCCATAATA	AGG	0.35	252	11	0.0474138	0.553808	JFONFGPK_01299	JFONFGPK_01299	JFONFGPK_1_1	+	1232674..1232693	TATATAATCGAGACAGCCATAATA	AAACTATTATGGCTGTCTCGATTA	NA	NA	NA
JFONFGPK_01300	typA	JFONFGPK_01300_gR1813f	GGGCAATAATCGCTACGTTA	CGG	0.45	1842	26	0.01427	0.357567	JFONFGPK_01300	typA	JFONFGPK_1_1	+	1234622..1234641	TATAGGGCAATAATCGCTACGTTA	AAACTAACGTAGCGATTATTGCCC	NA	NA	NA
JFONFGPK_01301	yibN	JFONFGPK_01301_gR378f	AACCATAAGATAAGTGTGAT	TGG	0.3	390	9	0.0243243	0.480368	JFONFGPK_01301	yibN	JFONFGPK_1_1	+	1235211..1235230	TATAAACCATAAGATAAGTGTGAT	AAACATCACACTTATCTTATGGTT	NA	NA	NA
JFONFGPK_01302	glcK	JFONFGPK_01302_gR929f	TAAAATTCCAAATTTAATGG	TGG	0.2	972	40	0.0420168	0.613924	JFONFGPK_01302	glcK	JFONFGPK_1_1	+	1236161..1236180	TATATAAAATTCCAAATTTAATGG	AAACCCATTAAATTTGGAATTTTA	NA	NA	NA
JFONFGPK_01303	yqgQ	JFONFGPK_01303_gR142f	TATCATAAAGACGTTTGCCA	AGG	0.35	222	77	0.381188	0.511718	JFONFGPK_01303	yqgQ	JFONFGPK_1_1	+	1236350..1236369	TATATATCATAAAGACGTTTGCCA	AAACTGGCAAACGTCTTTATGATA	NA	NA	NA
JFONFGPK_01304	dps	JFONFGPK_01304_gR424f	CAGATAAGTCAGCGACAGCT	TGG	0.5	528	101	0.198819	0.589367	JFONFGPK_01304	dps	JFONFGPK_1_1	+	1236977..1236996	TATACAGATAAGTCAGCGACAGCT	AAACAGCTGTCGCTGACTTATCTG	NA	NA	NA
JFONFGPK_01305	JFONFGPK_01305	JFONFGPK_01305_gR79r	AGCTGCTCTTGACCATTATC	AGG	0.45	627	75	0.123558	0.561032	JFONFGPK_01305	JFONFGPK_01305	JFONFGPK_1_1	-	1237400..1237419	TATAAGCTGCTCTTGACCATTATC	AAACGATAATGGTCAAGAGCAGCT	NA	NA	NA
JFONFGPK_01306	rlmN	JFONFGPK_01306_gR1068f	CGTGTTAAGCTATAAATCGA	TGG	0.35	1080	9	0.00849057	0.43559	JFONFGPK_01306	rlmN	JFONFGPK_1_1	+	1239084..1239103	TATACGTGTTAAGCTATAAATCGA	AAACTCGATTTATAGCTTAACACG	NA	NA	NA
JFONFGPK_01307	JFONFGPK_01307	JFONFGPK_01307_gR597f	TTATTATAGTTGTACATTTC	TGG	0.2	621	21	0.0349418	0.543127	JFONFGPK_01307	JFONFGPK_01307	JFONFGPK_1_1	+	1239696..1239715	TATATTATTATAGTTGTACATTTC	AAACGAAATGTACAACTATAATAA	NA	NA	NA
JFONFGPK_01308	rbsR_1	JFONFGPK_01308_gR649f	CATTGCTTTGAAGAAGGACA	TGG	0.4	702	50	0.0733138	0.550172	JFONFGPK_01308	rbsR_1	JFONFGPK_1_1	+	1240816..1240835	TATACATTGCTTTGAAGAAGGACA	AAACTGTCCTTCTTCAAAGCAATG	NA	NA	NA
JFONFGPK_01309	kdgR_2	JFONFGPK_01309_gR170f	TTCTTCAGCAACTTGTTTAA	TGG	0.3	183	10	0.0613497	0.602567	JFONFGPK_01309	kdgR_2	JFONFGPK_1_1	+	1241131..1241150	TATATTCTTCAGCAACTTGTTTAA	AAACTTAAACAAGTTGCTGAAGAA	NA	NA	NA
JFONFGPK_01310	ylbL	JFONFGPK_01310_gR954f	ATTTCAATATAATAAGGTAG	CGG	0.2	1038	81	0.0795678	0.687774	JFONFGPK_01310	ylbL	JFONFGPK_1_1	+	1242511..1242530	TATAATTTCAATATAATAAGGTAG	AAACCTACCTTATTATATTGAAAT	NA	NA	NA
JFONFGPK_01311	coaD	JFONFGPK_01311_gR447f	TCGAGATGACCGTTTGTAAC	AGG	0.45	492	42	0.0889831	0.567064	JFONFGPK_01311	coaD	JFONFGPK_1_1	+	1243028..1243047	TATATCGAGATGACCGTTTGTAAC	AAACGTTACAAACGGTCATCTCGA	NA	NA	NA
JFONFGPK_01312	rsmD	JFONFGPK_01312_gR501f	TTTCCATCGAGCGTCTTTAA	AGG	0.4	540	36	0.0692308	0.57746	JFONFGPK_01312	rsmD	JFONFGPK_1_1	+	1243563..1243582	TATATTTCCATCGAGCGTCTTTAA	AAACTTAAAGACGCTCGATGGAAA	NA	NA	NA
JFONFGPK_01313	asnA	JFONFGPK_01313_gR950f	AGTGAACGTATTCTTAACAA	AGG	0.3	993	40	0.04111	0.655305	JFONFGPK_01313	asnA	JFONFGPK_1_1	+	1244674..1244693	TATAAGTGAACGTATTCTTAACAA	AAACTTGTTAAGAATACGTTCACT	NA	NA	NA
JFONFGPK_01314	arcC1	JFONFGPK_01314_gR863f	TGATTTTGATGTGGAAATCA	AGG	0.3	951	85	0.0912997	0.594638	JFONFGPK_01314	arcC1	JFONFGPK_1_1	+	1245892..1245911	TATATGATTTTGATGTGGAAATCA	AAACTGATTTCCACATCAAAATCA	NA	NA	NA
JFONFGPK_01315	JFONFGPK_01315	JFONFGPK_01315_gR1319f	TTGATGTTTAGGTGTGATAT	AGG	0.3	1332	10	0.00762195	0.438071	JFONFGPK_01315	JFONFGPK_01315	JFONFGPK_1_1	+	1247318..1247337	TATATTGATGTTTAGGTGTGATAT	AAACATATCACACCTAAACATCAA	NA	NA	NA
JFONFGPK_01316	JFONFGPK_01316	JFONFGPK_01316_gR1421f	CCAAGTTAACACTGCCATGA	TGG	0.45	1494	70	0.0474898	0.480848	JFONFGPK_01316	JFONFGPK_01316	JFONFGPK_1_1	+	1248768..1248787	TATACCAAGTTAACACTGCCATGA	AAACTCATGGCAGTGTTAACTTGG	NA	NA	NA
JFONFGPK_01317	arcB	JFONFGPK_01317_gR891f	TTACCTTCTAAGTAGTGATG	AGG	0.35	1014	120	0.120724	0.572438	JFONFGPK_01317	arcB	JFONFGPK_1_1	+	1249901..1249920	TATATTACCTTCTAAGTAGTGATG	AAACCATCACTACTTAGAAGGTAA	NA	NA	NA
JFONFGPK_01318	JFONFGPK_01318	JFONFGPK_01318_gR404f	AACCGTTCTTGTTTCGTCAT	TGG	0.4	429	22	0.0537897	0.594853	JFONFGPK_01318	JFONFGPK_01318	JFONFGPK_1_1	+	1250467..1250486	TATAAACCGTTCTTGTTTCGTCAT	AAACATGACGAAACAAGAACGGTT	NA	NA	NA
JFONFGPK_01319	arcA	JFONFGPK_01319_gR1215f	ATTTCAGAATAAACATGAAT	TGG	0.2	1236	18	0.0148026	0.532705	JFONFGPK_01319	arcA	JFONFGPK_1_1	+	1251806..1251825	TATAATTTCAGAATAAACATGAAT	AAACATTCATGTTTATTCTGAAAT	NA	NA	NA
JFONFGPK_01320	ntcA	JFONFGPK_01320_gR509f	CTCCACCTTGAAATAACCAG	AGG	0.45	681	169	0.255673	0.434364	JFONFGPK_01320	ntcA	JFONFGPK_1_1	+	1252609..1252628	TATACTCCACCTTGAAATAACCAG	AAACCTGGTTATTTCAAGGTGGAG	NA	NA	NA
JFONFGPK_01321	argR_2	JFONFGPK_01321_gR30r	AGATGAGGGAACGTATGAGT	TGG	0.45	474	26	0.0572687	0.538424	JFONFGPK_01321	argR_2	JFONFGPK_1_1	-	1252965..1252984	TATAAGATGAGGGAACGTATGAGT	AAACACTCATACGTTCCCTCATCT	NA	NA	NA
JFONFGPK_01322	JFONFGPK_01322	JFONFGPK_01322_gR669f	ACGACACCTAGTTTGGCACC	TGG	0.55	717	45	0.0645624	0.577226	JFONFGPK_01322	JFONFGPK_01322	JFONFGPK_1_1	+	1254230..1254249	TATAACGACACCTAGTTTGGCACC	AAACGGTGCCAAACTAGGTGTCGT	NA	NA	NA
JFONFGPK_01323	JFONFGPK_01323	JFONFGPK_01323_gR1048f	TTTCAACTATGGGGGTCTGT	CGG	0.45	1080	29	0.0273585	0.380706	JFONFGPK_01323	JFONFGPK_01323	JFONFGPK_1_1	+	1255339..1255358	TATATTTCAACTATGGGGGTCTGT	AAACACAGACCCCCATAGTTGAAA	NA	NA	NA
JFONFGPK_01324	JFONFGPK_01324	JFONFGPK_01324_gR1716f	GAAATCAACTGGACCAGTAG	GGG	0.45	1734	15	0.00875146	0.390062	JFONFGPK_01324	JFONFGPK_01324	JFONFGPK_1_1	+	1257159..1257178	TATAGAAATCAACTGGACCAGTAG	AAACCTACTGGTCCAGTTGATTTC	NA	NA	NA
JFONFGPK_01325	JFONFGPK_01325	JFONFGPK_01325_gR703f	AACGAATACCCTGGCGCACA	AGG	0.55	741	35	0.0485437	0.583631	JFONFGPK_01325	JFONFGPK_01325	JFONFGPK_1_1	+	1257876..1257895	TATAAACGAATACCCTGGCGCACA	AAACTGTGCGCCAGGGTATTCGTT	NA	NA	NA
JFONFGPK_01326	msrAB	JFONFGPK_01326_gR1013f	CTTGCCTTGACTAAAAGCCT	TGG	0.45	1107	91	0.0837167	0.653685	JFONFGPK_01326	msrAB	JFONFGPK_1_1	+	1259014..1259033	TATACTTGCCTTGACTAAAAGCCT	AAACAGGCTTTTAGTCAAGGCAAG	NA	NA	NA
JFONFGPK_01327	resA	JFONFGPK_01327_gR461f	AGATGATTTATCTGCCATCA	TGG	0.35	624	160	0.264901	0.614183	JFONFGPK_01327	resA	JFONFGPK_1_1	+	1259611..1259630	TATAAGATGATTTATCTGCCATCA	AAACTGATGGCAGATAAATCATCT	NA	NA	NA
JFONFGPK_01328	dsbD	JFONFGPK_01328_gR653f	AAAGATACACGGAGAGAAAA	AGG	0.35	711	55	0.0795948	0.526999	JFONFGPK_01328	dsbD	JFONFGPK_1_1	+	1260439..1260458	TATAAAAGATACACGGAGAGAAAA	AAACTTTTCTCTCCGTGTATCTTT	NA	NA	NA
JFONFGPK_01329	cas2_2	JFONFGPK_01329_gR218f	CCCATAGTCCACACAGAGTT	TGG	0.5	294	73	0.266423	0.475787	JFONFGPK_01329	cas2_2	JFONFGPK_1_1	+	1261317..1261336	TATACCCATAGTCCACACAGAGTT	AAACAACTCTGTGTGGACTATGGG	NA	NA	NA
JFONFGPK_01330	cas1_2	JFONFGPK_01330_gR1001f	ATCTTCTTGCGTCAAATACA	AGG	0.35	1026	22	0.0218688	0.536796	JFONFGPK_01330	cas1_2	JFONFGPK_1_1	+	1262404..1262423	TATAATCTTCTTGCGTCAAATACA	AAACTGTATTTGACGCAAGAAGAT	NA	NA	NA
JFONFGPK_01331	JFONFGPK_01331	JFONFGPK_01331_gR659f	CAGCATTAAATAATCATCTT	CGG	0.25	675	13	0.0198473	0.565102	JFONFGPK_01331	JFONFGPK_01331	JFONFGPK_1_1	+	1263084..1263103	TATACAGCATTAAATAATCATCTT	AAACAAGATGATTATTTAATGCTG	NA	NA	NA
JFONFGPK_01332	JFONFGPK_01332	JFONFGPK_01332_gR777f	CGAGGCATGTTTCCATTTAA	GGG	0.4	849	69	0.0832328	0.510005	JFONFGPK_01332	JFONFGPK_01332	JFONFGPK_1_1	+	1263878..1263897	TATACGAGGCATGTTTCCATTTAA	AAACTTAAATGGAAACATGCCTCG	NA	NA	NA
JFONFGPK_01333	JFONFGPK_01333	JFONFGPK_01333_gR1806f	TGATAAATCGGCAGTAAAAC	CGG	0.35	1896	87	0.0463753	0.59644	JFONFGPK_01333	JFONFGPK_01333	JFONFGPK_1_1	+	1265760..1265779	TATATGATAAATCGGCAGTAAAAC	AAACGTTTTACTGCCGATTTATCA	NA	NA	NA
JFONFGPK_01334	JFONFGPK_01334	JFONFGPK_01334_gR663f	TCCGATCCCCCTTTTGTGGC	TGG	0.6	729	63	0.0888575	0.616374	JFONFGPK_01334	JFONFGPK_01334	JFONFGPK_1_1	+	1266512..1266531	TATATCCGATCCCCCTTTTGTGGC	AAACGCCACAAAAGGGGGATCGGA	NA	NA	NA
JFONFGPK_01335	JFONFGPK_01335	JFONFGPK_01335_gR2327f	TGCTTCCTGTCGACTAGAAC	AGG	0.5	2403	73	0.0306337	0.532705	JFONFGPK_01335	JFONFGPK_01335	JFONFGPK_1_1	+	1269037..1269056	TATATGCTTCCTGTCGACTAGAAC	AAACGTTCTAGTCGACAGGAAGCA	NA	NA	NA
JFONFGPK_01336	valS	JFONFGPK_01336_gR2628f	ACCTCGGCAGGATTGTATTT	AGG	0.45	2649	18	0.00684671	0.603201	JFONFGPK_01336	valS	JFONFGPK_1_1	+	1271900..1271919	TATAACCTCGGCAGGATTGTATTT	AAACAAATACAATCCTGCCGAGGT	NA	NA	NA
JFONFGPK_01337	JFONFGPK_01337	JFONFGPK_01337_gR553f	CTTGAGCACCAATGATGATA	AGG	0.4	564	8	0.0147059	0.54231	JFONFGPK_01337	JFONFGPK_01337	JFONFGPK_1_1	+	1272475..1272494	TATACTTGAGCACCAATGATGATA	AAACTATCATCATTGGTGCTCAAG	NA	NA	NA
JFONFGPK_01338	JFONFGPK_01338	JFONFGPK_01338_gR229f	CTGTCAGGTTTTCAACTGTT	TGG	0.4	396	164	0.43617	0.596852	JFONFGPK_01338	JFONFGPK_01338	JFONFGPK_1_1	+	1273315..1273334	TATACTGTCAGGTTTTCAACTGTT	AAACAACAGTTGAAAACCTGACAG	NA	NA	NA
JFONFGPK_01339	JFONFGPK_01339	JFONFGPK_01339_gR176f	AACTTCTTGACTGGTTGCCA	TGG	0.45	255	76	0.323404	0.589424	JFONFGPK_01339	JFONFGPK_01339	JFONFGPK_1_1	+	1273675..1273694	TATAAACTTCTTGACTGGTTGCCA	AAACTGGCAACCAGTCAAGAAGTT	NA	NA	NA
JFONFGPK_01340	JFONFGPK_01340	JFONFGPK_01340_gR8r	ATTATACCATTTAACTACAG	CGG	0.25	71	4	0.0784314	0.653685	JFONFGPK_01340	JFONFGPK_01340	JFONFGPK_1_1	-	1273941..1273960	TATAATTATACCATTTAACTACAG	AAACCTGTAGTTAAATGGTATAAT	NA	NA	NA
JFONFGPK_01341	aroA_2	JFONFGPK_01341_gR70r	TCATAAGATTCAATGGAACA	AGG	0.3	753	66	0.0900409	0.634281	JFONFGPK_01341	aroA_2	JFONFGPK_1_1	-	1274315..1274334	TATATCATAAGATTCAATGGAACA	AAACTGTTCCATTGAATCTTATGA	NA	NA	NA
JFONFGPK_01342	aroB	JFONFGPK_01342_gR10r	GAATGGACATGAAGTGTTTG	TGG	0.4	1074	6	0.0056926	0.627537	JFONFGPK_01342	aroB	JFONFGPK_1_1	-	1275063..1275082	TATAGAATGGACATGAAGTGTTTG	AAACCAAACACTTCATGTCCATTC	NA	NA	NA
JFONFGPK_01343	JFONFGPK_01343	JFONFGPK_01343_gR16r	GCAAGCTTAACTAGCTAGAG	TGG	0.45	150	12	0.0923077	0.660566	JFONFGPK_01343	JFONFGPK_01343	JFONFGPK_1_1	-	1276143..1276162	TATAGCAAGCTTAACTAGCTAGAG	AAACCTCTAGCTAGTTAAGCTTGC	NA	NA	NA
JFONFGPK_01344	JFONFGPK_01344	JFONFGPK_01344_gR247f	CCAGTAGACGGCTCAAGGAT	CGG	0.55	306	56	0.195804	0.486578	JFONFGPK_01344	JFONFGPK_01344	JFONFGPK_1_1	+	1276795..1276814	TATACCAGTAGACGGCTCAAGGAT	AAACATCCTTGAGCCGTCTACTGG	NA	NA	NA
JFONFGPK_01345	JFONFGPK_01345	JFONFGPK_01345_gR238f	TTATTCCTAGGTCTTGCCTT	TGG	0.4	339	98	0.30721	0.675076	JFONFGPK_01345	JFONFGPK_01345	JFONFGPK_1_1	+	1277093..1277112	TATATTATTCCTAGGTCTTGCCTT	AAACAAGGCAAGACCTAGGAATAA	NA	NA	NA
JFONFGPK_01346	COQ5_2	JFONFGPK_01346_gR690f	TTTGTCGCCTCAACACCGCC	AGG	0.6	756	63	0.0855978	0.488869	JFONFGPK_01346	COQ5_2	JFONFGPK_1_1	+	1277936..1277955	TATATTTGTCGCCTCAACACCGCC	AAACGGCGGTGTTGAGGCGACAAA	NA	NA	NA
JFONFGPK_01347	aroE_2	JFONFGPK_01347_gR853f	GCAAAGAGACCAACAGGGTG	TGG	0.55	879	23	0.0267753	0.627204	JFONFGPK_01347	aroE_2	JFONFGPK_1_1	+	1279089..1279108	TATAGCAAAGAGACCAACAGGGTG	AAACCACCCTGTTGGTCTCTTTGC	NA	NA	NA
JFONFGPK_01348	lacZ	JFONFGPK_01348_gR3405f	ACTGTCTGCTCCTTGCTATC	TGG	0.5	3417	9	0.0026494	0.414732	JFONFGPK_01348	lacZ	JFONFGPK_1_1	+	1282657..1282676	TATAACTGTCTGCTCCTTGCTATC	AAACGATAGCAAGGAGCAGACAGT	NA	NA	NA
JFONFGPK_01349	rhaR	JFONFGPK_01349_gR1427f	TGCCTGCCAATCAATAATCA	TGG	0.4	1485	55	0.0375427	0.667238	JFONFGPK_01349	rhaR	JFONFGPK_1_1	+	1284115..1284134	TATATGCCTGCCAATCAATAATCA	AAACTGATTATTGATTGGCAGGCA	NA	NA	NA
JFONFGPK_01350	JFONFGPK_01350	JFONFGPK_01350_gR1493f	CAACTGGTCTAAAACCCGTA	GGG	0.45	1725	229	0.134311	0.350326	JFONFGPK_01350	JFONFGPK_01350	JFONFGPK_1_1	+	1285665..1285684	TATACAACTGGTCTAAAACCCGTA	AAACTACGGGTTTTAGACCAGTTG	NA	NA	NA
JFONFGPK_01351	JFONFGPK_01351	JFONFGPK_01351_gR527f	AAACACAATCAGTCCAGCTA	AGG	0.4	606	76	0.129693	0.607035	JFONFGPK_01351	JFONFGPK_01351	JFONFGPK_1_1	+	1286413..1286432	TATAAAACACAATCAGTCCAGCTA	AAACTAGCTGGACTGATTGTGTTT	NA	NA	NA
JFONFGPK_01352	JFONFGPK_01352	JFONFGPK_01352_gR1376f	TGATGCTGACTTGCTTTCGC	AGG	0.5	1446	67	0.0469846	0.371982	JFONFGPK_01352	JFONFGPK_01352	JFONFGPK_1_1	+	1288173..1288192	TATATGATGCTGACTTGCTTTCGC	AAACGCGAAAGCAAGTCAGCATCA	NA	NA	NA
JFONFGPK_01353	araQ_1	JFONFGPK_01353_gR866f	CAGAATATTAAAGATAGCAT	TGG	0.25	927	58	0.0639471	0.504936	JFONFGPK_01353	araQ_1	JFONFGPK_1_1	+	1289189..1289208	TATACAGAATATTAAAGATAGCAT	AAACATGCTATCTTTAATATTCTG	NA	NA	NA
JFONFGPK_01354	yteP	JFONFGPK_01354_gR892f	ATACCATTAATAATAAGGCC	CGG	0.3	951	56	0.0601504	0.565918	JFONFGPK_01354	yteP	JFONFGPK_1_1	+	1290151..1290170	TATAATACCATTAATAATAAGGCC	AAACGGCCTTATTATTAATGGTAT	NA	NA	NA
JFONFGPK_01355	bglK_1	JFONFGPK_01355_gR41r	GTGACAGAGGGCAAATTTAA	GGG	0.4	879	37	0.0430733	0.530772	JFONFGPK_01355	bglK_1	JFONFGPK_1_1	-	1290459..1290478	TATAGTGACAGAGGGCAAATTTAA	AAACTTAAATTTGCCCTCTGTCAC	NA	NA	NA
JFONFGPK_01356	gmuD_2	JFONFGPK_01356_gR1425f	CCTCCCCACCAAAACTCTTT	TGG	0.5	1443	15	0.0105411	0.480848	JFONFGPK_01356	gmuD_2	JFONFGPK_1_1	+	1293319..1293338	TATACCTCCCCACCAAAACTCTTT	AAACAAAGAGTTTTGGTGGGGAGG	NA	NA	NA
JFONFGPK_01357	JFONFGPK_01357	JFONFGPK_01357_gR1685f	ATCCTTTAAGGCGTGATAAA	TGG	0.35	1695	7	0.0041791	0.503965	JFONFGPK_01357	JFONFGPK_01357	JFONFGPK_1_1	+	1295045..1295064	TATAATCCTTTAAGGCGTGATAAA	AAACTTTATCACGCCTTAAAGGAT	NA	NA	NA
JFONFGPK_01358	araR	JFONFGPK_01358_gR913f	GCGCTCGCTTAGAAGTGATA	CGG	0.5	1041	125	0.122429	0.597283	JFONFGPK_01358	araR	JFONFGPK_1_1	+	1296018..1296037	TATAGCGCTCGCTTAGAAGTGATA	AAACTATCACTTCTAAGCGAGCGC	NA	NA	NA
JFONFGPK_01359	JFONFGPK_01359	JFONFGPK_01359_gR16r	TGGCTGACGCTAGTTGGGAT	TGG	0.55	1287	12	0.00947119	0.590569	JFONFGPK_01359	JFONFGPK_01359	JFONFGPK_1_1	-	1296307..1296326	TATATGGCTGACGCTAGTTGGGAT	AAACATCCCAACTAGCGTCAGCCA	NA	NA	NA
JFONFGPK_01360	mngB	JFONFGPK_01360_gR81r	TTAAGTTAATCAGACGCATG	TGG	0.35	2706	77	0.0286672	0.46899	JFONFGPK_01360	mngB	JFONFGPK_1_1	-	1297673..1297692	TATATTAAGTTAATCAGACGCATG	AAACCATGCGTCTGATTAACTTAA	NA	NA	NA
JFONFGPK_01361	JFONFGPK_01361	JFONFGPK_01361_gR1179f	ACATCAAGAATGAAATGGTC	TGG	0.35	1356	174	0.13024	0.475564	JFONFGPK_01361	JFONFGPK_01361	JFONFGPK_1_1	+	1301564..1301583	TATAACATCAAGAATGAAATGGTC	AAACGACCATTTCATTCTTGATGT	NA	NA	NA
JFONFGPK_01362	rlmCD	JFONFGPK_01362_gR1252f	CTTCTCCCTTTAAAGCACCA	GGG	0.45	1356	101	0.0755988	0.498925	JFONFGPK_01362	rlmCD	JFONFGPK_1_1	+	1303657..1303676	TATACTTCTCCCTTTAAAGCACCA	AAACTGGTGCTTTAAAGGGAGAAG	NA	NA	NA
JFONFGPK_01363	recX	JFONFGPK_01363_gR39r	TATCCAATTCGATAAGGTAG	AGG	0.35	777	35	0.0462351	0.687774	JFONFGPK_01363	recX	JFONFGPK_1_1	-	1303927..1303946	TATATATCCAATTCGATAAGGTAG	AAACCTACCTTATCGAATTGGATA	NA	NA	NA
JFONFGPK_01364	JFONFGPK_01364	JFONFGPK_01364_gR16r	GTAATAAAGTCGCCTTCTTT	AGG	0.35	534	12	0.0233463	0.627537	JFONFGPK_01364	JFONFGPK_01364	JFONFGPK_1_1	-	1304760..1304779	TATAGTAATAAAGTCGCCTTCTTT	AAACAAAGAAGGCGACTTTATTAC	NA	NA	NA
JFONFGPK_01365	JFONFGPK_01365	JFONFGPK_01365_gR68r	CACACGCAGAAATAGGAAAT	TGG	0.4	252	64	0.275862	0.568332	JFONFGPK_01365	JFONFGPK_01365	JFONFGPK_1_1	-	1305375..1305394	TATACACACGCAGAAATAGGAAAT	AAACATTTCCTATTTCTGCGTGTG	NA	NA	NA
JFONFGPK_01377	hpf	JFONFGPK_01377_gR439f	TAACACGTGCATCTATTTCT	TGG	0.35	549	107	0.202268	0.640919	JFONFGPK_01377	hpf	JFONFGPK_1_1	+	1313395..1313414	TATATAACACGTGCATCTATTTCT	AAACAGAAATAGATGCACGTGTTA	NA	NA	NA
JFONFGPK_01378	JFONFGPK_01378	JFONFGPK_01378_gR624f	ATGATTTCTGTAATACTTAT	TGG	0.2	666	39	0.0603715	0.532796	JFONFGPK_01378	JFONFGPK_01378	JFONFGPK_1_1	+	1314208..1314227	TATAATGATTTCTGTAATACTTAT	AAACATAAGTATTACAGAAATCAT	NA	NA	NA
JFONFGPK_01379	comFA	JFONFGPK_01379_gR1276f	GCTTTGCTGAATCTGGTAAC	TGG	0.45	1326	47	0.0359877	0.566938	JFONFGPK_01379	comFA	JFONFGPK_1_1	+	1315497..1315516	TATAGCTTTGCTGAATCTGGTAAC	AAACGTTACCAGATTCAGCAAAGC	NA	NA	NA
JFONFGPK_01380	JFONFGPK_01380	JFONFGPK_01380_gR161r	ACCGATAATCATCGCAAAGC	AGG	0.45	633	157	0.256117	0.653386	JFONFGPK_01380	JFONFGPK_01380	JFONFGPK_1_1	-	1315776..1315795	TATAACCGATAATCATCGCAAAGC	AAACGCTTTGCGATGATTATCGGT	NA	NA	NA
JFONFGPK_01381	cysK	JFONFGPK_01381_gR52r	AAACGGTTAAGTTTGATAAT	AGG	0.25	942	48	0.0520607	0.627204	JFONFGPK_01381	cysK	JFONFGPK_1_1	-	1316427..1316446	TATAAAACGGTTAAGTTTGATAAT	AAACATTATCAAACTTAACCGTTT	NA	NA	NA
JFONFGPK_01382	yugI	JFONFGPK_01382_gR344f	GTATGGTTTAATCCCAGTGA	TGG	0.4	378	31	0.0865922	0.620495	JFONFGPK_01382	yugI	JFONFGPK_1_1	+	1317665..1317684	TATAGTATGGTTTAATCCCAGTGA	AAACTCACTGGGATTAAACCATAC	NA	NA	NA
JFONFGPK_01383	JFONFGPK_01383	JFONFGPK_01383_gR1331f	ACCCGTATCTTTGACCCTCA	AGG	0.5	1401	67	0.0485156	0.627537	JFONFGPK_01383	JFONFGPK_01383	JFONFGPK_1_1	+	1319029..1319048	TATAACCCGTATCTTTGACCCTCA	AAACTGAGGGTCAAAGATACGGGT	NA	NA	NA
JFONFGPK_01384	liaR	JFONFGPK_01384_gR533f	AACCCCTTCACGTCCATTAG	AGG	0.5	642	106	0.170418	0.5211	JFONFGPK_01384	liaR	JFONFGPK_1_1	+	1319668..1319687	TATAAACCCCTTCACGTCCATTAG	AAACCTAATGGACGTGAAGGGGTT	NA	NA	NA
JFONFGPK_01385	JFONFGPK_01385	JFONFGPK_01385_gR959f	AACAATAGATAAAATGGTAA	TGG	0.2	1005	43	0.0436548	0.607187	JFONFGPK_01385	JFONFGPK_01385	JFONFGPK_1_1	+	1320728..1320747	TATAAACAATAGATAAAATGGTAA	AAACTTACCATTTTATCTATTGTT	NA	NA	NA
JFONFGPK_01386	JFONFGPK_01386	JFONFGPK_01386_gR595f	ATAAGATAAGAACTAGAATT	AGG	0.2	693	95	0.141159	0.414732	JFONFGPK_01386	JFONFGPK_01386	JFONFGPK_1_1	+	1321365..1321384	TATAATAAGATAAGAACTAGAATT	AAACAATTCTAGTTCTTATCTTAT	NA	NA	NA
JFONFGPK_01387	stkP	JFONFGPK_01387_gR1837f	AAACATCCGCCATACCACCG	CGG	0.55	1899	59	0.0313997	0.365568	JFONFGPK_01387	stkP	JFONFGPK_1_1	+	1323422..1323441	TATAAAACATCCGCCATACCACCG	AAACCGGTGGTATGGCGGATGTTT	NA	NA	NA
JFONFGPK_01388	JFONFGPK_01388	JFONFGPK_01388_gR616f	TGGCAATATTTCCAGCTCTG	TGG	0.45	741	122	0.169209	0.39834	JFONFGPK_01388	JFONFGPK_01388	JFONFGPK_1_1	+	1324096..1324115	TATATGGCAATATTTCCAGCTCTG	AAACCAGAGCTGGAAATATTGCCA	NA	NA	NA
JFONFGPK_01389	rsmB	JFONFGPK_01389_gR1280f	AATAGCTTCAATGACAAGGA	GGG	0.35	1323	40	0.0306984	0.589498	JFONFGPK_01389	rsmB	JFONFGPK_1_1	+	1325538..1325557	TATAAATAGCTTCAATGACAAGGA	AAACTCCTTGTCATTGAAGCTATT	NA	NA	NA
JFONFGPK_01390	fmt	JFONFGPK_01390_gR903f	AATACAGTTGCTGAAAATTG	GGG	0.3	936	30	0.0327511	0.460387	JFONFGPK_01390	fmt	JFONFGPK_1_1	+	1326473..1326492	TATAAATACAGTTGCTGAAAATTG	AAACCAATTTTCAGCAACTGTATT	NA	NA	NA
JFONFGPK_01391	priA	JFONFGPK_01391_gR2346f	GGCTTGTCCGTTTGCATCAA	TGG	0.5	2385	36	0.015222	0.613646	JFONFGPK_01391	priA	JFONFGPK_1_1	+	1328913..1328932	TATAGGCTTGTCCGTTTGCATCAA	AAACTTGATGCAAACGGACAAGCC	NA	NA	NA
JFONFGPK_01392	rpoZ	JFONFGPK_01392_gR300f	TCTAATAAGGTATCAATGGA	AGG	0.3	318	15	0.0503356	0.70273	JFONFGPK_01392	rpoZ	JFONFGPK_1_1	+	1329316..1329335	TATATCTAATAAGGTATCAATGGA	AAACTCCATTGATACCTTATTAGA	NA	NA	NA
JFONFGPK_01393	gmk	JFONFGPK_01393_gR595f	TTCCTTTTCCGACACCTGAA	GGG	0.45	636	38	0.0616883	0.498925	JFONFGPK_01393	gmk	JFONFGPK_1_1	+	1329944..1329963	TATATTCCTTTTCCGACACCTGAA	AAACTTCAGGTGTCGGAAAAGGAA	NA	NA	NA
JFONFGPK_01394	rny	JFONFGPK_01394_gR1571f	ACCTAATATTAAACCAATGA	GGG	0.25	1608	34	0.0214106	0.584417	JFONFGPK_01394	rny	JFONFGPK_1_1	+	1331665..1331684	TATAACCTAATATTAAACCAATGA	AAACTCATTGGTTTAATATTAGGT	NA	NA	NA
JFONFGPK_01395	cynR	JFONFGPK_01395_gR832f	CATACAACAGTTCCGCCGCC	TGG	0.6	897	62	0.0706956	0.484618	JFONFGPK_01395	cynR	JFONFGPK_1_1	+	1332663..1332682	TATACATACAACAGTTCCGCCGCC	AAACGGCGGCGGAACTGTTGTATG	NA	NA	NA
JFONFGPK_01396	thlA_2	JFONFGPK_01396_gR43r	GAGCCTCCAAAAGCTCCGAT	AGG	0.55	1188	39	0.0333904	0.379688	JFONFGPK_01396	thlA_2	JFONFGPK_1_1	-	1332985..1333004	TATAGAGCCTCCAAAAGCTCCGAT	AAACATCGGAGCTTTTGGAGGCTC	NA	NA	NA
JFONFGPK_01397	atoD_2	JFONFGPK_01397_gR62r	CATGAAGCCACCAACCATAA	TGG	0.45	651	58	0.0919176	0.649049	JFONFGPK_01397	atoD_2	JFONFGPK_1_1	-	1334215..1334234	TATACATGAAGCCACCAACCATAA	AAACTTATGGTTGGTGGCTTCATG	NA	NA	NA
JFONFGPK_01398	atoA	JFONFGPK_01398_gR118r	ATATAGTTGGCTACTTTTGT	TGG	0.3	660	114	0.178125	0.428226	JFONFGPK_01398	atoA	JFONFGPK_1_1	-	1334923..1334942	TATAATATAGTTGGCTACTTTTGT	AAACACAAAAGTAGCCAACTATAT	NA	NA	NA
JFONFGPK_01399	bdhA	JFONFGPK_01399_gR77r	CGTTTTACCTTCTTTTAATA	AGG	0.25	780	73	0.0960526	0.755796	JFONFGPK_01399	bdhA	JFONFGPK_1_1	-	1335574..1335593	TATACGTTTTACCTTCTTTTAATA	AAACTATTAAAAGAAGGTAAAACG	NA	NA	NA
JFONFGPK_01400	JFONFGPK_01400	JFONFGPK_01400_gR60r	TGTTAACTTCTTTGACATAC	AGG	0.3	1332	56	0.0426829	0.571059	JFONFGPK_01400	JFONFGPK_01400	JFONFGPK_1_1	-	1336407..1336426	TATATGTTAACTTCTTTGACATAC	AAACGTATGTCAAAGAAGTTAACA	NA	NA	NA
JFONFGPK_01401	luxS	JFONFGPK_01401_gR62r	AGAAATAAGACGAACATAAG	GGG	0.3	483	58	0.12527	0.479736	JFONFGPK_01401	luxS	JFONFGPK_1_1	-	1337814..1337833	TATAAGAAATAAGACGAACATAAG	AAACCTTATGTTCGTCTTATTTCT	NA	NA	NA
JFONFGPK_01402	mapZ	JFONFGPK_01402_gR1400f	TTCACCAATTGTCATTGACT	TGG	0.35	1470	67	0.0462069	0.517162	JFONFGPK_01402	mapZ	JFONFGPK_1_1	+	1339766..1339785	TATATTCACCAATTGTCATTGACT	AAACAGTCAATGACAATTGGTGAA	NA	NA	NA
JFONFGPK_01403	rlmL	JFONFGPK_01403_gR1115f	AACGACAGCTTCTAAACCTG	CGG	0.45	1155	37	0.0325991	0.522843	JFONFGPK_01403	rlmL	JFONFGPK_1_1	+	1340964..1340983	TATAAACGACAGCTTCTAAACCTG	AAACCAGGTTTAGAAGCTGTCGTT	NA	NA	NA
JFONFGPK_01404	JFONFGPK_01404	JFONFGPK_01404_gR320f	CATCACAGCCAGTGCTAGCA	TGG	0.55	369	46	0.131805	0.532796	JFONFGPK_01404,JFONFGPK_01405	JFONFGPK_01404,JFONFGPK_01405	JFONFGPK_1_1	+	1341386..1341405	TATACATCACAGCCAGTGCTAGCA	AAACTGCTAGCACTGGCTGTGATG	NA	NA	NA
JFONFGPK_01405	JFONFGPK_01405	JFONFGPK_01405_gR96f	TCGCCTAGCACAATCACTAC	TGG	0.5	123	24	0.23301	0.360517	JFONFGPK_01404,JFONFGPK_01405	JFONFGPK_01404,JFONFGPK_01405	JFONFGPK_1_1	+	1341363..1341382	TATATCGCCTAGCACAATCACTAC	AAACGTAGTGATTGTGCTAGGCGA	NA	NA	NA
JFONFGPK_01406	gpsB	JFONFGPK_01406_gR102f	ACACGAGTCGGTTGCGGTAC	TGG	0.6	327	222	0.723127	0.51615	JFONFGPK_01406	gpsB	JFONFGPK_1_1	+	1341550..1341569	TATAACACGAGTCGGTTGCGGTAC	AAACGTACCGCAACCGACTCGTGT	NA	NA	NA
JFONFGPK_01407	JFONFGPK_01407	JFONFGPK_01407_gR484f	AAATCCCTATTTCAAAGCTT	CGG	0.3	516	29	0.0584677	0.559548	JFONFGPK_01407	JFONFGPK_01407	JFONFGPK_1_1	+	1342380..1342399	TATAAAATCCCTATTTCAAAGCTT	AAACAAGCTTTGAAATAGGGATTT	NA	NA	NA
JFONFGPK_01408	recU	JFONFGPK_01408_gR19r	TTTTGTCGAATAAGATTATG	AGG	0.25	600	15	0.0258621	0.577795	JFONFGPK_01408	recU	JFONFGPK_1_1	-	1342524..1342543	TATATTTTGTCGAATAAGATTATG	AAACCATAATCTTATTCGACAAAA	NA	NA	NA
JFONFGPK_01409	ponA	JFONFGPK_01409_gR25r	TTTAGCCACTTAAGGATTTT	TGG	0.3	2166	21	0.00978565	0.642217	JFONFGPK_01409	ponA	JFONFGPK_1_1	-	1343116..1343135	TATATTTAGCCACTTAAGGATTTT	AAACAAAATCCTTAAGTGGCTAAA	NA	NA	NA
JFONFGPK_01410	pepC	JFONFGPK_01410_gR1280f	AATAGCTGAAAATTTTGCAT	TGG	0.25	1338	55	0.0417299	0.620716	JFONFGPK_01410	pepC	JFONFGPK_1_1	+	1346990..1347009	TATAAATAGCTGAAAATTTTGCAT	AAACATGCAAAATTTTCAGCTATT	NA	NA	NA
JFONFGPK_01411	nadE	JFONFGPK_01411_gR766f	CTTTCCGAATTTCTTCTTGT	GGG	0.35	825	56	0.0695652	0.511446	JFONFGPK_01411	nadE	JFONFGPK_1_1	+	1347998..1348017	TATACTTTCCGAATTTCTTCTTGT	AAACACAAGAAGAAATTCGGAAAG	NA	NA	NA
JFONFGPK_01412	pncB2	JFONFGPK_01412_gR1423f	TAATCTGATACAAATCAGTA	TGG	0.25	1455	29	0.0202091	0.560778	JFONFGPK_01412	pncB2	JFONFGPK_1_1	+	1349481..1349500	TATATAATCTGATACAAATCAGTA	AAACTACTGATTTGTATCAGATTA	NA	NA	NA
JFONFGPK_01413	serP1	JFONFGPK_01413_gR1235f	AATAATAGATGGTCCTGTTA	GGG	0.3	1380	142	0.104412	0.556121	JFONFGPK_01413	serP1	JFONFGPK_1_1	+	1350918..1350937	TATAAATAATAGATGGTCCTGTTA	AAACTAACAGGACCATCTATTATT	NA	NA	NA
JFONFGPK_01414	trxB	JFONFGPK_01414_gR882f	AAAGCGGCAGTCATTCCTGC	TGG	0.55	918	33	0.0367483	0.603125	JFONFGPK_01414	trxB	JFONFGPK_1_1	+	1352113..1352132	TATAAAAGCGGCAGTCATTCCTGC	AAACGCAGGAATGACTGCCGCTTT	NA	NA	NA
JFONFGPK_01415	JFONFGPK_01415	JFONFGPK_01415_gR199f	GAATGAGACCTTTTACATAA	AGG	0.3	225	23	0.112195	0.506388	JFONFGPK_01415	JFONFGPK_01415	JFONFGPK_1_1	+	1352411..1352430	TATAGAATGAGACCTTTTACATAA	AAACTTATGTAAAAGGTCTCATTC	NA	NA	NA
JFONFGPK_01416	tcyN	JFONFGPK_01416_gR614f	ATAGTTTAGGCTACGAAGGA	AGG	0.4	744	127	0.175414	0.364671	JFONFGPK_01416	tcyN	JFONFGPK_1_1	+	1353154..1353173	TATAATAGTTTAGGCTACGAAGGA	AAACTCCTTCGTAGCCTAAACTAT	NA	NA	NA
JFONFGPK_01417	yxeN	JFONFGPK_01417_gR754f	CATGTGGAATCGGTGAGATG	AGG	0.5	804	47	0.059949	0.460546	JFONFGPK_01417	yxeN	JFONFGPK_1_1	+	1354037..1354056	TATACATGTGGAATCGGTGAGATG	AAACCATCTCACCGATTCCACATG	NA	NA	NA
JFONFGPK_01418	cshB	JFONFGPK_01418_gR1269f	AGCCGCTTCTGGACCTCTGT	TGG	0.6	1344	72	0.0543807	0.411143	JFONFGPK_01418	cshB	JFONFGPK_1_1	+	1355550..1355569	TATAAGCCGCTTCTGGACCTCTGT	AAACACAGAGGTCCAGAAGCGGCT	NA	NA	NA
JFONFGPK_01419	mraY	JFONFGPK_01419_gR995f	GGATATGATTGCTGCAATAA	GGG	0.35	1011	13	0.0131181	0.558707	JFONFGPK_01419	mraY	JFONFGPK_1_1	+	1356777..1356796	TATAGGATATGATTGCTGCAATAA	AAACTTATTGCAGCAATCATATCC	NA	NA	NA
JFONFGPK_01420	pbpX	JFONFGPK_01420_gR2196f	ACTCGAACGCGATTTTCGAC	TGG	0.5	2256	57	0.0254919	0.358857	JFONFGPK_01420	pbpX	JFONFGPK_1_1	+	1358990..1359009	TATAACTCGAACGCGATTTTCGAC	AAACGTCGAAAATCGCGTTCGAGT	NA	NA	NA
JFONFGPK_01421	ftsL	JFONFGPK_01421_gR184f	GCTGCAACTTACGACTTTGC	AGG	0.5	324	137	0.450658	0.567009	JFONFGPK_01421	ftsL	JFONFGPK_1_1	+	1359237..1359256	TATAGCTGCAACTTACGACTTTGC	AAACGCAAAGTCGTAAGTTGCAGC	NA	NA	NA
JFONFGPK_01422	rsmH	JFONFGPK_01422_gR973f	TAATTGTACCATACTTCAAA	AGG	0.25	1014	38	0.0382294	0.548526	JFONFGPK_01422	rsmH	JFONFGPK_1_1	+	1360354..1360373	TATATAATTGTACCATACTTCAAA	AAACTTTGAAGTATGGTACAATTA	NA	NA	NA
JFONFGPK_01423	JFONFGPK_01423	JFONFGPK_01423_gR43f	AAACAAAATAGCCCCAATTT	CGG	0.3	141	95	0.785124	0.384793	JFONFGPK_01423	JFONFGPK_01423	JFONFGPK_1_1	+	1360751..1360770	TATAAAACAAAATAGCCCCAATTT	AAACAAATTGGGGCTATTTTGTTT	NA	NA	NA
JFONFGPK_01424	proA	JFONFGPK_01424_gR1151f	GTCAACTAATGCCTTTGCTA	AGG	0.4	1251	97	0.0787977	0.589885	JFONFGPK_01424	proA	JFONFGPK_1_1	+	1362019..1362038	TATAGTCAACTAATGCCTTTGCTA	AAACTAGCAAAGGCATTAGTTGAC	NA	NA	NA
JFONFGPK_01425	proB	JFONFGPK_01425_gR747f	TCTAAATTAATTTTACCTGT	TGG	0.2	822	72	0.0897756	0.501009	JFONFGPK_01425	proB	JFONFGPK_1_1	+	1362858..1362877	TATATCTAAATTAATTTTACCTGT	AAACACAGGTAAAATTAATTTAGA	NA	NA	NA
JFONFGPK_01426	JFONFGPK_01426	JFONFGPK_01426_gR1574f	GTTAGCTAAACTTTGTGGAT	TGG	0.35	1629	52	0.0323182	0.453761	JFONFGPK_01426	JFONFGPK_01426	JFONFGPK_1_1	+	1364571..1364590	TATAGTTAGCTAAACTTTGTGGAT	AAACATCCACAAAGTTTAGCTAAC	NA	NA	NA
JFONFGPK_01427	ecsA_1	JFONFGPK_01427_gR637f	CTGCACCATTATGTCCGATA	AGG	0.45	735	95	0.132867	0.495045	JFONFGPK_01427	ecsA_1	JFONFGPK_1_1	+	1365267..1365286	TATACTGCACCATTATGTCCGATA	AAACTATCGGACATAATGGTGCAG	NA	NA	NA
JFONFGPK_01428	JFONFGPK_01428	JFONFGPK_01428_gR207f	GCCACATTTTCACGATTTTC	TGG	0.4	267	57	0.230769	0.710527	JFONFGPK_01428	JFONFGPK_01428	JFONFGPK_1_1	+	1365605..1365624	TATAGCCACATTTTCACGATTTTC	AAACGAAAATCGTGAAAATGTGGC	NA	NA	NA
JFONFGPK_01429	tkt	JFONFGPK_01429_gR1960f	GGACAGTGTTTACTGCCAAC	TGG	0.5	1986	23	0.0116989	0.442426	JFONFGPK_01429	tkt	JFONFGPK_1_1	+	1367817..1367836	TATAGGACAGTGTTTACTGCCAAC	AAACGTTGGCAGTAAACACTGTCC	NA	NA	NA
JFONFGPK_01430	tal_2	JFONFGPK_01430_gR628f	CGGCTACATTAGCTGTATCT	AGG	0.45	645	14	0.0224	0.578757	JFONFGPK_01430	tal_2	JFONFGPK_1_1	+	1368688..1368707	TATACGGCTACATTAGCTGTATCT	AAACAGATACAGCTAATGTAGCCG	NA	NA	NA
JFONFGPK_01431	JFONFGPK_01431	JFONFGPK_01431_gR1436f	CGTTTCTTTAGCATGATAAA	GGG	0.3	1500	61	0.0412162	0.633876	JFONFGPK_01431	JFONFGPK_01431	JFONFGPK_1_1	+	1370266..1370285	TATACGTTTCTTTAGCATGATAAA	AAACTTTATCATGCTAAAGAAACG	NA	NA	NA
JFONFGPK_01432	npr	JFONFGPK_01432_gR1322f	GGATGCCCCGATAACATGTA	TGG	0.5	1347	22	0.0165787	0.380543	JFONFGPK_01432	npr	JFONFGPK_1_1	+	1371641..1371660	TATAGGATGCCCCGATAACATGTA	AAACTACATGTTATCGGGGCATCC	NA	NA	NA
JFONFGPK_01433	glpF	JFONFGPK_01433_gR665f	ATTTCCTAGTAAAACCAATA	AGG	0.25	702	34	0.0498534	0.616528	JFONFGPK_01433	glpF	JFONFGPK_1_1	+	1372438..1372457	TATAATTTCCTAGTAAAACCAATA	AAACTATTGGTTTTACTAGGAAAT	NA	NA	NA
JFONFGPK_01434	glpO	JFONFGPK_01434_gR1771f	TACCTCCCCCAATAATCAGT	AGG	0.45	1839	65	0.0357339	0.455749	JFONFGPK_01434	glpO	JFONFGPK_1_1	+	1374247..1374266	TATATACCTCCCCCAATAATCAGT	AAACACTGATTATTGGGGGAGGTA	NA	NA	NA
JFONFGPK_01435	glpK	JFONFGPK_01435_gR1426f	AAATCTGAGGGAATTCTTTT	TGG	0.3	1527	98	0.0650299	0.565048	JFONFGPK_01435	glpK	JFONFGPK_1_1	+	1375756..1375775	TATAAAATCTGAGGGAATTCTTTT	AAACAAAAGAATTCCCTCAGATTT	NA	NA	NA
JFONFGPK_01436	JFONFGPK_01436	JFONFGPK_01436_gR311f	GAGTAAAGAGAGGCTGGCTA	TGG	0.5	345	31	0.0953846	0.566804	JFONFGPK_01436	JFONFGPK_01436	JFONFGPK_1_1	+	1376528..1376547	TATAGAGTAAAGAGAGGCTGGCTA	AAACTAGCCAGCCTCTCTTTACTC	NA	NA	NA
JFONFGPK_01437	JFONFGPK_01437	JFONFGPK_01437_gR157f	AGCCTTCAATGTATTCTTCA	CGG	0.35	258	98	0.411765	0.560189	JFONFGPK_01437	JFONFGPK_01437	JFONFGPK_1_1	+	1376893..1376912	TATAAGCCTTCAATGTATTCTTCA	AAACTGAAGAATACATTGAAGGCT	NA	NA	NA
JFONFGPK_01438	glyS	JFONFGPK_01438_gR1992f	CTTGGTGTGACCACGTAGGC	TGG	0.6	2040	45	0.0222772	0.357756	JFONFGPK_01438	glyS	JFONFGPK_1_1	+	1379139..1379158	TATACTTGGTGTGACCACGTAGGC	AAACGCCTACGTGGTCACACCAAG	NA	NA	NA
JFONFGPK_01439	glyQ	JFONFGPK_01439_gR875f	ATCATTCCAATATTGTTGTA	AGG	0.25	918	40	0.0445434	0.481015	JFONFGPK_01439	glyQ	JFONFGPK_1_1	+	1380439..1380458	TATAATCATTCCAATATTGTTGTA	AAACTACAACAATATTGGAATGAT	NA	NA	NA
JFONFGPK_01440	JFONFGPK_01440	JFONFGPK_01440_gR84f	CAATCTGCAGTCCTACCATT	CGG	0.45	143	56	0.455285	0.414511	JFONFGPK_01440	JFONFGPK_01440	JFONFGPK_1_1	+	1380752..1380771	TATACAATCTGCAGTCCTACCATT	AAACAATGGTAGGACTGCAGATTG	NA	NA	NA
JFONFGPK_01441	JFONFGPK_01441	JFONFGPK_01441_gR449f	CTGTCCTCCTTGGGCTAATA	TGG	0.5	534	82	0.159533	0.54231	JFONFGPK_01441	JFONFGPK_01441	JFONFGPK_1_1	+	1381302..1381321	TATACTGTCCTCCTTGGGCTAATA	AAACTATTAGCCCAAGGAGGACAG	NA	NA	NA
JFONFGPK_01442	yvgN	JFONFGPK_01442_gR795f	TAAGTTCCAAATCCTAAAAC	GGG	0.3	840	42	0.0512195	0.66885	JFONFGPK_01442	yvgN	JFONFGPK_1_1	+	1382313..1382332	TATATAAGTTCCAAATCCTAAAAC	AAACGTTTTAGGATTTGGAACTTA	NA	NA	NA
JFONFGPK_01443	agaA	JFONFGPK_01443_gR1108f	CAGCCGGTCTCACCTCTGTT	GGG	0.6	1149	38	0.0336581	0.450908	JFONFGPK_01443	agaA	JFONFGPK_1_1	+	1383587..1383606	TATACAGCCGGTCTCACCTCTGTT	AAACAACAGAGGTGAGACCGGCTG	NA	NA	NA
JFONFGPK_01444	JFONFGPK_01444	JFONFGPK_01444_gR1454f	GGACTGAATTAAGGCAGACA	TGG	0.45	1632	175	0.108561	0.55056	JFONFGPK_01444	JFONFGPK_01444	JFONFGPK_1_1	+	1385199..1385218	TATAGGACTGAATTAAGGCAGACA	AAACTGTCTGCCTTAATTCAGTCC	NA	NA	NA
JFONFGPK_01445	JFONFGPK_01445	JFONFGPK_01445_gR131r	CTTATCTTGCGTTTGAGGGT	GGG	0.45	723	127	0.180654	0.346508	JFONFGPK_01445	JFONFGPK_01445	JFONFGPK_1_1	-	1385722..1385741	TATACTTATCTTGCGTTTGAGGGT	AAACACCCTCAAACGCAAGATAAG	NA	NA	NA
JFONFGPK_01446	JFONFGPK_01446	JFONFGPK_01446_gR779f	ACGTTCAAAGCGCAACTCTT	TGG	0.45	843	61	0.0741191	0.66755	JFONFGPK_01446	JFONFGPK_01446	JFONFGPK_1_1	+	1387208..1387227	TATAACGTTCAAAGCGCAACTCTT	AAACAAGAGTTGCGCTTTGAACGT	NA	NA	NA
JFONFGPK_01447	JFONFGPK_01447	JFONFGPK_01447_gR101r	TGTTTCTAGAAGATTTAGTA	AGG	0.25	558	97	0.180297	0.515195	JFONFGPK_01447	JFONFGPK_01447	JFONFGPK_1_1	-	1387678..1387697	TATATGTTTCTAGAAGATTTAGTA	AAACTACTAAATCTTCTAGAAACA	NA	NA	NA
JFONFGPK_01448	yidA	JFONFGPK_01448_gR785f	CTGTTTGTCCTGGTTTAATA	AGG	0.35	825	37	0.0459627	0.622756	JFONFGPK_01448	yidA	JFONFGPK_1_1	+	1388942..1388961	TATACTGTTTGTCCTGGTTTAATA	AAACTATTAAACCAGGACAAACAG	NA	NA	NA
JFONFGPK_01449	JFONFGPK_01449	JFONFGPK_01449_gR572f	ACCAGAAAGAGCAAAGGCAA	TGG	0.45	618	43	0.0719064	0.589885	JFONFGPK_01449	JFONFGPK_01449	JFONFGPK_1_1	+	1389555..1389574	TATAACCAGAAAGAGCAAAGGCAA	AAACTTGCCTTTGCTCTTTCTGGT	NA	NA	NA
JFONFGPK_01450	JFONFGPK_01450	JFONFGPK_01450_gR73f	AATGTAAGGATAAAAAAGCA	AGG	0.25	90	14	0.2	0.741376	JFONFGPK_01450	JFONFGPK_01450	JFONFGPK_1_1	+	1389692..1389711	TATAAATGTAAGGATAAAAAAGCA	AAACTGCTTTTTTATCCTTACATT	reverse_tandemT	NA	NA
JFONFGPK_01451	lacD1	JFONFGPK_01451_gR928f	AAGCTGATATGATTCCTTGA	TGG	0.35	978	47	0.0490605	0.566148	JFONFGPK_01451	lacD1	JFONFGPK_1_1	+	1390725..1390744	TATAAAGCTGATATGATTCCTTGA	AAACTCAAGGAATCATATCAGCTT	NA	NA	NA
JFONFGPK_01452	lacC_3	JFONFGPK_01452_gR99f	GCTTCGTCCACATCACTGTA	GGG	0.5	264	162	0.663934	0.470147	JFONFGPK_01452	lacC_3	JFONFGPK_1_1	+	1390955..1390974	TATAGCTTCGTCCACATCACTGTA	AAACTACAGTGATGTGGACGAAGC	NA	NA	NA
JFONFGPK_01453	lacB_2	JFONFGPK_01453_gR403f	TAGGGTAATGGGTTCTTGTA	TGG	0.4	516	110	0.221774	0.547788	JFONFGPK_01453	lacB_2	JFONFGPK_1_1	+	1391687..1391706	TATATAGGGTAATGGGTTCTTGTA	AAACTACAAGAACCCATTACCCTA	NA	NA	NA
JFONFGPK_01454	lacA_2	JFONFGPK_01454_gR275f	ACGACCTTCTGCTTCATTAA	CGG	0.4	426	148	0.364532	0.554388	JFONFGPK_01454	lacA_2	JFONFGPK_1_1	+	1392089..1392108	TATAACGACCTTCTGCTTCATTAA	AAACTTAATGAAGCAGAAGGTCGT	NA	NA	NA
JFONFGPK_01455	gatC_1	JFONFGPK_01455_gR1401f	ACACCTGATCCCAACTGAAT	AGG	0.45	1452	48	0.0335196	0.427834	JFONFGPK_01455	gatC_1	JFONFGPK_1_1	+	1393880..1393899	TATAACACCTGATCCCAACTGAAT	AAACATTCAGTTGGGATCAGGTGT	NA	NA	NA
JFONFGPK_01456	JFONFGPK_01456	JFONFGPK_01456_gR281f	TGAGTTAACCCCTGCACCGC	AGG	0.6	306	22	0.0769231	0.608653	JFONFGPK_01456	JFONFGPK_01456	JFONFGPK_1_1	+	1394237..1394256	TATATGAGTTAACCCCTGCACCGC	AAACGCGGTGCAGGGGTTAACTCA	NA	NA	NA
JFONFGPK_01457	JFONFGPK_01457	JFONFGPK_01457_gR462f	GCTTCAGTAAATAGAATATT	AGG	0.25	474	9	0.0198238	0.53694	JFONFGPK_01457	JFONFGPK_01457	JFONFGPK_1_1	+	1394716..1394735	TATAGCTTCAGTAAATAGAATATT	AAACAATATTCTATTTACTGAAGC	NA	NA	NA
JFONFGPK_01458	lacR_3	JFONFGPK_01458_gR38r	ACCTTGCTCATTGACTATTT	CGG	0.35	771	34	0.045273	0.537166	JFONFGPK_01458	lacR_3	JFONFGPK_1_1	-	1395015..1395034	TATAACCTTGCTCATTGACTATTT	AAACAAATAGTCAATGAGCAAGGT	NA	NA	NA
JFONFGPK_01459	JFONFGPK_01459	JFONFGPK_01459_gR121f	CCTGGACCGATTGCACACCG	GGG	0.65	204	80	0.434783	0.380389	JFONFGPK_01459	JFONFGPK_01459	JFONFGPK_1_1	+	1396059..1396078	TATACCTGGACCGATTGCACACCG	AAACCGGTGTGCAATCGGTCCAGG	NA	NA	NA
JFONFGPK_01460	copA	JFONFGPK_01460_gR2186f	TTCAATTGTTAGAGCACAAG	AGG	0.35	2232	43	0.0194394	0.418921	JFONFGPK_01460	copA	JFONFGPK_1_1	+	1398341..1398360	TATATTCAATTGTTAGAGCACAAG	AAACCTTGTGCTCTAACAATTGAA	NA	NA	NA
JFONFGPK_01461	copY	JFONFGPK_01461_gR380f	GCTACTTTTAATATCACCAC	TGG	0.35	435	52	0.125301	0.578421	JFONFGPK_01461	copY	JFONFGPK_1_1	+	1398766..1398785	TATAGCTACTTTTAATATCACCAC	AAACGTGGTGATATTAAAAGTAGC	NA	NA	NA
JFONFGPK_01462	JFONFGPK_01462	JFONFGPK_01462_gR38r	TAAGGTCAGTAATAGACCTA	AGG	0.35	987	34	0.0351603	0.530548	JFONFGPK_01462	JFONFGPK_01462	JFONFGPK_1_1	-	1399043..1399062	TATATAAGGTCAGTAATAGACCTA	AAACTAGGTCTATTACTGACCTTA	NA	NA	NA
JFONFGPK_01463	rbfA	JFONFGPK_01463_gR325f	GCTTGATTTCCATCCCAACG	CGG	0.5	351	23	0.0694864	0.338926	JFONFGPK_01463	rbfA	JFONFGPK_1_1	+	1400437..1400456	TATAGCTTGATTTCCATCCCAACG	AAACCGTTGGGATGGAAATCAAGC	NA	NA	NA
JFONFGPK_01464	infB	JFONFGPK_01464_gR2828f	ACTACTTTTACCAATTTCCT	TGG	0.3	2862	31	0.0109078	0.655368	JFONFGPK_01464	infB	JFONFGPK_1_1	+	1403495..1403514	TATAACTACTTTTACCAATTTCCT	AAACAGGAAATTGGTAAAAGTAGT	NA	NA	NA
JFONFGPK_01465	rplGA	JFONFGPK_01465_gR173f	CACATTAGGACCAGCATCAT	TGG	0.45	303	127	0.448763	0.578729	JFONFGPK_01465	rplGA	JFONFGPK_1_1	+	1403721..1403740	TATACACATTAGGACCAGCATCAT	AAACATGATGCTGGTCCTAATGTG	NA	NA	NA
JFONFGPK_01466	JFONFGPK_01466	JFONFGPK_01466_gR270f	GAAACAAGTGATTTTCGTAA	AGG	0.3	297	24	0.0866426	0.567266	JFONFGPK_01466	JFONFGPK_01466	JFONFGPK_1_1	+	1404113..1404132	TATAGAAACAAGTGATTTTCGTAA	AAACTTACGAAAATCACTTGTTTC	NA	NA	NA
JFONFGPK_01467	nusA	JFONFGPK_01467_gR1130f	TTCTTCTTCCAAAATACGGA	AGG	0.35	1146	13	0.0115453	0.484535	JFONFGPK_01467	nusA	JFONFGPK_1_1	+	1405285..1405304	TATATTCTTCTTCCAAAATACGGA	AAACTCCGTATTTTGGAAGAAGAA	NA	NA	NA
JFONFGPK_01468	rimP	JFONFGPK_01468_gR524f	CTCTAAGATAATTGGTCCTT	GGG	0.35	537	10	0.0193424	0.510037	JFONFGPK_01468	rimP	JFONFGPK_1_1	+	1406011..1406030	TATACTCTAAGATAATTGGTCCTT	AAACAAGGACCAATTATCTTAGAG	NA	NA	NA
JFONFGPK_01469	JFONFGPK_01469	JFONFGPK_01469_gR139f	TGTCTCCTGTGATATACCCA	TGG	0.45	180	38	0.2375	0.432782	JFONFGPK_01469	JFONFGPK_01469	JFONFGPK_1_1	+	1406407..1406426	TATATGTCTCCTGTGATATACCCA	AAACTGGGTATATCACAGGAGACA	NA	NA	ACCCA
JFONFGPK_01470	JFONFGPK_01470	JFONFGPK_01470_gR82r	CTACTAGTATTTTCAGTAAT	TGG	0.25	1173	78	0.0676496	0.741376	JFONFGPK_01470	JFONFGPK_01470	JFONFGPK_1_1	-	1406781..1406800	TATACTACTAGTATTTTCAGTAAT	AAACATTACTGAAAATACTAGTAG	NA	NA	NA
JFONFGPK_01471	JFONFGPK_01471	JFONFGPK_01471_gR1118f	CTCTAAGATTGCTTGTGCTG	CGG	0.45	1197	76	0.0645709	0.590634	JFONFGPK_01471	JFONFGPK_01471	JFONFGPK_1_1	+	1409092..1409111	TATACTCTAAGATTGCTTGTGCTG	AAACCAGCACAAGCAATCTTAGAG	NA	NA	NA
JFONFGPK_01472	JFONFGPK_01472	JFONFGPK_01472_gR51f	ATAAGAGCAACCACAGATAA	TGG	0.35	111	57	0.626374	0.641623	JFONFGPK_01472	JFONFGPK_01472	JFONFGPK_1_1	+	1409218..1409237	TATAATAAGAGCAACCACAGATAA	AAACTTATCTGTGGTTGCTCTTAT	NA	NA	NA
JFONFGPK_01473	JFONFGPK_01473	JFONFGPK_01473_gR75f	AGTACCGCTGACAACATTGT	TGG	0.45	186	108	0.650602	0.561041	JFONFGPK_01473	JFONFGPK_01473	JFONFGPK_1_1	+	1409356..1409375	TATAAGTACCGCTGACAACATTGT	AAACACAATGTTGTCAGCGGTACT	NA	NA	NA
JFONFGPK_01474	JFONFGPK_01474	JFONFGPK_01474_gR200f	GGCAAACTCATTAGCTTCCA	TGG	0.45	300	97	0.346429	0.577226	JFONFGPK_01474	JFONFGPK_01474	JFONFGPK_1_1	+	1409663..1409682	TATAGGCAAACTCATTAGCTTCCA	AAACTGGAAGCTAATGAGTTTGCC	NA	NA	NA
JFONFGPK_01475	JFONFGPK_01475	JFONFGPK_01475_gR586f	CTCCTGTACCGTCCCACTGT	GGG	0.6	621	32	0.0532446	0.442426	JFONFGPK_01475	JFONFGPK_01475	JFONFGPK_1_1	+	1410359..1410378	TATACTCCTGTACCGTCCCACTGT	AAACACAGTGGGACGGTACAGGAG	NA	NA	NA
JFONFGPK_01477	JFONFGPK_01477	JFONFGPK_01477_gR1890f	GACTCGTCTATTAAAAGTGT	TGG	0.35	1908	15	0.00794492	0.494417	JFONFGPK_01477	JFONFGPK_01477	JFONFGPK_1_1	+	1412456..1412475	TATAGACTCGTCTATTAAAAGTGT	AAACACACTTTTAATAGACGAGTC	NA	NA	NA
JFONFGPK_01478	JFONFGPK_01478	JFONFGPK_01478_gR595f	CAATGCTTTGACTGTCTAAG	CGG	0.4	636	38	0.0616883	0.585702	JFONFGPK_01478	JFONFGPK_01478	JFONFGPK_1_1	+	1413079..1413098	TATACAATGCTTTGACTGTCTAAG	AAACCTTAGACAGTCAAAGCATTG	NA	NA	NA
JFONFGPK_01479	JFONFGPK_01479	JFONFGPK_01479_gR1029f	CGGTCAAATAAGACTTTAAT	TGG	0.3	1056	24	0.023166	0.586092	JFONFGPK_01479	JFONFGPK_01479	JFONFGPK_1_1	+	1414148..1414167	TATACGGTCAAATAAGACTTTAAT	AAACATTAAAGTCTTATTTGACCG	NA	NA	NA
JFONFGPK_01480	JFONFGPK_01480	JFONFGPK_01480_gR1937f	AGTATGCCTAATGACACTAA	TGG	0.35	1983	43	0.0219052	0.441939	JFONFGPK_01480	JFONFGPK_01480	JFONFGPK_1_1	+	1416108..1416127	TATAAGTATGCCTAATGACACTAA	AAACTTAGTGTCATTAGGCATACT	NA	NA	NA
JFONFGPK_01481	JFONFGPK_01481	JFONFGPK_01481_gR753f	CGGTGTGATACAGATAGTAG	AGG	0.45	843	87	0.105711	0.422054	JFONFGPK_01481	JFONFGPK_01481	JFONFGPK_1_1	+	1416916..1416935	TATACGGTGTGATACAGATAGTAG	AAACCTACTATCTGTATCACACCG	NA	NA	NA
JFONFGPK_01482	JFONFGPK_01482	JFONFGPK_01482_gR4374f	ATAGAACCATCAAACGTTCC	TGG	0.4	4383	6	0.0013752	0.485066	JFONFGPK_01482	JFONFGPK_01482	JFONFGPK_1_1	+	1421391..1421410	TATAATAGAACCATCAAACGTTCC	AAACGGAACGTTTGATGGTTCTAT	NA	NA	NA
JFONFGPK_01483	JFONFGPK_01483	JFONFGPK_01483_gR187f	GTTTTAGAGACAATTCAGAG	AGG	0.35	234	44	0.205607	0.450815	JFONFGPK_01483	JFONFGPK_01483	JFONFGPK_1_1	+	1421601..1421620	TATAGTTTTAGAGACAATTCAGAG	AAACCTCTGAATTGTCTCTAAAAC	NA	NA	NA
JFONFGPK_01484	JFONFGPK_01484	JFONFGPK_01484_gR361f	CATTGCGCTCTCCTGTTTCT	GGG	0.5	456	92	0.211009	0.50565	JFONFGPK_01484	JFONFGPK_01484	JFONFGPK_1_1	+	1422083..1422102	TATACATTGCGCTCTCCTGTTTCT	AAACAGAAACAGGAGAGCGCAATG	NA	NA	NA
JFONFGPK_01485	JFONFGPK_01485	JFONFGPK_01485_gR474f	GTACCATCGGTACGATAGGC	TGG	0.55	600	123	0.212069	0.432978	JFONFGPK_01485	JFONFGPK_01485	JFONFGPK_1_1	+	1422705..1422724	TATAGTACCATCGGTACGATAGGC	AAACGCCTATCGTACCGATGGTAC	NA	NA	NA
JFONFGPK_01486	JFONFGPK_01486	JFONFGPK_01486_gR288f	TTAGGCAATTTAAAATAGAT	TGG	0.2	360	69	0.202941	0.570853	JFONFGPK_01486	JFONFGPK_01486	JFONFGPK_1_1	+	1423130..1423149	TATATTAGGCAATTTAAAATAGAT	AAACATCTATTTTAAATTGCCTAA	NA	NA	NA
JFONFGPK_01487	JFONFGPK_01487	JFONFGPK_01487_gR200f	CAGCCATCCAGTATCAACCG	GGG	0.55	345	142	0.436923	0.567266	JFONFGPK_01487	JFONFGPK_01487	JFONFGPK_1_1	+	1423405..1423424	TATACAGCCATCCAGTATCAACCG	AAACCGGTTGATACTGGATGGCTG	NA	NA	NA
JFONFGPK_01488	JFONFGPK_01488	JFONFGPK_01488_gR195f	ATGCAGGGGATTTTCCCGCT	AGG	0.55	279	81	0.312741	0.460568	JFONFGPK_01488	JFONFGPK_01488	JFONFGPK_1_1	+	1423741..1423760	TATAATGCAGGGGATTTTCCCGCT	AAACAGCGGGAAAATCCCCTGCAT	NA	NA	NA
JFONFGPK_01489	JFONFGPK_01489	JFONFGPK_01489_gR302f	ATCTTGCGCACCATCATCCT	TGG	0.5	357	52	0.154303	0.417246	JFONFGPK_01489	JFONFGPK_01489	JFONFGPK_1_1	+	1424137..1424156	TATAATCTTGCGCACCATCATCCT	AAACAGGATGATGGTGCGCAAGAT	NA	NA	NA
JFONFGPK_01490	JFONFGPK_01490	JFONFGPK_01490_gR809f	TAGTAAATCATTAATATTTT	TGG	0.1	888	76	0.0875576	0.70273	JFONFGPK_01490	JFONFGPK_01490	JFONFGPK_1_1	+	1425012..1425031	TATATAGTAAATCATTAATATTTT	AAACAAAATATTAATGATTTACTA	NA	NA	NA
JFONFGPK_01491	JFONFGPK_01491	JFONFGPK_01491_gR495f	GTTCGCTCATGTTCCTGCTT	AGG	0.5	570	72	0.130909	0.519438	JFONFGPK_01491	JFONFGPK_01491	JFONFGPK_1_1	+	1425598..1425617	TATAGTTCGCTCATGTTCCTGCTT	AAACAAGCAGGAACATGAGCGAAC	NA	NA	NA
JFONFGPK_01492	JFONFGPK_01492	JFONFGPK_01492_gR194f	TTTAATTGCTTCTGCTTGCA	TGG	0.35	267	70	0.283401	0.848707	JFONFGPK_01492	JFONFGPK_01492	JFONFGPK_1_1	+	1426022..1426041	TATATTTAATTGCTTCTGCTTGCA	AAACTGCAAGCAGAAGCAATTAAA	NA	NA	NA
JFONFGPK_01494	JFONFGPK_01494	JFONFGPK_01494_gR1420f	AATTAAGGCTTTTCTGCTGT	TGG	0.35	1446	23	0.016129	0.566443	JFONFGPK_01494,JFONFGPK_01495	JFONFGPK_01494,JFONFGPK_01495	JFONFGPK_1_1	+	1427736..1427755	TATAAATTAAGGCTTTTCTGCTGT	AAACACAGCAGAAAAGCCTTAATT	NA	NA	NA
JFONFGPK_01495	JFONFGPK_01495	JFONFGPK_01495_gR1311f	GCGTATTTATCTGTTTTAGC	AGG	0.35	1533	219	0.144746	0.571059	JFONFGPK_01495	JFONFGPK_01495	JFONFGPK_1_1	+	1429032..1429051	TATAGCGTATTTATCTGTTTTAGC	AAACGCTAAAACAGATAAATACGC	NA	NA	NA
JFONFGPK_01496	JFONFGPK_01496	JFONFGPK_01496_gR1255f	TGATTACGATATTAATTTTA	GGG	0.15	1278	20	0.0158983	0.634602	JFONFGPK_01496	JFONFGPK_01496	JFONFGPK_1_1	+	1430524..1430543	TATATGATTACGATATTAATTTTA	AAACTAAAATTAATATCGTAATCA	NA	NA	NA
JFONFGPK_01497	JFONFGPK_01497	JFONFGPK_01497_gR413f	TGCAAAACGCTTCTGTTTTA	GGG	0.35	453	37	0.0854503	0.573237	JFONFGPK_01497	JFONFGPK_01497	JFONFGPK_1_1	+	1430949..1430968	TATATGCAAAACGCTTCTGTTTTA	AAACTAAAACAGAAGCGTTTTGCA	NA	NA	NA
JFONFGPK_01498	JFONFGPK_01498	JFONFGPK_01498_gR191f	AATAACTGCTTCTTTGAAAT	TGG	0.25	417	223	0.561713	0.655264	JFONFGPK_01498	JFONFGPK_01498	JFONFGPK_1_1	+	1431269..1431288	TATAAATAACTGCTTCTTTGAAAT	AAACATTTCAAAGAAGCAGTTATT	NA	NA	NA
JFONFGPK_01499	JFONFGPK_01499	JFONFGPK_01499_gR156f	TAATTAGAAACGCTCTTAGT	AGG	0.3	192	33	0.19186	0.54988	JFONFGPK_01499	JFONFGPK_01499	JFONFGPK_1_1	+	1431647..1431666	TATATAATTAGAAACGCTCTTAGT	AAACACTAAGAGCGTTTCTAATTA	NA	NA	NA
JFONFGPK_01500	JFONFGPK_01500	JFONFGPK_01500_gR769f	TTACTGATATGTTGTATGGT	GGG	0.3	852	80	0.0961538	0.796035	JFONFGPK_01500	JFONFGPK_01500	JFONFGPK_1_1	+	1432441..1432460	TATATTACTGATATGTTGTATGGT	AAACACCATACAACATATCAGTAA	NA	NA	NA
JFONFGPK_01501	JFONFGPK_01501	JFONFGPK_01501_gR240f	CGCTTTATCTCTTCTAGCAG	CGG	0.45	267	24	0.097166	0.420038	JFONFGPK_01501	JFONFGPK_01501	JFONFGPK_1_1	+	1432772..1432791	TATACGCTTTATCTCTTCTAGCAG	AAACCTGCTAGAAGAGATAAAGCG	NA	NA	NA
JFONFGPK_01502	JFONFGPK_01502	JFONFGPK_01502_gR102f	AAGGTTTTCTCTTCAAACTG	AGG	0.35	168	63	0.425676	0.615128	JFONFGPK_01502	JFONFGPK_01502	JFONFGPK_1_1	+	1432897..1432916	TATAAAGGTTTTCTCTTCAAACTG	AAACCAGTTTGAAGAGAAAACCTT	NA	NA	NA
JFONFGPK_01503	JFONFGPK_01503	JFONFGPK_01503_gR1267f	CAAGTAAAAGGCCGCAATAA	GGG	0.4	1323	53	0.0406754	0.44554	JFONFGPK_01503	JFONFGPK_01503	JFONFGPK_1_1	+	1434230..1434249	TATACAAGTAAAAGGCCGCAATAA	AAACTTATTGCGGCCTTTTACTTG	NA	NA	NA
JFONFGPK_01504	JFONFGPK_01504	JFONFGPK_01504_gR198f	TCAGGCACTCCTATCGTCCC	TGG	0.6	276	75	0.292969	0.441939	JFONFGPK_01504	JFONFGPK_01504	JFONFGPK_1_1	+	1434480..1434499	TATATCAGGCACTCCTATCGTCCC	AAACGGGACGATAGGAGTGCCTGA	NA	NA	NA
JFONFGPK_01505	JFONFGPK_01505	JFONFGPK_01505_gR2346f	GCGATATGAAGCTCTTGCAG	GGG	0.5	2385	36	0.015222	0.47969	JFONFGPK_01505	JFONFGPK_01505	JFONFGPK_1_1	+	1437290..1437309	TATAGCGATATGAAGCTCTTGCAG	AAACCTGCAAGAGCTTCATATCGC	NA	NA	NA
JFONFGPK_01506	JFONFGPK_01506	JFONFGPK_01506_gR1889f	TTTGATGTCATTCGAACTAT	AGG	0.3	1923	31	0.0162901	0.653386	JFONFGPK_01506	JFONFGPK_01506	JFONFGPK_1_1	+	1439222..1439241	TATATTTGATGTCATTCGAACTAT	AAACATAGTTCGAATGACATCAAA	NA	NA	NA
JFONFGPK_01507	JFONFGPK_01507	JFONFGPK_01507_gR546f	GTTACTACTTTAGTTGTGCT	TGG	0.35	558	9	0.0167286	0.367894	JFONFGPK_01507	JFONFGPK_01507	JFONFGPK_1_1	+	1439844..1439863	TATAGTTACTACTTTAGTTGTGCT	AAACAGCACAACTAAAGTAGTAAC	NA	NA	NA
JFONFGPK_01508	JFONFGPK_01508	JFONFGPK_01508_gR289f	AAACAGTTTCGACAACCACA	AGG	0.4	399	107	0.282322	0.521583	JFONFGPK_01508	JFONFGPK_01508	JFONFGPK_1_1	+	1440155..1440174	TATAAAACAGTTTCGACAACCACA	AAACTGTGGTTGTCGAAACTGTTT	NA	NA	NA
JFONFGPK_01509	JFONFGPK_01509	JFONFGPK_01509_gR1146f	AGTAGTGCGTGATTTTCTAC	TGG	0.4	1155	6	0.00528634	0.566708	JFONFGPK_01509	JFONFGPK_01509	JFONFGPK_1_1	+	1441414..1441433	TATAAGTAGTGCGTGATTTTCTAC	AAACGTAGAAAATCACGCACTACT	NA	NA	NA
JFONFGPK_01510	JFONFGPK_01510	JFONFGPK_01510_gR222f	ACATCCTTGGTTACTGTCTT	CGG	0.4	300	75	0.267857	0.62738	JFONFGPK_01510	JFONFGPK_01510	JFONFGPK_1_1	+	1441644..1441663	TATAACATCCTTGGTTACTGTCTT	AAACAAGACAGTAACCAAGGATGT	NA	NA	NA
JFONFGPK_01511	JFONFGPK_01511	JFONFGPK_01511_gR117f	ACAAACTCCCAATCTCCGCC	CGG	0.55	204	84	0.456522	0.489513	JFONFGPK_01511	JFONFGPK_01511	JFONFGPK_1_1	+	1441926..1441945	TATAACAAACTCCCAATCTCCGCC	AAACGGCGGAGATTGGGAGTTTGT	NA	NA	NA
JFONFGPK_01512	JFONFGPK_01512	JFONFGPK_01512_gR116f	AATATCATTTAAACCAGCTA	GGG	0.25	153	34	0.255639	0.649049	JFONFGPK_01512	JFONFGPK_01512	JFONFGPK_1_1	+	1442125..1442144	TATAAATATCATTTAAACCAGCTA	AAACTAGCTGGTTTAAATGATATT	NA	NA	NA
JFONFGPK_01513	JFONFGPK_01513	JFONFGPK_01513_gR349f	ATTCCCTCTCAATCCGATTA	AGG	0.4	387	35	0.0953678	0.623087	JFONFGPK_01513	JFONFGPK_01513	JFONFGPK_1_1	+	1442507..1442526	TATAATTCCCTCTCAATCCGATTA	AAACTAATCGGATTGAGAGGGAAT	NA	NA	NA
JFONFGPK_01515	JFONFGPK_01515	JFONFGPK_01515_gR131f	AGCAATGACCGCTAAGATGA	CGG	0.45	171	37	0.245033	0.584417	JFONFGPK_01515	JFONFGPK_01515	JFONFGPK_1_1	+	1442868..1442887	TATAAGCAATGACCGCTAAGATGA	AAACTCATCTTAGCGGTCATTGCT	NA	NA	NA
JFONFGPK_01516	JFONFGPK_01516	JFONFGPK_01516_gR226f	CTTTGATTTTGCGATCAATA	AGG	0.3	276	47	0.183594	0.470147	JFONFGPK_01516	JFONFGPK_01516	JFONFGPK_1_1	+	1443130..1443149	TATACTTTGATTTTGCGATCAATA	AAACTATTGATCGCAAAATCAAAG	NA	NA	NA
JFONFGPK_01517	JFONFGPK_01517	JFONFGPK_01517_gR28f	CGAACAACTCCCACGGCTCA	CGG	0.6	216	185	0.943878	0.571867	JFONFGPK_01517	JFONFGPK_01517	JFONFGPK_1_1	+	1443269..1443288	TATACGAACAACTCCCACGGCTCA	AAACTGAGCCGTGGGAGTTGTTCG	NA	NA	NA
JFONFGPK_01518	JFONFGPK_01518	JFONFGPK_01518_gR52r	ATAATAGCAGAAATTGCAGC	TGG	0.35	414	48	0.121827	0.583473	JFONFGPK_01518	JFONFGPK_01518	JFONFGPK_1_1	-	1443569..1443588	TATAATAATAGCAGAAATTGCAGC	AAACGCTGCAATTTCTGCTATTAT	NA	NA	NA
JFONFGPK_01519	JFONFGPK_01519	JFONFGPK_01519_gR135f	AACTCTTCAAACTGTTCGAG	TGG	0.4	156	18	0.132353	0.484535	JFONFGPK_01519	JFONFGPK_01519	JFONFGPK_1_1	+	1444033..1444052	TATAAACTCTTCAAACTGTTCGAG	AAACCTCGAACAGTTTGAAGAGTT	NA	NA	NA
JFONFGPK_01520	JFONFGPK_01520	JFONFGPK_01520_gR127r	AGTTGTAGTCTTTCTGCTGA	AGG	0.4	351	123	0.371601	0.634314	JFONFGPK_01520	JFONFGPK_01520	JFONFGPK_1_1	-	1444519..1444538	TATAAGTTGTAGTCTTTCTGCTGA	AAACTCAGCAGAAAGACTACAACT	NA	NA	NA
JFONFGPK_01521	JFONFGPK_01521	JFONFGPK_01521_gR16r	TTTTCCTGACAGACTGTTTC	TGG	0.4	384	12	0.032967	0.548079	JFONFGPK_01521	JFONFGPK_01521	JFONFGPK_1_1	-	1444772..1444791	TATATTTTCCTGACAGACTGTTTC	AAACGAAACAGTCTGTCAGGAAAA	NA	NA	NA
JFONFGPK_01522	JFONFGPK_01522	JFONFGPK_01522_gR35r	AGCTTTCCCTGCAGCTGTTA	TGG	0.5	552	31	0.0582707	0.55419	JFONFGPK_01522	JFONFGPK_01522	JFONFGPK_1_1	-	1445185..1445204	TATAAGCTTTCCCTGCAGCTGTTA	AAACTAACAGCTGCAGGGAAAGCT	NA	NA	NA
JFONFGPK_01523	xerC_2	JFONFGPK_01523_gR53r	TTTACCTTGACTGTCACGAT	AGG	0.4	1080	49	0.0462264	0.625388	JFONFGPK_01523	xerC_2	JFONFGPK_1_1	-	1445871..1445890	TATATTTACCTTGACTGTCACGAT	AAACATCGTGACAGTCAAGGTAAA	NA	NA	NA
JFONFGPK_01524	JFONFGPK_01524	JFONFGPK_01524_gR33f	CGAACCCCCGAGCCTCGTTA	AGG	0.65	87	51	0.761194	0.428208	JFONFGPK_01524	JFONFGPK_01524	JFONFGPK_1_1	+	1446964..1446983	TATACGAACCCCCGAGCCTCGTTA	AAACTAACGAGGCTCGGGGGTTCG	NA	NA	NA
JFONFGPK_01525	trmB	JFONFGPK_01525_gR583f	GATTTAATATCACATAGTGT	GGG	0.25	636	50	0.0811688	0.506156	JFONFGPK_01525	trmB	JFONFGPK_1_1	+	1447665..1447684	TATAGATTTAATATCACATAGTGT	AAACACACTATGTGATATTAAATC	NA	NA	NA
JFONFGPK_01526	JFONFGPK_01526	JFONFGPK_01526_gR761f	TTTCCCACGTAAGGGAGTCA	AGG	0.5	792	28	0.0362694	0.59131	JFONFGPK_01526	JFONFGPK_01526	JFONFGPK_1_1	+	1448478..1448497	TATATTTCCCACGTAAGGGAGTCA	AAACTGACTCCCTTACGTGGGAAA	NA	NA	NA
JFONFGPK_01527	JFONFGPK_01527	JFONFGPK_01527_gR973f	GATCATTTAAGACGTAACGA	AGG	0.35	1035	59	0.0581281	0.558707	JFONFGPK_01527	JFONFGPK_01527	JFONFGPK_1_1	+	1449545..1449564	TATAGATCATTTAAGACGTAACGA	AAACTCGTTACGTCTTAAATGATC	NA	NA	NA
JFONFGPK_01528	ecsA_2	JFONFGPK_01528_gR679f	ATGAGACATCGTTTAAAACA	GGG	0.3	726	44	0.0623229	0.583538	JFONFGPK_01528	ecsA_2	JFONFGPK_1_1	+	1450288..1450307	TATAATGAGACATCGTTTAAAACA	AAACTGTTTTAAACGATGTCTCAT	NA	NA	NA
JFONFGPK_01529	hit	JFONFGPK_01529_gR48r	CTTCGTAGACTTTCGAAGAG	GGG	0.45	420	44	0.11	0.554361	JFONFGPK_01529	hit	JFONFGPK_1_1	-	1450467..1450486	TATACTTCGTAGACTTTCGAAGAG	AAACCTCTTCGAAAGTCTACGAAG	NA	NA	NA
JFONFGPK_01530	JFONFGPK_01530	JFONFGPK_01530_gR20r	TAATAATCCGACGGCTATCA	CGG	0.4	357	16	0.0474777	0.485705	JFONFGPK_01530	JFONFGPK_01530	JFONFGPK_1_1	-	1450855..1450874	TATATAATAATCCGACGGCTATCA	AAACTGATAGCCGTCGGATTATTA	NA	NA	NA
JFONFGPK_01531	brpA	JFONFGPK_01531_gR1178f	TGATAATTCTCCTGTTGAGA	AGG	0.35	1275	94	0.0749004	0.480368	JFONFGPK_01531	brpA	JFONFGPK_1_1	+	1452467..1452486	TATATGATAATTCTCCTGTTGAGA	AAACTCTCAACAGGAGAATTATCA	NA	NA	NA
JFONFGPK_01532	JFONFGPK_01532	JFONFGPK_01532_gR483f	AGTACAGCTTTTGCATCTTG	AGG	0.4	525	39	0.0772277	0.570756	JFONFGPK_01532	JFONFGPK_01532	JFONFGPK_1_1	+	1453055..1453074	TATAAGTACAGCTTTTGCATCTTG	AAACCAAGATGCAAAAGCTGTACT	NA	NA	NA
JFONFGPK_01533	tsaE	JFONFGPK_01533_gR410f	AATAGACAAATAAGTACCTA	GGG	0.25	462	49	0.11086	0.521583	JFONFGPK_01533	tsaE	JFONFGPK_1_1	+	1453481..1453500	TATAAATAGACAAATAAGTACCTA	AAACTAGGTACTTATTTGTCTATT	NA	NA	NA
JFONFGPK_01534	adeP	JFONFGPK_01534_gR1376f	AACAAACAAAATATAGGACA	TGG	0.25	1461	82	0.0569049	0.403924	JFONFGPK_01534	adeP	JFONFGPK_1_1	+	1455062..1455081	TATAAACAAACAAAATATAGGACA	AAACTGTCCTATATTTTGTTTGTT	NA	NA	NA
JFONFGPK_01535	yitU	JFONFGPK_01535_gR26r	TAAGGTTCCATCCAAATCAA	TGG	0.35	813	22	0.0277427	0.627537	JFONFGPK_01535	yitU	JFONFGPK_1_1	-	1455449..1455468	TATATAAGGTTCCATCCAAATCAA	AAACTTGATTTGGATGGAACCTTA	NA	NA	NA
JFONFGPK_01536	JFONFGPK_01536	JFONFGPK_01536_gR26f	CACTATTTTTCAGAAAATGG	TGG	0.3	125	96	0.914286	0.558472	JFONFGPK_01536	JFONFGPK_01536	JFONFGPK_1_1	+	1456253..1456272	TATACACTATTTTTCAGAAAATGG	AAACCCATTTTCTGAAAAATAGTG	tandemT	NA	NA
JFONFGPK_01537	JFONFGPK_01537	JFONFGPK_01537_gR63r	CTCCTTCCAAAACTAAATTT	TGG	0.3	130	59	0.536364	0.570916	JFONFGPK_01537	JFONFGPK_01537	JFONFGPK_1_1	-	1456520..1456539	TATACTCCTTCCAAAACTAAATTT	AAACAAATTTAGTTTTGGAAGGAG	NA	NA	NA
JFONFGPK_01538	manX_2	JFONFGPK_01538_gR29r	TTCAGCAAATTTACCATGGC	TGG	0.4	993	25	0.0256937	0.555196	JFONFGPK_01538	manX_2	JFONFGPK_1_1	-	1456616..1456635	TATATTCAGCAAATTTACCATGGC	AAACGCCATGGTAAATTTGCTGAA	NA	NA	NA
JFONFGPK_01539	sorA	JFONFGPK_01539_gR53r	ACCTTCAAGACCAGCGAAGA	AGG	0.5	810	49	0.0620253	0.524964	JFONFGPK_01539	sorA	JFONFGPK_1_1	-	1457721..1457740	TATAACCTTCAAGACCAGCGAAGA	AAACTCTTCGCTGGTCTTGAAGGT	NA	NA	NA
JFONFGPK_01540	manZ_3	JFONFGPK_01540_gR39r	AACGCCACCAAACACGTTGA	CGG	0.5	912	35	0.0392377	0.511503	JFONFGPK_01540	manZ_3	JFONFGPK_1_1	-	1458533..1458552	TATAAACGCCACCAAACACGTTGA	AAACTCAACGTGTTTGGTGGCGTT	NA	NA	NA
JFONFGPK_01541	JFONFGPK_01541	JFONFGPK_01541_gR56r	TTTGCCTCCCATTCCAAGGT	AGG	0.5	360	52	0.152941	0.510037	JFONFGPK_01541	JFONFGPK_01541	JFONFGPK_1_1	-	1459575..1459594	TATATTTGCCTCCCATTCCAAGGT	AAACACCTTGGAATGGGAGGCAAA	NA	NA	NA
JFONFGPK_01542	serS	JFONFGPK_01542_gR27r	CGACAGTGTCAAAATCGGTA	CGG	0.45	1278	23	0.018283	0.367341	JFONFGPK_01542	serS	JFONFGPK_1_1	-	1460297..1460316	TATACGACAGTGTCAAAATCGGTA	AAACTACCGATTTTGACACTGTCG	NA	NA	NA
JFONFGPK_01543	accA	JFONFGPK_01543_gR698f	AAAGTCATCGAAAATAAGGT	TGG	0.3	771	70	0.0932091	0.500045	JFONFGPK_01543	accA	JFONFGPK_1_1	+	1462454..1462473	TATAAAAGTCATCGAAAATAAGGT	AAACACCTTATTTTCGATGACTTT	NA	NA	NA
JFONFGPK_01544	accD	JFONFGPK_01544_gR829f	GGGAATTATTGGGAGTAATA	CGG	0.35	867	35	0.0413223	0.54231	JFONFGPK_01544	accD	JFONFGPK_1_1	+	1463352..1463371	TATAGGGAATTATTGGGAGTAATA	AAACTATTACTCCCAATAATTCCC	NA	NA	NA
JFONFGPK_01545	accC	JFONFGPK_01545_gR1280f	TTCCGAATAAACTGCAACTG	TGG	0.4	1365	82	0.0609665	0.578729	JFONFGPK_01545	accC	JFONFGPK_1_1	+	1464678..1464697	TATATTCCGAATAAACTGCAACTG	AAACCAGTTGCAGTTTATTCGGAA	NA	NA	NA
JFONFGPK_01546	fabZ	JFONFGPK_01546_gR384f	AATAACATTGGGTAGCGATG	AGG	0.4	423	36	0.08933	0.674926	JFONFGPK_01546	fabZ	JFONFGPK_1_1	+	1465178..1465197	TATAAATAACATTGGGTAGCGATG	AAACCATCGCTACCCAATGTTATT	NA	NA	NA
JFONFGPK_01547	accB	JFONFGPK_01547_gR382f	GATTTGATGTCGATGCATTG	AGG	0.4	501	116	0.241164	0.394876	JFONFGPK_01547	accB	JFONFGPK_1_1	+	1465595..1465614	TATAGATTTGATGTCGATGCATTG	AAACCAATGCATCGACATCAAATC	NA	NA	NA
JFONFGPK_01548	fabF	JFONFGPK_01548_gR1182f	GTTTCAGGATCATGCCCGAT	TGG	0.5	1233	48	0.0395713	0.365759	JFONFGPK_01548	fabF	JFONFGPK_1_1	+	1466897..1466916	TATAGTTTCAGGATCATGCCCGAT	AAACATCGGGCATGATCCTGAAAC	NA	NA	NA
JFONFGPK_01549	fabG	JFONFGPK_01549_gR653f	GACAATATTAGCTCCTAAAC	TGG	0.35	735	79	0.11049	0.648448	JFONFGPK_01549	fabG	JFONFGPK_1_1	+	1467615..1467634	TATAGACAATATTAGCTCCTAAAC	AAACGTTTAGGAGCTAATATTGTC	NA	NA	NA
JFONFGPK_01550	fabD	JFONFGPK_01550_gR920f	ACCTTGACCGGCAAATAAAA	AGG	0.4	939	16	0.0174102	0.661405	JFONFGPK_01550	fabD	JFONFGPK_1_1	+	1468606..1468625	TATAACCTTGACCGGCAAATAAAA	AAACTTTTATTTGCCGGTCAAGGT	NA	NA	NA
JFONFGPK_01551	JFONFGPK_01551	JFONFGPK_01551_gR828f	TTAGCTTTAACGACTTCTTT	GGG	0.3	972	141	0.148109	0.634014	JFONFGPK_01551	JFONFGPK_01551	JFONFGPK_1_1	+	1469477..1469496	TATATTAGCTTTAACGACTTCTTT	AAACAAAGAAGTCGTTAAAGCTAA	NA	NA	NA
JFONFGPK_01552	acpP_2	JFONFGPK_01552_gR103f	CTTCAATTTCTGAAATAACT	TGG	0.25	225	119	0.580488	0.628256	JFONFGPK_01552	acpP_2	JFONFGPK_1_1	+	1469925..1469944	TATACTTCAATTTCTGAAATAACT	AAACAGTTATTTCAGAAATTGAAG	NA	NA	NA
JFONFGPK_01553	fabH	JFONFGPK_01553_gR941f	TAACTGCTGTGGAACATAGT	GGG	0.4	975	31	0.0324607	0.626161	JFONFGPK_01553	fabH	JFONFGPK_1_1	+	1471048..1471067	TATATAACTGCTGTGGAACATAGT	AAACACTATGTTCCACAGCAGTTA	NA	NA	NA
JFONFGPK_01554	pchR	JFONFGPK_01554_gR409f	TGAAAATATCAACTAAGTAT	TGG	0.2	435	23	0.0554217	0.742619	JFONFGPK_01554	pchR	JFONFGPK_1_1	+	1471491..1471510	TATATGAAAATATCAACTAAGTAT	AAACATACTTAGTTGATATTTTCA	NA	NA	NA
JFONFGPK_01555	fabM	JFONFGPK_01555_gR727f	AACCGTTTGAAACCTCTGGA	CGG	0.45	792	62	0.0803109	0.614183	JFONFGPK_01555	fabM	JFONFGPK_1_1	+	1472320..1472339	TATAAACCGTTTGAAACCTCTGGA	AAACTCCAGAGGTTTCAAACGGTT	NA	NA	NA
JFONFGPK_01556	dnaJ	JFONFGPK_01556_gR1032f	CCAGCTTCTTTATTGATATC	TGG	0.35	1137	102	0.091316	0.465657	JFONFGPK_01556	dnaJ	JFONFGPK_1_1	+	1473636..1473655	TATACCAGCTTCTTTATTGATATC	AAACGATATCAATAAAGAAGCTGG	NA	NA	NA
JFONFGPK_01557	dnaK	JFONFGPK_01557_gR1735f	GAGTTGTACGATTGCCTTCT	GGG	0.45	1827	89	0.0492529	0.561041	JFONFGPK_01557	dnaK	JFONFGPK_1_1	+	1475756..1475775	TATAGAGTTGTACGATTGCCTTCT	AAACAGAAGGCAATCGTACAACTC	NA	NA	NA
JFONFGPK_01558	grpE	JFONFGPK_01558_gR482f	AACTGTCTCTTCAGTTTCAG	TGG	0.4	534	49	0.0953307	0.616528	JFONFGPK_01558	grpE	JFONFGPK_1_1	+	1476510..1476529	TATAAACTGTCTCTTCAGTTTCAG	AAACCTGAAACTGAAGAGACAGTT	NA	NA	NA
JFONFGPK_01559	hrcA	JFONFGPK_01559_gR963f	TGTAAAGCTTTAGACCCTAC	TGG	0.4	1035	69	0.0679803	0.484618	JFONFGPK_01559	hrcA	JFONFGPK_1_1	+	1477566..1477585	TATATGTAAAGCTTTAGACCCTAC	AAACGTAGGGTCTAAAGCTTTACA	NA	NA	NA
JFONFGPK_01560	lytG	JFONFGPK_01560_gR495f	ATCCTTTGGCTACTCAGTAA	GGG	0.4	570	72	0.130909	0.515672	JFONFGPK_01560	lytG	JFONFGPK_1_1	+	1478267..1478286	TATAATCCTTTGGCTACTCAGTAA	AAACTTACTGAGTAGCCAAAGGAT	NA	NA	NA
JFONFGPK_01561	JFONFGPK_01561	JFONFGPK_01561_gR670f	ACTCTTCTGGTTTTATAAAG	AGG	0.3	744	71	0.0980663	0.675316	JFONFGPK_01561	JFONFGPK_01561	JFONFGPK_1_1	+	1479008..1479027	TATAACTCTTCTGGTTTTATAAAG	AAACCTTTATAAAACCAGAAGAGT	NA	NA	NA
JFONFGPK_01562	gpmA_2	JFONFGPK_01562_gR650f	CCAACCCTGAGCGCGACCAA	TGG	0.65	708	55	0.0799419	0.38261	JFONFGPK_01562	gpmA_2	JFONFGPK_1_1	+	1479721..1479740	TATACCAACCCTGAGCGCGACCAA	AAACTTGGTCGCGCTCAGGGTTGG	NA	NA	NA
JFONFGPK_01563	JFONFGPK_01563	JFONFGPK_01563_gR209f	ACCTGCTATCATGCCGATAA	AGG	0.45	240	28	0.127273	0.587865	JFONFGPK_01563	JFONFGPK_01563	JFONFGPK_1_1	+	1480378..1480397	TATAACCTGCTATCATGCCGATAA	AAACTTATCGGCATGATAGCAGGT	NA	NA	NA
JFONFGPK_01564	JFONFGPK_01564	JFONFGPK_01564_gR26r	AAAGGCGGTCGGTCTTTCAC	AGG	0.55	144	22	0.177419	0.413466	JFONFGPK_01564	JFONFGPK_01564	JFONFGPK_1_1	-	1480793..1480812	TATAAAAGGCGGTCGGTCTTTCAC	AAACGTGAAAGACCGACCGCCTTT	NA	NA	NA
JFONFGPK_01565	gatB	JFONFGPK_01565_gR1421f	ATGGACTTCAAGCCCAATAA	TGG	0.4	1440	16	0.0112676	0.511269	JFONFGPK_01565	gatB	JFONFGPK_1_1	+	1482260..1482279	TATAATGGACTTCAAGCCCAATAA	AAACTTATTGGGCTTGAAGTCCAT	NA	NA	NA
JFONFGPK_01566	gatA	JFONFGPK_01566_gR1423f	AAATCTCCTTAGCTACAAGG	AGG	0.4	1467	41	0.0283345	0.603407	JFONFGPK_01566	gatA	JFONFGPK_1_1	+	1483701..1483720	TATAAAATCTCCTTAGCTACAAGG	AAACCCTTGTAGCTAAGGAGATTT	NA	NA	NA
JFONFGPK_01567	gatC_2	JFONFGPK_01567_gR271f	ATTTTGATAGCTTCGCGACA	TGG	0.4	303	29	0.102473	0.34776	JFONFGPK_01567	gatC_2	JFONFGPK_1_1	+	1484015..1484034	TATAATTTTGATAGCTTCGCGACA	AAACTGTCGCGAAGCTATCAAAAT	NA	NA	NA
JFONFGPK_01568	rutB	JFONFGPK_01568_gR461f	AGTTACCTCTGCTATTTTAG	TGG	0.35	555	91	0.170093	0.655881	JFONFGPK_01568	rutB	JFONFGPK_1_1	+	1485502..1485521	TATAAGTTACCTCTGCTATTTTAG	AAACCTAAAATAGCAGAGGTAACT	NA	NA	NA
JFONFGPK_01569	codY	JFONFGPK_01569_gR725f	TTCTGTTTCTAGGCTATCTA	CGG	0.35	783	55	0.0720839	0.495504	JFONFGPK_01569	codY	JFONFGPK_1_1	+	1486467..1486486	TATATTCTGTTTCTAGGCTATCTA	AAACTAGATAGCCTAGAAACAGAA	NA	NA	NA
JFONFGPK_01570	alaA	JFONFGPK_01570_gR1169f	AACAGGCCCTCGAATATCAT	AGG	0.45	1239	67	0.0549631	0.560778	JFONFGPK_01570	alaA	JFONFGPK_1_1	+	1487911..1487930	TATAAACAGGCCCTCGAATATCAT	AAACATGATATTCGAGGGCCTGTT	NA	NA	NA
JFONFGPK_01571	JFONFGPK_01571	JFONFGPK_01571_gR30r	AAGAGCCATCAATAGCAACG	AGG	0.45	453	26	0.0600462	0.422054	JFONFGPK_01571	JFONFGPK_01571	JFONFGPK_1_1	-	1488230..1488249	TATAAAGAGCCATCAATAGCAACG	AAACCGTTGCTATTGATGGCTCTT	NA	NA	NA
JFONFGPK_01572	cof	JFONFGPK_01572_gR1245f	AGAAAAGGTTGTACAAATCC	CGG	0.35	1389	141	0.102995	0.419097	JFONFGPK_01572	cof	JFONFGPK_1_1	+	1490007..1490026	TATAAGAAAAGGTTGTACAAATCC	AAACGGATTTGTACAACCTTTTCT	NA	NA	NA
JFONFGPK_01573	ansB	JFONFGPK_01573_gR18r	TTCCACCAGTGTGTAAGACT	AGG	0.45	966	14	0.0147992	0.478767	JFONFGPK_01573	ansB	JFONFGPK_1_1	-	1490253..1490272	TATATTCCACCAGTGTGTAAGACT	AAACAGTCTTACACACTGGTGGAA	NA	NA	NA
JFONFGPK_01574	JFONFGPK_01574	JFONFGPK_01574_gR692f	AAATAAATCTGCTTTAAGAT	AGG	0.2	705	10	0.0145985	0.634173	JFONFGPK_01574	JFONFGPK_01574	JFONFGPK_1_1	+	1492228..1492247	TATAAAATAAATCTGCTTTAAGAT	AAACATCTTAAAGCAGATTTATTT	NA	NA	NA
JFONFGPK_01575	bcrA_2	JFONFGPK_01575_gR787f	CAGCACCATTTTGACCCACA	AGG	0.5	903	113	0.127973	0.452017	JFONFGPK_01575	bcrA_2	JFONFGPK_1_1	+	1493040..1493059	TATACAGCACCATTTTGACCCACA	AAACTGTGGGTCAAAATGGTGCTG	NA	NA	NA
JFONFGPK_01576	recG	JFONFGPK_01576_gR1995f	AATCCCTTTAAGTTGGACAT	AGG	0.35	2016	18	0.00901804	0.521125	JFONFGPK_01576	recG	JFONFGPK_1_1	+	1495443..1495462	TATAAATCCCTTTAAGTTGGACAT	AAACATGTCCAACTTAAAGGGATT	NA	NA	NA
JFONFGPK_01577	JFONFGPK_01577	JFONFGPK_01577_gR73f	CTTACGGCAGCGACGTTCTT	TGG	0.55	285	209	0.788679	0.450908	JFONFGPK_01577	JFONFGPK_01577	JFONFGPK_1_1	+	1495554..1495573	TATACTTACGGCAGCGACGTTCTT	AAACAAGAACGTCGCTGCCGTAAG	NA	NA	NA
JFONFGPK_01578	ykoD	JFONFGPK_01578_gR1341f	CAAGTCGATATCTGACAAGC	TGG	0.45	1395	51	0.0370909	0.386717	JFONFGPK_01578	ykoD	JFONFGPK_1_1	+	1497179..1497198	TATACAAGTCGATATCTGACAAGC	AAACGCTTGTCAGATATCGACTTG	NA	NA	NA
JFONFGPK_01579	ecfT_1	JFONFGPK_01579_gR656f	AAGTACCAACAAAAGCAGTT	TGG	0.35	681	22	0.0332829	0.571114	JFONFGPK_01579	ecfT_1	JFONFGPK_1_1	+	1497885..1497904	TATAAAGTACCAACAAAAGCAGTT	AAACAACTGCTTTTGTTGGTACTT	NA	NA	NA
JFONFGPK_01580	JFONFGPK_01580	JFONFGPK_01580_gR542f	AACACAAATAAAGTAGAGCG	CGG	0.35	594	49	0.0853659	0.427273	JFONFGPK_01580	JFONFGPK_01580	JFONFGPK_1_1	+	1498448..1498467	TATAAACACAAATAAAGTAGAGCG	AAACCGCTCTACTTTATTTGTGTT	NA	NA	NA
JFONFGPK_01581	JFONFGPK_01581	JFONFGPK_01581_gR1656f	AGGCTTAAGGTAGATCTGTT	AGG	0.4	1671	12	0.00726832	0.695332	JFONFGPK_01581	JFONFGPK_01581	JFONFGPK_1_1	+	1500152..1500171	TATAAGGCTTAAGGTAGATCTGTT	AAACAACAGATCTACCTTAAGCCT	NA	NA	NA
JFONFGPK_01582	btuD_3	JFONFGPK_01582_gR1683f	ACATAAAGCAAATACCTTTT	TGG	0.25	1764	78	0.0447248	0.684109	JFONFGPK_01582	btuD_3	JFONFGPK_1_1	+	1501842..1501861	TATAACATAAAGCAAATACCTTTT	AAACAAAAGGTATTTGCTTTATGT	NA	NA	NA
JFONFGPK_01583	fpuD	JFONFGPK_01583_gR796f	TTTCCTCATAAGCAAAGGAA	AGG	0.35	837	38	0.0465116	0.772324	JFONFGPK_01583	fpuD	JFONFGPK_1_1	+	1502715..1502734	TATATTTCCTCATAAGCAAAGGAA	AAACTTCCTTTGCTTATGAGGAAA	NA	NA	NA
JFONFGPK_01584	isdF	JFONFGPK_01584_gR905f	CGCCAAACCACCAAGGGATA	AGG	0.55	1023	115	0.114656	0.576926	JFONFGPK_01584	isdF	JFONFGPK_1_1	+	1503657..1503676	TATACGCCAAACCACCAAGGGATA	AAACTATCCCTTGGTGGTTTGGCG	NA	NA	NA
JFONFGPK_01585	isdE	JFONFGPK_01585_gR808f	CAGTCTCTTTAGCCGTTTTA	GGG	0.4	885	74	0.0855491	0.532989	JFONFGPK_01585	isdE	JFONFGPK_1_1	+	1504584..1504603	TATACAGTCTCTTTAGCCGTTTTA	AAACTAAAACGGCTAAAGAGACTG	NA	NA	NA
JFONFGPK_01586	JFONFGPK_01586	JFONFGPK_01586_gR735f	TCTTCTATCTGCCCAGATAT	CGG	0.4	876	138	0.161215	0.493673	JFONFGPK_01586	JFONFGPK_01586	JFONFGPK_1_1	+	1505379..1505398	TATATCTTCTATCTGCCCAGATAT	AAACATATCTGGGCAGATAGAAGA	NA	NA	NA
JFONFGPK_01587	JFONFGPK_01587	JFONFGPK_01587_gR3782f	AGTAGCCTGAATGAGAACAA	GGG	0.4	3828	43	0.011292	0.536133	JFONFGPK_01587	JFONFGPK_01587	JFONFGPK_1_1	+	1509498..1509517	TATAAGTAGCCTGAATGAGAACAA	AAACTTGTTCTCATTCAGGCTACT	NA	NA	NA
JFONFGPK_01588	JFONFGPK_01588	JFONFGPK_01588_gR1478f	GGCTAAGAGACTTAGTAGCA	TGG	0.45	1512	31	0.0207775	0.607187	JFONFGPK_01588	JFONFGPK_01588	JFONFGPK_1_1	+	1511510..1511529	TATAGGCTAAGAGACTTAGTAGCA	AAACTGCTACTAAGTCTCTTAGCC	NA	NA	NA
JFONFGPK_01589	alr	JFONFGPK_01589_gR1081f	CCCTTGCAACTGTTGGGCGA	TGG	0.6	1101	17	0.0157262	0.440244	JFONFGPK_01589	alr	JFONFGPK_1_1	+	1512711..1512730	TATACCCTTGCAACTGTTGGGCGA	AAACTCGCCCAACAGTTGCAAGGG	NA	NA	NA
JFONFGPK_01590	acpS	JFONFGPK_01590_gR228f	TAGTTGAGTCGACGTTTGTA	AGG	0.4	357	126	0.373887	0.446306	JFONFGPK_01590	acpS	JFONFGPK_1_1	+	1512955..1512974	TATATAGTTGAGTCGACGTTTGTA	AAACTACAAACGTCGACTCAACTA	NA	NA	NA
JFONFGPK_01591	secA	JFONFGPK_01591_gR2510f	GATAACTTTGCGTAGAATAT	TGG	0.3	2520	7	0.0028	0.667352	JFONFGPK_01591	secA	JFONFGPK_1_1	+	1515709..1515728	TATAGATAACTTTGCGTAGAATAT	AAACATATTCTACGCAAAGTTATC	NA	NA	NA
JFONFGPK_01593	JFONFGPK_01593	JFONFGPK_01593_gR239f	TGTCCGCAATAACTGAGGAA	TGG	0.45	705	463	0.675912	0.470558	JFONFGPK_01593	JFONFGPK_01593	JFONFGPK_1_1	+	1516541..1516560	TATATGTCCGCAATAACTGAGGAA	AAACTTCCTCAGTTATTGCGGACA	NA	NA	NA
JFONFGPK_01594	manA	JFONFGPK_01594_gR939f	ATGGTTGATTTTAGAAATAA	TGG	0.2	954	12	0.012848	0.566443	JFONFGPK_01594	manA	JFONFGPK_1_1	+	1518107..1518126	TATAATGGTTGATTTTAGAAATAA	AAACTTATTTCTAAAATCAACCAT	NA	NA	NA
JFONFGPK_01595	gmuE	JFONFGPK_01595_gR827f	TGTAAACTCCTCATCACCCA	CGG	0.45	885	55	0.0635838	0.509326	JFONFGPK_01595	gmuE	JFONFGPK_1_1	+	1519043..1519062	TATATGTAAACTCCTCATCACCCA	AAACTGGGTGATGAGGAGTTTACA	NA	NA	ACCCA
JFONFGPK_01596	JFONFGPK_01596	JFONFGPK_01596_gR2915f	TGAATCATGGTGGGTCGCTA	AGG	0.5	2988	70	0.0235849	0.485066	JFONFGPK_01596	JFONFGPK_01596	JFONFGPK_1_1	+	1522279..1522298	TATATGAATCATGGTGGGTCGCTA	AAACTAGCGACCCACCATGATTCA	NA	NA	NA
JFONFGPK_01597	JFONFGPK_01597	JFONFGPK_01597_gR1831f	CAACACTTCTCACATTTTCT	CGG	0.35	1884	50	0.026824	0.589885	JFONFGPK_01597	JFONFGPK_01597	JFONFGPK_1_1	+	1524413..1524432	TATACAACACTTCTCACATTTTCT	AAACAGAAAATGTGAGAAGTGTTG	NA	NA	NA
JFONFGPK_01598	scrB	JFONFGPK_01598_gR16r	GGGCGGTAGCGAATAGCTTG	TGG	0.6	1440	12	0.0084507	0.565048	JFONFGPK_01598	scrB	JFONFGPK_1_1	-	1524736..1524755	TATAGGGCGGTAGCGAATAGCTTG	AAACCAAGCTATTCGCTACCGCCC	NA	NA	NA
JFONFGPK_01599	rbsR_2	JFONFGPK_01599_gR35r	TGTTGGACTGACACCCGCCA	AGG	0.6	966	31	0.0327696	0.40528	JFONFGPK_01599	rbsR_2	JFONFGPK_1_1	-	1526199..1526218	TATATGTTGGACTGACACCCGCCA	AAACTGGCGGGTGTCAGTCCAACA	NA	NA	NA
JFONFGPK_01600	nusB	JFONFGPK_01600_gR401f	TATGTTAAATAAAGCCTGAA	AGG	0.25	453	49	0.113164	0.473727	JFONFGPK_01600	nusB	JFONFGPK_1_1	+	1527658..1527677	TATATATGTTAAATAAAGCCTGAA	AAACTTCAGGCTTTATTTAACATA	NA	NA	NA
JFONFGPK_01601	JFONFGPK_01601	JFONFGPK_01601_gR348f	GTAATAACCTCAAGCACTCG	TGG	0.45	390	39	0.105405	0.336325	JFONFGPK_01601	JFONFGPK_01601	JFONFGPK_1_1	+	1528050..1528069	TATAGTAATAACCTCAAGCACTCG	AAACCGAGTGCTTGAGGTTATTAC	NA	NA	NA
JFONFGPK_01602	efp	JFONFGPK_01602_gR493f	GGTGGCTAGCTTCAAGGACA	CGG	0.55	558	62	0.115242	0.411268	JFONFGPK_01602	efp	JFONFGPK_1_1	+	1528630..1528649	TATAGGTGGCTAGCTTCAAGGACA	AAACTGTCCTTGAAGCTAGCCACC	NA	NA	NA
JFONFGPK_01603	tadA_2	JFONFGPK_01603_gR419f	CTTGGAAATCAGCTCTGCAT	TGG	0.45	462	40	0.0904977	0.494417	JFONFGPK_01603	tadA_2	JFONFGPK_1_1	+	1529209..1529228	TATACTTGGAAATCAGCTCTGCAT	AAACATGCAGAGCTGATTTCCAAG	NA	NA	NA
JFONFGPK_01604	ypdF	JFONFGPK_01604_gR1033f	CCTTCTCTGCCATCTGCCTT	AGG	0.55	1074	38	0.0360531	0.534516	JFONFGPK_01604	ypdF	JFONFGPK_1_1	+	1530319..1530338	TATACCTTCTCTGCCATCTGCCTT	AAACAAGGCAGATGGCAGAGAAGG	NA	NA	NA
JFONFGPK_01605	uvrA	JFONFGPK_01605_gR2757f	ACGACAACTAATTTGTCTCG	TGG	0.4	2829	69	0.0245639	0.337658	JFONFGPK_01605	uvrA	JFONFGPK_1_1	+	1533231..1533250	TATAACGACAACTAATTTGTCTCG	AAACCGAGACAAATTAGTTGTCGT	NA	NA	NA
JFONFGPK_01606	JFONFGPK_01606	JFONFGPK_01606_gR64r	ACCAGTTTAATCCAAGCTCC	TGG	0.45	945	60	0.0648649	0.536881	JFONFGPK_01606	JFONFGPK_01606	JFONFGPK_1_1	-	1533582..1533601	TATAACCAGTTTAATCCAAGCTCC	AAACGGAGCTTGGATTAAACTGGT	NA	NA	NA
JFONFGPK_01607	JFONFGPK_01607	JFONFGPK_01607_gR48r	TTAATTTGTTCGTAGCGGTG	TGG	0.4	657	44	0.0690738	0.337236	JFONFGPK_01607	JFONFGPK_01607	JFONFGPK_1_1	-	1534643..1534662	TATATTAATTTGTTCGTAGCGGTG	AAACCACCGCTACGAACAAATTAA	NA	NA	NA
JFONFGPK_01608	rpsR	JFONFGPK_01608_gR130f	TTCCACGTTCTGAAACGAAA	CGG	0.4	240	107	0.486364	0.660288	JFONFGPK_01608	rpsR	JFONFGPK_1_1	+	1535501..1535520	TATATTCCACGTTCTGAAACGAAA	AAACTTTCGTTTCAGAACGTGGAA	NA	NA	NA
JFONFGPK_01609	ssb_3	JFONFGPK_01609_gR452f	GTAACGAAGTTCTGCATCCT	TGG	0.45	492	37	0.0783898	0.486132	JFONFGPK_01609	ssb_3	JFONFGPK_1_1	+	1536227..1536246	TATAGTAACGAAGTTCTGCATCCT	AAACAGGATGCAGAACTTCGTTAC	NA	NA	NA
JFONFGPK_01610	rpsF	JFONFGPK_01610_gR252f	TTAGCTTCTTCTTCAATGTT	TGG	0.3	291	36	0.132841	0.469116	JFONFGPK_01610	rpsF	JFONFGPK_1_1	+	1536540..1536559	TATATTAGCTTCTTCTTCAATGTT	AAACAACATTGAAGAAGAAGCTAA	NA	NA	NA
JFONFGPK_01611	JFONFGPK_01611	JFONFGPK_01611_gR198f	CCGCTCAAAGAAGGATCAAA	TGG	0.45	294	93	0.339416	0.607785	JFONFGPK_01611	JFONFGPK_01611	JFONFGPK_1_1	+	1536949..1536968	TATACCGCTCAAAGAAGGATCAAA	AAACTTTGATCCTTCTTTGAGCGG	NA	NA	NA
JFONFGPK_01612	mutY	JFONFGPK_01612_gR111r	GATTAGTAGTTCTTCGCCAA	GGG	0.4	1155	107	0.0942731	0.506332	JFONFGPK_01612	mutY	JFONFGPK_1_1	-	1537336..1537355	TATAGATTAGTAGTTCTTCGCCAA	AAACTTGGCGAAGAACTACTAATC	NA	NA	NA
JFONFGPK_01613	JFONFGPK_01613	JFONFGPK_01613_gR36r	GCGAGAGCGCTTGTTGTTTA	CGG	0.5	588	32	0.056338	0.44238	JFONFGPK_01613	JFONFGPK_01613	JFONFGPK_1_1	-	1538491..1538510	TATAGCGAGAGCGCTTGTTGTTTA	AAACTAAACAACAAGCGCTCTCGC	NA	NA	NA
JFONFGPK_01614	trxA	JFONFGPK_01614_gR222f	ATTGGTGCTTGCATACGACA	TGG	0.45	315	90	0.305085	0.455541	JFONFGPK_01614	trxA	JFONFGPK_1_1	+	1539303..1539322	TATAATTGGTGCTTGCATACGACA	AAACTGTCGTATGCAAGCACCAAT	NA	NA	NA
JFONFGPK_01615	JFONFGPK_01615	JFONFGPK_01615_gR470f	TCTAAAAGGTTGAGATAGTT	TGG	0.3	501	28	0.0582121	0.726054	JFONFGPK_01615	JFONFGPK_01615	JFONFGPK_1_1	+	1539946..1539965	TATATCTAAAAGGTTGAGATAGTT	AAACAACTATCTCAACCTTTTAGA	NA	NA	NA
JFONFGPK_01616	mutS2	JFONFGPK_01616_gR2277f	GATTGTTCTGTCTTGAGATA	AGG	0.35	2340	60	0.0258621	0.623087	JFONFGPK_01616	mutS2	JFONFGPK_1_1	+	1542257..1542276	TATAGATTGTTCTGTCTTGAGATA	AAACTATCTCAAGACAGAACAATC	NA	NA	NA
JFONFGPK_01617	JFONFGPK_01617	JFONFGPK_01617_gR446f	AGCTACCAAAAGAGAAAGTA	GGG	0.35	546	97	0.184411	0.559162	JFONFGPK_01617	JFONFGPK_01617	JFONFGPK_1_1	+	1542914..1542933	TATAAGCTACCAAAAGAGAAAGTA	AAACTACTTTCTCTTTTGGTAGCT	NA	NA	NA
JFONFGPK_01618	JFONFGPK_01618	JFONFGPK_01618_gR168f	ATAGTCTCGTCATCAGCTTC	TGG	0.45	309	138	0.477509	0.549936	JFONFGPK_01618	JFONFGPK_01618	JFONFGPK_1_1	+	1543184..1543203	TATAATAGTCTCGTCATCAGCTTC	AAACGAAGCTGATGACGAGACTAT	NA	NA	NA
JFONFGPK_01619	rnhC	JFONFGPK_01619_gR14r	AGCATCTATTTTCAAAACTA	AGG	0.25	903	10	0.011325	0.601115	JFONFGPK_01619	rnhC	JFONFGPK_1_1	-	1543508..1543527	TATAAGCATCTATTTTCAAAACTA	AAACTAGTTTTGAAAATAGATGCT	NA	NA	NA
JFONFGPK_01620	spsB_2	JFONFGPK_01620_gR105r	CTAGAGTTGGGTCCATAGAA	TGG	0.45	594	101	0.175958	0.620716	JFONFGPK_01620	spsB_2	JFONFGPK_1_1	-	1544512..1544531	TATACTAGAGTTGGGTCCATAGAA	AAACTTCTATGGACCCAACTCTAG	NA	NA	NA
JFONFGPK_01621	recD2	JFONFGPK_01621_gR54r	GAATTTTAAAGAAATTAGCC	TGG	0.25	2442	50	0.0206441	0.621099	JFONFGPK_01621	recD2	JFONFGPK_1_1	-	1545112..1545131	TATAGAATTTTAAAGAAATTAGCC	AAACGGCTAATTTCTTTAAAATTC	NA	NA	NA
JFONFGPK_01622	JFONFGPK_01622	JFONFGPK_01622_gR56r	AAGCCCGTTTAGAATAATAA	TGG	0.3	483	52	0.112311	0.548295	JFONFGPK_01622	JFONFGPK_01622	JFONFGPK_1_1	-	1547646..1547665	TATAAAGCCCGTTTAGAATAATAA	AAACTTATTATTCTAAACGGGCTT	NA	NA	NA
JFONFGPK_01623	dinB	JFONFGPK_01623_gR1077f	CGTGACGTGTCATTAATCAG	TGG	0.45	1095	15	0.0139535	0.470618	JFONFGPK_01623	dinB	JFONFGPK_1_1	+	1549229..1549248	TATACGTGACGTGTCATTAATCAG	AAACCTGATTAATGACACGTCACG	NA	NA	NA
JFONFGPK_01624	pflB	JFONFGPK_01624_gR119r	AGATTCATCGCCATCGTATG	GGG	0.45	2328	115	0.0498267	0.566672	JFONFGPK_01624	pflB	JFONFGPK_1_1	-	1549587..1549606	TATAAGATTCATCGCCATCGTATG	AAACCATACGATGGCGATGAATCT	NA	NA	NA
JFONFGPK_01625	yfeW	JFONFGPK_01625_gR872f	AGATTGAAAGAGAGCCAGAC	TGG	0.45	939	64	0.0696409	0.479516	JFONFGPK_01625	yfeW	JFONFGPK_1_1	+	1552832..1552851	TATAAGATTGAAAGAGAGCCAGAC	AAACGTCTGGCTCTCTTTCAATCT	NA	NA	NA
JFONFGPK_01626	JFONFGPK_01626	JFONFGPK_01626_gR725f	GCGTAATACTGGAGTTTTAA	AGG	0.35	753	25	0.0341064	0.485923	JFONFGPK_01626	JFONFGPK_01626	JFONFGPK_1_1	+	1553620..1553639	TATAGCGTAATACTGGAGTTTTAA	AAACTTAAAACTCCAGTATTACGC	NA	NA	NA
JFONFGPK_01627	JFONFGPK_01627	JFONFGPK_01627_gR24r	GCAAAGCTTGTATCAGTCTA	AGG	0.4	897	20	0.022805	0.386474	JFONFGPK_01627	JFONFGPK_01627	JFONFGPK_1_1	-	1553982..1554001	TATAGCAAAGCTTGTATCAGTCTA	AAACTAGACTGATACAAGCTTTGC	NA	NA	NA
JFONFGPK_01628	gla	JFONFGPK_01628_gR678f	ACATTACCAAACATCAAAGC	TGG	0.35	849	168	0.202654	0.544381	JFONFGPK_01628	gla	JFONFGPK_1_1	+	1555855..1555874	TATAACATTACCAAACATCAAAGC	AAACGCTTTGATGTTTGGTAATGT	NA	NA	NA
JFONFGPK_01629	yfcJ	JFONFGPK_01629_gR1157f	TATAAAGTTTATTACTGTGA	TGG	0.2	1197	37	0.0314359	0.703136	JFONFGPK_01629	yfcJ	JFONFGPK_1_1	+	1557684..1557703	TATATATAAAGTTTATTACTGTGA	AAACTCACAGTAATAAACTTTATA	NA	NA	NA
JFONFGPK_01630	larR	JFONFGPK_01630_gR307r	GACTCGATGCGAACATTATA	AGG	0.4	720	303	0.432857	0.60751	JFONFGPK_01630	larR	JFONFGPK_1_1	-	1558149..1558168	TATAGACTCGATGCGAACATTATA	AAACTATAATGTTCGCATCGAGTC	NA	NA	NA
JFONFGPK_01631	pepX	JFONFGPK_01631_gR26r	TTCTAGACTAGTTGGAATAT	AGG	0.3	2283	22	0.00972161	0.579536	JFONFGPK_01631	pepX	JFONFGPK_1_1	-	1558609..1558628	TATATTCTAGACTAGTTGGAATAT	AAACATATTCCAACTAGTCTAGAA	NA	NA	NA
JFONFGPK_01632	JFONFGPK_01632	JFONFGPK_01632_gR212f	TAACTCTTTTAAAGTTGATT	TGG	0.2	222	7	0.0346535	0.662049	JFONFGPK_01632	JFONFGPK_01632	JFONFGPK_1_1	+	1561144..1561163	TATATAACTCTTTTAAAGTTGATT	AAACAATCAACTTTAAAAGAGTTA	NA	NA	NA
JFONFGPK_01633	JFONFGPK_01633	JFONFGPK_01633_gR148r	TCACTTAATAGACCAGACTT	TGG	0.35	375	144	0.405634	0.584079	JFONFGPK_01633	JFONFGPK_01633	JFONFGPK_1_1	-	1561484..1561503	TATATCACTTAATAGACCAGACTT	AAACAAGTCTGGTCTATTAAGTGA	NA	NA	NA
JFONFGPK_01634	JFONFGPK_01634	JFONFGPK_01634_gR117r	CCGTGAAAGTGGCAGTGACA	AGG	0.55	300	113	0.403571	0.634351	JFONFGPK_01634	JFONFGPK_01634	JFONFGPK_1_1	-	1562020..1562039	TATACCGTGAAAGTGGCAGTGACA	AAACTGTCACTGCCACTTTCACGG	NA	NA	NA
JFONFGPK_01635	JFONFGPK_01635	JFONFGPK_01635_gR701f	AATAGAAACGCCAGCTAAGT	TGG	0.4	738	34	0.0473538	0.439206	JFONFGPK_01635	JFONFGPK_01635	JFONFGPK_1_1	+	1562947..1562966	TATAAATAGAAACGCCAGCTAAGT	AAACACTTAGCTGGCGTTTCTATT	NA	NA	NA
JFONFGPK_01636	dinG_2	JFONFGPK_01636_gR557f	AGTGTTAAATTCTAAATCAA	AGG	0.2	588	28	0.0492958	0.554388	JFONFGPK_01636	dinG_2	JFONFGPK_1_1	+	1563689..1563708	TATAAGTGTTAAATTCTAAATCAA	AAACTTGATTTAGAATTTAACACT	NA	NA	NA
JFONFGPK_01637	JFONFGPK_01637	JFONFGPK_01637_gR467f	AGACTTAACACGATTATTGA	CGG	0.3	531	61	0.119374	0.648977	JFONFGPK_01637	JFONFGPK_01637	JFONFGPK_1_1	+	1564235..1564254	TATAAGACTTAACACGATTATTGA	AAACTCAATAATCGTGTTAAGTCT	NA	NA	NA
JFONFGPK_01638	JFONFGPK_01638	JFONFGPK_01638_gR42r	TGGCGGCCATCATGCCAGCA	GGG	0.65	1170	38	0.0330435	0.589737	JFONFGPK_01638	JFONFGPK_01638	JFONFGPK_1_1	-	1564559..1564578	TATATGGCGGCCATCATGCCAGCA	AAACTGCTGGCATGATGGCCGCCA	NA	NA	NA
JFONFGPK_01639	deoC	JFONFGPK_01639_gR634f	CTGTTGTTGCTAGCAAAGTA	TGG	0.4	672	35	0.053681	0.526643	JFONFGPK_01639	deoC	JFONFGPK_1_1	+	1566402..1566421	TATACTGTTGTTGCTAGCAAAGTA	AAACTACTTTGCTAGCAACAACAG	NA	NA	NA
JFONFGPK_01640	nupX	JFONFGPK_01640_gR1051f	TAACAATTTGTTGGCCTAGT	GGG	0.35	1203	149	0.125951	0.418358	JFONFGPK_01640	nupX	JFONFGPK_1_1	+	1567520..1567539	TATATAACAATTTGTTGGCCTAGT	AAACACTAGGCCAACAAATTGTTA	NA	NA	NA
JFONFGPK_01641	udp	JFONFGPK_01641_gR736f	CATCACCTGGACGAATCTGT	AGG	0.5	780	41	0.0539474	0.554642	JFONFGPK_01641	udp	JFONFGPK_1_1	+	1568428..1568447	TATACATCACCTGGACGAATCTGT	AAACACAGATTCGTCCAGGTGATG	NA	NA	NA
JFONFGPK_01642	JFONFGPK_01642	JFONFGPK_01642_gR103r	TCTGATGGCAGTTGCATGCC	AGG	0.55	744	99	0.13674	0.500509	JFONFGPK_01642	JFONFGPK_01642	JFONFGPK_1_1	-	1568827..1568846	TATATCTGATGGCAGTTGCATGCC	AAACGGCATGCAACTGCCATCAGA	NA	NA	NA
JFONFGPK_01643	rpsN2	JFONFGPK_01643_gR36r	CAATCAGTTGGAGCTGCTTT	TGG	0.45	270	32	0.128	0.583877	JFONFGPK_01643	rpsN2	JFONFGPK_1_1	-	1569739..1569758	TATACAATCAGTTGGAGCTGCTTT	AAACAAAGCAGCTCCAACTGATTG	NA	NA	NA
JFONFGPK_01644	tsaD	JFONFGPK_01644_gR947f	TGCAATGACATTACTTAAGA	GGG	0.3	1029	79	0.0782953	0.47969	JFONFGPK_01644	tsaD	JFONFGPK_1_1	+	1571077..1571096	TATATGCAATGACATTACTTAAGA	AAACTCTTAAGTAATGTCATTGCA	NA	NA	NA
JFONFGPK_01645	JFONFGPK_01645	JFONFGPK_01645_gR354f	AATACTTGTTCTAAAGTCCA	AGG	0.3	456	99	0.227064	0.5211	JFONFGPK_01645	JFONFGPK_01645	JFONFGPK_1_1	+	1571502..1571521	TATAAATACTTGTTCTAAAGTCCA	AAACTGGACTTTAGAACAAGTATT	NA	NA	NA
JFONFGPK_01646	tsaB	JFONFGPK_01646_gR671f	AAGGGACAAGGTTTTATTTG	AGG	0.35	699	25	0.0368189	0.537166	JFONFGPK_01646	tsaB	JFONFGPK_1_1	+	1572246..1572265	TATAAAGGGACAAGGTTTTATTTG	AAACCAAATAAAACCTTGTCCCTT	NA	NA	NA
JFONFGPK_01647	JFONFGPK_01647	JFONFGPK_01647_gR48r	CTTTAGTACTTTCACGACGT	GGG	0.4	231	44	0.208531	0.403905	JFONFGPK_01647	JFONFGPK_01647	JFONFGPK_1_1	-	1572619..1572638	TATACTTTAGTACTTTCACGACGT	AAACACGTCGTGAAAGTACTAAAG	NA	NA	NA
JFONFGPK_01648	rnj1	JFONFGPK_01648_gR28r	GCAAACACCCCAACTTCATT	AGG	0.45	1683	24	0.0144317	0.660566	JFONFGPK_01648	rnj1	JFONFGPK_1_1	-	1572831..1572850	TATAGCAAACACCCCAACTTCATT	AAACAATGAAGTTGGGGTGTTTGC	NA	NA	NA
JFONFGPK_01649	glnA	JFONFGPK_01649_gR1233f	TCTAACTGTTCTTTAGTTGC	AGG	0.35	1347	111	0.0836473	0.494892	JFONFGPK_01649	glnA	JFONFGPK_1_1	+	1575932..1575951	TATATCTAACTGTTCTTTAGTTGC	AAACGCAACTAAAGAACAGTTAGA	NA	NA	NA
JFONFGPK_01650	glnR	JFONFGPK_01650_gR327f	AATGTCATCACCGTTCCAAT	AGG	0.4	372	42	0.119318	0.515672	JFONFGPK_01650	glnR	JFONFGPK_1_1	+	1576410..1576429	TATAAATGTCATCACCGTTCCAAT	AAACATTGGAACGGTGATGACATT	NA	NA	NA
JFONFGPK_01651	JFONFGPK_01651	JFONFGPK_01651_gR409f	CAGCAGTTAGAGCACCAATT	TGG	0.45	552	140	0.263158	0.500905	JFONFGPK_01651	JFONFGPK_01651	JFONFGPK_1_1	+	1576930..1576949	TATACAGCAGTTAGAGCACCAATT	AAACAATTGGTGCTCTAACTGCTG	NA	NA	NA
JFONFGPK_01652	pgk	JFONFGPK_01652_gR1144f	CATTAAAGTCAACACGAACG	AGG	0.4	1197	50	0.0424809	0.44238	JFONFGPK_01652	pgk	JFONFGPK_1_1	+	1578479..1578498	TATACATTAAAGTCAACACGAACG	AAACCGTTCGTGTTGACTTTAATG	NA	NA	NA
JFONFGPK_01653	hel	JFONFGPK_01653_gR731f	GTCATCACTATAGCTATTAT	AGG	0.3	855	121	0.14491	0.667238	JFONFGPK_01653	hel	JFONFGPK_1_1	+	1579455..1579474	TATAGTCATCACTATAGCTATTAT	AAACATAATAGCTATAGTGATGAC	NA	NA	NA
JFONFGPK_01654	qmcA	JFONFGPK_01654_gR876f	CCAAAAGCAATAAAGATAAA	TGG	0.25	891	12	0.0137773	0.725725	JFONFGPK_01654	qmcA	JFONFGPK_1_1	+	1580684..1580703	TATACCAAAAGCAATAAAGATAAA	AAACTTTATCTTTATTGCTTTTGG	NA	NA	NA
JFONFGPK_01655	JFONFGPK_01655	JFONFGPK_01655_gR1633f	CTGCCGCTTGGACCATTTCT	TGG	0.55	1665	29	0.0176292	0.632752	JFONFGPK_01655	JFONFGPK_01655	JFONFGPK_1_1	+	1582568..1582587	TATACTGCCGCTTGGACCATTTCT	AAACAGAAATGGTCCAAGCGGCAG	NA	NA	NA
JFONFGPK_01656	JFONFGPK_01656	JFONFGPK_01656_gR317f	GACAGTTGCAATCACATCGT	CGG	0.45	366	46	0.132948	0.368066	JFONFGPK_01656	JFONFGPK_01656	JFONFGPK_1_1	+	1582916..1582935	TATAGACAGTTGCAATCACATCGT	AAACACGATGTGATTGCAACTGTC	NA	NA	NA
JFONFGPK_01657	JFONFGPK_01657	JFONFGPK_01657_gR94f	TCTCTTCATCCTTTTGTGCC	CGG	0.45	138	41	0.347458	1	NA,NA,JFONFGPK_01657,JFONFGPK_01739,NA,NA,NA	NA,NA,JFONFGPK_01657,JFONFGPK_01739,NA,NA,NA	JFONFGPK_1_1,JFONFGPK_1_1,JFONFGPK_1_1,JFONFGPK_1_1,JFONFGPK_1_1,JFONFGPK_1_1,JFONFGPK_1_1	+,+,+,+,+,-,-	331303..331322,1515836..1515855,1583083..1583102,1668838..1668857,1793029..1793048,294875..294894,194763..194782	TATATCTCTTCATCCTTTTGTGCC	AAACGGCACAAAAGGATGAAGAGA	NA	NA	NA
JFONFGPK_01659	rpmB	JFONFGPK_01659_gR149f	TGAACGGTTGTTTCCAGAAA	CGG	0.4	189	37	0.218935	0.536796	JFONFGPK_01659	rpmB	JFONFGPK_1_1	+	1584591..1584610	TATATGAACGGTTGTTTCCAGAAA	AAACTTTCTGGAAACAACCGTTCA	NA	NA	NA
JFONFGPK_01660	fba	JFONFGPK_01660_gR847f	ATCCGTTTTCACGAGCTGCT	TGG	0.5	882	32	0.037123	0.441155	JFONFGPK_01660	fba	JFONFGPK_1_1	+	1585859..1585878	TATAATCCGTTTTCACGAGCTGCT	AAACAGCAGCTCGTGAAAACGGAT	NA	NA	NA
JFONFGPK_01661	JFONFGPK_01661	JFONFGPK_01661_gR40f	ACACGACCTAAAGCGGTCAC	AGG	0.55	86	43	0.651515	0.460546	JFONFGPK_01661	JFONFGPK_01661	JFONFGPK_1_1	+	1586140..1586159	TATAACACGACCTAAAGCGGTCAC	AAACGTGACCGCTTTAGGTCGTGT	NA	NA	NA
JFONFGPK_01662	menH	JFONFGPK_01662_gR880f	CGCTAATAAGAGTTATCAAA	AGG	0.3	927	44	0.0485116	0.634351	JFONFGPK_01662	menH	JFONFGPK_1_1	+	1587119..1587138	TATACGCTAATAAGAGTTATCAAA	AAACTTTGATAACTCTTATTAGCG	NA	NA	NA
JFONFGPK_01663	pyrG	JFONFGPK_01663_gR1476f	CCTGGATCAATATTAATATA	AGG	0.25	1605	126	0.0794953	0.614464	JFONFGPK_01663	pyrG	JFONFGPK_1_1	+	1588809..1588828	TATACCTGGATCAATATTAATATA	AAACTATATTAATATTGATCCAGG	NA	NA	NA
JFONFGPK_01664	rpoE	JFONFGPK_01664_gR527f	GGCACGCGCCACTTCAATCA	TGG	0.6	576	46	0.0827338	0.542592	JFONFGPK_01664	rpoE	JFONFGPK_1_1	+	1589721..1589740	TATAGGCACGCGCCACTTCAATCA	AAACTGATTGAAGTGGCGCGTGCC	NA	NA	NA
JFONFGPK_01665	tig	JFONFGPK_01665_gR1203f	TTAAAAGCTTTATCAAGAGC	TGG	0.3	1284	78	0.0617089	0.456964	JFONFGPK_01665	tig	JFONFGPK_1_1	+	1591189..1591208	TATATTAAAAGCTTTATCAAGAGC	AAACGCTCTTGATAAAGCTTTTAA	NA	NA	NA
JFONFGPK_01666	ykuT	JFONFGPK_01666_gR27r	TTTCGATATGAGACTGCTCT	AGG	0.4	846	23	0.027845	0.531512	JFONFGPK_01666	ykuT	JFONFGPK_1_1	-	1591630..1591649	TATATTTCGATATGAGACTGCTCT	AAACAGAGCAGTCTCATATCGAAA	NA	NA	NA
JFONFGPK_01667	JFONFGPK_01667	JFONFGPK_01667_gR317f	CACATGCCTCTCTACTACCA	AGG	0.5	561	241	0.445471	0.527246	JFONFGPK_01667	JFONFGPK_01667	JFONFGPK_1_1	+	1592817..1592836	TATACACATGCCTCTCTACTACCA	AAACTGGTAGTAGAGAGGCATGTG	NA	NA	NA
JFONFGPK_01668	hmpT	JFONFGPK_01668_gR323f	AGCTCCTTGAGCTGATCCAA	AGG	0.5	471	145	0.321508	0.418921	JFONFGPK_01668	hmpT	JFONFGPK_1_1	+	1593397..1593416	TATAAGCTCCTTGAGCTGATCCAA	AAACTTGGATCAGCTCAAGGAGCT	NA	NA	NA
JFONFGPK_01669	pdxK	JFONFGPK_01669_gR667f	TTACCGCTACAAAGGCCTGT	AGG	0.5	765	95	0.127517	0.600862	JFONFGPK_01669	pdxK	JFONFGPK_1_1	+	1594201..1594220	TATATTACCGCTACAAAGGCCTGT	AAACACAGGCCTTTGTAGCGGTAA	NA	NA	NA
JFONFGPK_01670	truA	JFONFGPK_01670_gR556f	GTTCTTGAGGCAAATCAAAA	TGG	0.35	750	191	0.261644	0.697089	JFONFGPK_01670	truA	JFONFGPK_1_1	+	1594844..1594863	TATAGTTCTTGAGGCAAATCAAAA	AAACTTTTGATTTGCCTCAAGAAC	NA	NA	NA
JFONFGPK_01678	oppF	JFONFGPK_01678_gR889f	CTTCTCCGAAGGAAATTTCT	AGG	0.4	924	32	0.0353982	0.515195	JFONFGPK_01678	oppF	JFONFGPK_1_1	+	1602980..1602999	TATACTTCTCCGAAGGAAATTTCT	AAACAGAAATTTCCTTCGGAGAAG	NA	NA	NA
JFONFGPK_01679	oppD_2	JFONFGPK_01679_gR1034f	AAATTCTACCACCACATCTT	TGG	0.35	1071	34	0.0323501	0.666129	JFONFGPK_01679	oppD_2	JFONFGPK_1_1	+	1604041..1604060	TATAAAATTCTACCACCACATCTT	AAACAAGATGTGGTGGTAGAATTT	NA	NA	NA
JFONFGPK_01680	oppC	JFONFGPK_01680_gR869f	AGGGGTATCAATCACTTCGG	AGG	0.5	927	55	0.0606395	0.395496	JFONFGPK_01680	oppC	JFONFGPK_1_1	+	1604955..1604974	TATAAGGGGTATCAATCACTTCGG	AAACCCGAAGTGATTGATACCCCT	NA	NA	NA
JFONFGPK_01681	JFONFGPK_01681	JFONFGPK_01681_gR1477f	ACACTAACGATCGCATGATA	CGG	0.4	1503	23	0.0155091	0.480368	JFONFGPK_01681	JFONFGPK_01681	JFONFGPK_1_1	+	1606489..1606508	TATAACACTAACGATCGCATGATA	AAACTATCATGCGATCGTTAGTGT	NA	NA	NA
JFONFGPK_01682	sarA	JFONFGPK_01682_gR1913f	ATTACCACAAGCTGCCAAAG	CGG	0.45	1971	55	0.0281907	0.643063	JFONFGPK_01682	sarA	JFONFGPK_1_1	+	1608492..1608511	TATAATTACCACAAGCTGCCAAAG	AAACCTTTGGCAGCTTGTGGTAAT	NA	NA	NA
JFONFGPK_01683	dacA_2	JFONFGPK_01683_gR26r	AAATAAGGCGATGACCACTA	GGG	0.4	1233	22	0.0181369	0.571059	JFONFGPK_01683	dacA_2	JFONFGPK_1_1	-	1608919..1608938	TATAAAATAAGGCGATGACCACTA	AAACTAGTGGTCATCGCCTTATTT	NA	NA	NA
JFONFGPK_01684	JFONFGPK_01684	JFONFGPK_01684_gR11r	AATAGTTAGTATAATTCTTT	TGG	0.15	1182	7	0.0060241	0.566174	JFONFGPK_01684	JFONFGPK_01684	JFONFGPK_1_1	-	1610304..1610323	TATAAATAGTTAGTATAATTCTTT	AAACAAAGAATTATACTAACTATT	NA	NA	NA
JFONFGPK_01685	JFONFGPK_01685	JFONFGPK_01685_gR1386f	TCCCCTAAGTCAATTGGCTT	TGG	0.45	1419	30	0.0214439	0.532705	JFONFGPK_01685	JFONFGPK_01685	JFONFGPK_1_1	+	1612999..1613018	TATATCCCCTAAGTCAATTGGCTT	AAACAAGCCAATTGACTTAGGGGA	NA	NA	NA
JFONFGPK_01686	iscU	JFONFGPK_01686_gR454f	CTACCACAGCCATGTATAGA	TGG	0.45	480	23	0.05	0.477323	JFONFGPK_01686	iscU	JFONFGPK_1_1	+	1613478..1613497	TATACTACCACAGCCATGTATAGA	AAACTCTATACATGGCTGTGGTAG	NA	NA	NA
JFONFGPK_01687	sufS	JFONFGPK_01687_gR1158f	GCATTATCCAAATAAACAAG	GGG	0.3	1227	66	0.054681	0.555196	JFONFGPK_01687	sufS	JFONFGPK_1_1	+	1614648..1614667	TATAGCATTATCCAAATAAACAAG	AAACCTTGTTTATTTGGATAATGC	NA	NA	NA
JFONFGPK_01688	JFONFGPK_01688	JFONFGPK_01688_gR1223f	CAGCCAAGCAGGCTCAGCGT	GGG	0.65	1263	37	0.0297667	0.383047	JFONFGPK_01688	JFONFGPK_01688	JFONFGPK_1_1	+	1615970..1615989	TATACAGCCAAGCAGGCTCAGCGT	AAACACGCTGAGCCTGCTTGGCTG	NA	NA	NA
JFONFGPK_01689	JFONFGPK_01689	JFONFGPK_01689_gR697f	CTTCCCCAGTTTTAAGAGTT	AGG	0.4	771	71	0.0945406	0.446849	JFONFGPK_01689	JFONFGPK_01689	JFONFGPK_1_1	+	1616801..1616820	TATACTTCCCCAGTTTTAAGAGTT	AAACAACTCTTAAAACTGGGGAAG	NA	NA	NA
JFONFGPK_01690	tagO	JFONFGPK_01690_gR1138f	ACAAAGCCCCTATCAGAACA	AGG	0.45	1170	29	0.0252174	0.59644	JFONFGPK_01690	tagO	JFONFGPK_1_1	+	1618134..1618153	TATAACAAAGCCCCTATCAGAACA	AAACTGTTCTGATAGGGGCTTTGT	NA	NA	NA
JFONFGPK_01691	mecA	JFONFGPK_01691_gR606f	CCACTATCTTTAAAATTATC	TGG	0.25	762	153	0.206199	0.681895	JFONFGPK_01691	mecA	JFONFGPK_1_1	+	1618778..1618797	TATACCACTATCTTTAAAATTATC	AAACGATAATTTTAAAGATAGTGG	NA	NA	NA
JFONFGPK_01692	uppP	JFONFGPK_01692_gR809f	CTCAATGATGCCAAAGAAAA	TGG	0.35	840	28	0.0341463	0.697264	JFONFGPK_01692	uppP	JFONFGPK_1_1	+	1619888..1619907	TATACTCAATGATGCCAAAGAAAA	AAACTTTTCTTTGGCATCATTGAG	NA	NA	NA
JFONFGPK_01693	JFONFGPK_01693	JFONFGPK_01693_gR1808f	CAGTAACTGACCTTCATAGT	TGG	0.4	1899	88	0.0468334	0.485284	JFONFGPK_01693	JFONFGPK_01693	JFONFGPK_1_1	+	1621792..1621811	TATACAGTAACTGACCTTCATAGT	AAACACTATGAAGGTCAGTTACTG	NA	NA	NA
JFONFGPK_01694	mltF_2	JFONFGPK_01694_gR21r	CCAAGGCGACCAAACAGCTA	AGG	0.55	1569	17	0.0109748	0.675011	JFONFGPK_01694	mltF_2	JFONFGPK_1_1	-	1622114..1622133	TATACCAAGGCGACCAAACAGCTA	AAACTAGCTGTTTGGTCGCCTTGG	NA	NA	NA
JFONFGPK_01695	artM_2	JFONFGPK_01695_gR80r	TTCTCCCTTGTTAACAGAAA	GGG	0.35	741	76	0.105409	0.445848	JFONFGPK_01695	artM_2	JFONFGPK_1_1	-	1623734..1623753	TATATTCTCCCTTGTTAACAGAAA	AAACTTTCTGTTAACAAGGGAGAA	NA	NA	NA
JFONFGPK_01696	JFONFGPK_01696	JFONFGPK_01696_gR55r	CGTTTTCTGGTTTTAATATT	GGG	0.25	117	51	0.525773	0.620932	JFONFGPK_01696	JFONFGPK_01696	JFONFGPK_1_1	-	1624591..1624610	TATACGTTTTCTGGTTTTAATATT	AAACAATATTAAAACCAGAAAACG	NA	NA	NA
JFONFGPK_01697	gap	JFONFGPK_01697_gR952f	CTTCGATGTTTTGAATACGG	CGG	0.4	1011	56	0.0565086	0.353343	JFONFGPK_01697	gap	JFONFGPK_1_1	+	1625817..1625836	TATACTTCGATGTTTTGAATACGG	AAACCCGTATTCAAAACATCGAAG	NA	NA	NA
JFONFGPK_01698	fus	JFONFGPK_01698_gR1984f	GAATTTTACCAGTGTAGTAA	AGG	0.3	2079	92	0.0446819	0.646652	JFONFGPK_01698	fus	JFONFGPK_1_1	+	1628207..1628226	TATAGAATTTTACCAGTGTAGTAA	AAACTTACTACACTGGTAAAATTC	NA	NA	NA
JFONFGPK_01699	rpsG	JFONFGPK_01699_gR444f	TCTGGTAATACTTCGCGTTT	AGG	0.4	471	24	0.0532151	0.527378	JFONFGPK_01699	rpsG	JFONFGPK_1_1	+	1629112..1629131	TATATCTGGTAATACTTCGCGTTT	AAACAAACGCGAAGTATTACCAGA	NA	NA	NA
JFONFGPK_01700	rpsL	JFONFGPK_01700_gR405f	CGTACCAACTGGTTAATTGT	AGG	0.4	414	6	0.0152284	0.576926	JFONFGPK_01700	rpsL	JFONFGPK_1_1	+	1629564..1629583	TATACGTACCAACTGGTTAATTGT	AAACACAATTAACCAGTTGGTACG	NA	NA	NA
JFONFGPK_01701	smc_2	JFONFGPK_01701_gR2595f	ATTTTCTGCTTAACTTGGTT	TGG	0.3	2622	24	0.00922367	0.629053	JFONFGPK_01701	smc_2	JFONFGPK_1_1	+	1632375..1632394	TATAATTTTCTGCTTAACTTGGTT	AAACAACCAAGTTAAGCAGAAAAT	NA	NA	NA
JFONFGPK_01702	purR_2	JFONFGPK_01702_gR777f	TTTAAACTAGTTAATTTATA	CGG	0.1	840	60	0.0731707	0.594948	JFONFGPK_01702	purR_2	JFONFGPK_1_1	+	1633169..1633188	TATATTTAAACTAGTTAATTTATA	AAACTATAAATTAACTAGTTTAAA	NA	NA	NA
JFONFGPK_01703	yhaM	JFONFGPK_01703_gR886f	GAACCTCTGCCGACTTAATG	AGG	0.5	939	50	0.054407	0.398142	JFONFGPK_01703	yhaM	JFONFGPK_1_1	+	1634384..1634403	TATAGAACCTCTGCCGACTTAATG	AAACCATTAAGTCGGCAGAGGTTC	NA	NA	NA
JFONFGPK_01704	JFONFGPK_01704	JFONFGPK_01704_gR1261f	AGACCAAAAGGAACAAGATA	AGG	0.35	1272	8	0.00638978	0.603125	JFONFGPK_01704	JFONFGPK_01704	JFONFGPK_1_1	+	1635687..1635706	TATAAGACCAAAAGGAACAAGATA	AAACTATCTTGTTCCTTTTGGTCT	NA	NA	NA
JFONFGPK_01705	thiN	JFONFGPK_01705_gR516f	TCACCAACAGCCATATTCAA	AGG	0.4	633	114	0.185971	0.427834	JFONFGPK_01705	thiN	JFONFGPK_1_1	+	1636215..1636234	TATATCACCAACAGCCATATTCAA	AAACTTGAATATGGCTGTTGGTGA	NA	NA	NA
JFONFGPK_01706	rpe	JFONFGPK_01706_gR638f	ATCAGCTGCTAGAATAGATG	GGG	0.4	663	22	0.0342146	0.47969	JFONFGPK_01706	rpe	JFONFGPK_1_1	+	1636962..1636981	TATAATCAGCTGCTAGAATAGATG	AAACCATCTATTCTAGCAGCTGAT	NA	NA	NA
JFONFGPK_01707	rsgA	JFONFGPK_01707_gR759f	TCCACGATATCTCCAACATA	AGG	0.4	873	111	0.130129	0.493728	JFONFGPK_01707	rsgA	JFONFGPK_1_1	+	1637755..1637774	TATATCCACGATATCTCCAACATA	AAACTATGTTGGAGATATCGTGGA	NA	NA	NA
JFONFGPK_01708	rsmA	JFONFGPK_01708_gR842f	GTGACGATCAAGGACAGCCT	TGG	0.55	873	28	0.0328253	0.485066	JFONFGPK_01708	rsmA	JFONFGPK_1_1	+	1639134..1639153	TATAGTGACGATCAAGGACAGCCT	AAACAGGCTGTCCTTGATCGTCAC	NA	NA	NA
JFONFGPK_01709	rnmV	JFONFGPK_01709_gR476f	AGCAGAGCCTCTAGTCTCAT	AGG	0.5	570	91	0.165455	0.3726	JFONFGPK_01709	rnmV	JFONFGPK_1_1	+	1639754..1639773	TATAAGCAGAGCCTCTAGTCTCAT	AAACATGAGACTAGAGGCTCTGCT	NA	NA	NA
JFONFGPK_01710	dtd3	JFONFGPK_01710_gR749f	TGCTACATTCAGGTGCGTAT	GGG	0.45	792	40	0.0518135	0.375739	JFONFGPK_01710	dtd3	JFONFGPK_1_1	+	1640589..1640608	TATATGCTACATTCAGGTGCGTAT	AAACATACGCACCTGAATGTAGCA	NA	NA	NA
JFONFGPK_01711	rpiR	JFONFGPK_01711_gR18r	CGATTTTGGTAATTAGGCGG	TGG	0.45	831	14	0.0172626	0.29822	JFONFGPK_01711	rpiR	JFONFGPK_1_1	-	1640947..1640966	TATACGATTTTGGTAATTAGGCGG	AAACCCGCCTAATTACCAAAATCG	NA	NA	NA
JFONFGPK_01712	bglK_2	JFONFGPK_01712_gR839f	ACCACCTTTATAAGCCTCAG	TGG	0.45	939	97	0.10555	0.556216	JFONFGPK_01712	bglK_2	JFONFGPK_1_1	+	1642696..1642715	TATAACCACCTTTATAAGCCTCAG	AAACCTGAGGCTTATAAAGGTGGT	NA	NA	NA
JFONFGPK_01713	nanA	JFONFGPK_01713_gR876f	TCGTAACAAGCGTAAAAGGC	AGG	0.45	915	36	0.0402235	0.420298	JFONFGPK_01713	nanA	JFONFGPK_1_1	+	1643693..1643712	TATATCGTAACAAGCGTAAAAGGC	AAACGCCTTTTACGCTTGTTACGA	NA	NA	NA
JFONFGPK_01714	JFONFGPK_01714	JFONFGPK_01714_gR542f	AATCGTTAGAAGGGGAAGGC	AGG	0.5	663	118	0.183515	0.319659	JFONFGPK_01714	JFONFGPK_01714	JFONFGPK_1_1	+	1644285..1644304	TATAAATCGTTAGAAGGGGAAGGC	AAACGCCTTCCCCTTCTAACGATT	NA	NA	NA
JFONFGPK_01715	araQ_2	JFONFGPK_01715_gR806f	AGTGGTTAAGATATCTGATG	CGG	0.35	831	22	0.027127	0.512244	JFONFGPK_01715	araQ_2	JFONFGPK_1_1	+	1645368..1645387	TATAAGTGGTTAAGATATCTGATG	AAACCATCAGATATCTTAACCACT	NA	NA	NA
JFONFGPK_01716	lacF_2	JFONFGPK_01716_gR825f	ATCACAAAGAAAACCAAGAC	CGG	0.35	963	135	0.14316	0.698062	JFONFGPK_01716	lacF_2	JFONFGPK_1_1	+	1646230..1646249	TATAATCACAAAGAAAACCAAGAC	AAACGTCTTGGTTTTCTTTGTGAT	NA	NA	NA
JFONFGPK_01717	JFONFGPK_01717	JFONFGPK_01717_gR1237f	TACTTGCACCAGCCTCTTTC	TGG	0.5	1320	80	0.0615385	0.549352	JFONFGPK_01717	JFONFGPK_01717	JFONFGPK_1_1	+	1647632..1647651	TATATACTTGCACCAGCCTCTTTC	AAACGAAAGAGGCTGGTGCAAGTA	NA	NA	NA
JFONFGPK_01718	nanE	JFONFGPK_01718_gR696f	TTTTCTTTGGTTGGTTTATC	AGG	0.3	705	6	0.00875912	0.510124	JFONFGPK_01718	nanE	JFONFGPK_1_1	+	1648459..1648478	TATATTTTCTTTGGTTGGTTTATC	AAACGATAAACCAACCAAAGAAAA	NA	NA	NA
JFONFGPK_01719	rpmH	JFONFGPK_01719_gR111f	CGTTGACGACGGATTTTACT	TGG	0.45	135	21	0.182609	0.609542	JFONFGPK_01719	rpmH	JFONFGPK_1_1	+	1648852..1648871	TATACGTTGACGACGGATTTTACT	AAACAGTAAAATCCGTCGTCAACG	NA	NA	NA
JFONFGPK_01720	JFONFGPK_01720	JFONFGPK_01720_gR838f	TGACTTTGATATGCGCTTTA	AGG	0.35	915	74	0.0826816	0.44238	JFONFGPK_01720	JFONFGPK_01720	JFONFGPK_1_1	+	1650028..1650047	TATATGACTTTGATATGCGCTTTA	AAACTAAAGCGCATATCAAAGTCA	NA	NA	NA
JFONFGPK_01721	misCA	JFONFGPK_01721_gR772f	CCACTAATAATAGAACTAAG	GGG	0.3	810	35	0.0443038	0.572637	JFONFGPK_01721	misCA	JFONFGPK_1_1	+	1650888..1650907	TATACCACTAATAATAGAACTAAG	AAACCTTAGTTCTATTATTAGTGG	NA	NA	NA
JFONFGPK_01722	rnpA	JFONFGPK_01722_gR344f	TTTCTCACGCTTGACACGAT	AGG	0.45	360	13	0.0382353	0.532705	JFONFGPK_01722	rnpA	JFONFGPK_1_1	+	1651253..1651272	TATATTTCTCACGCTTGACACGAT	AAACATCGTGTCAAGCGTGAGAAA	NA	NA	NA
JFONFGPK_01723	JFONFGPK_01723	JFONFGPK_01723_gR155f	ACAATATTTTGATTGAATTG	GGG	0.2	205	47	0.254054	0.589157	JFONFGPK_01723	JFONFGPK_01723	JFONFGPK_1_1	+	1651668..1651687	TATAACAATATTTTGATTGAATTG	AAACCAATTCAATCAAAATATTGT	NA	NA	NA
JFONFGPK_01724	agrA	JFONFGPK_01724_gR700f	TAGATTCTATGCGTGTCTGC	TGG	0.45	738	35	0.0487465	0.419528	JFONFGPK_01724	agrA	JFONFGPK_1_1	+	1652508..1652527	TATATAGATTCTATGCGTGTCTGC	AAACGCAGACACGCATAGAATCTA	NA	NA	NA
JFONFGPK_01725	JFONFGPK_01725	JFONFGPK_01725_gR1241f	GACCCAGCTGTTAATAAAGA	TGG	0.4	1284	40	0.0316456	0.739404	JFONFGPK_01725	JFONFGPK_01725	JFONFGPK_1_1	+	1653793..1653812	TATAGACCCAGCTGTTAATAAAGA	AAACTCTTTATTAACAGCTGGGTC	NA	NA	NA
JFONFGPK_01726	JFONFGPK_01726	JFONFGPK_01726_gR1268f	TAATGTGATATCAGATAGAA	AGG	0.25	1347	76	0.057272	0.642217	JFONFGPK_01726	JFONFGPK_01726	JFONFGPK_1_1	+	1655100..1655119	TATATAATGTGATATCAGATAGAA	AAACTTCTATCTGATATCACATTA	NA	NA	NA
JFONFGPK_01727	gltX	JFONFGPK_01727_gR1431f	GGTGCATAACGCACACGAAT	TGG	0.5	1446	12	0.00841515	0.565048	JFONFGPK_01727	gltX	JFONFGPK_1_1	+	1657004..1657023	TATAGGTGCATAACGCACACGAAT	AAACATTCGTGTGCGTTATGCACC	NA	NA	NA
JFONFGPK_01728	JFONFGPK_01728	JFONFGPK_01728_gR657f	TCCAGATCAATCTCAACTAG	TGG	0.4	711	51	0.0738061	0.576827	JFONFGPK_01728	JFONFGPK_01728	JFONFGPK_1_1	+	1657857..1657876	TATATCCAGATCAATCTCAACTAG	AAACCTAGTTGAGATTGATCTGGA	NA	NA	NA
JFONFGPK_01729	mtcA1	JFONFGPK_01729_gR464f	CAAGGCCACATAAGCCTGAT	TGG	0.5	498	31	0.0648536	0.781164	JFONFGPK_01729	mtcA1	JFONFGPK_1_1	+	1658505..1658524	TATACAAGGCCACATAAGCCTGAT	AAACATCAGGCTTATGTGGCCTTG	NA	NA	NA
JFONFGPK_01730	radA	JFONFGPK_01730_gR1337f	GCCACACTCCTGACAGATAA	AGG	0.5	1362	22	0.0163934	0.703058	JFONFGPK_01730	radA	JFONFGPK_1_1	+	1660064..1660083	TATAGCCACACTCCTGACAGATAA	AAACTTATCTGTCAGGAGTGTGGC	NA	NA	NA
JFONFGPK_01731	dut	JFONFGPK_01731_gR396f	TCACGTTTTGGTAGTAAATC	AGG	0.35	447	48	0.112412	0.450952	JFONFGPK_01731	dut	JFONFGPK_1_1	+	1660565..1660584	TATATCACGTTTTGGTAGTAAATC	AAACGATTTACTACCAAAACGTGA	NA	NA	NA
JFONFGPK_01732	queH	JFONFGPK_01732_gR726f	TCATAATTTATCTTTTGATT	GGG	0.15	768	39	0.052139	0.69504	JFONFGPK_01732	queH	JFONFGPK_1_1	+	1661451..1661470	TATATCATAATTTATCTTTTGATT	AAACAATCAAAAGATAAATTATGA	NA	NA	NA
JFONFGPK_01733	JFONFGPK_01733	JFONFGPK_01733_gR1709f	TAAATAAGTTGCTAAGATAA	CGG	0.2	1785	73	0.0413598	0.589424	JFONFGPK_01733	JFONFGPK_01733	JFONFGPK_1_1	+	1663319..1663338	TATATAAATAAGTTGCTAAGATAA	AAACTTATCTTAGCAACTTATTTA	NA	NA	NA
JFONFGPK_01734	JFONFGPK_01734	JFONFGPK_01734_gR1611f	AGCACAGATTTAAGATAATG	TGG	0.3	1707	93	0.0551274	0.688089	JFONFGPK_01734	JFONFGPK_01734	JFONFGPK_1_1	+	1665008..1665027	TATAAGCACAGATTTAAGATAATG	AAACCATTATCTTAAATCTGTGCT	NA	NA	NA
JFONFGPK_01735	JFONFGPK_01735	JFONFGPK_01735_gR310f	TGACAAATATTTCTTGATTT	TGG	0.2	450	137	0.318605	0.655264	JFONFGPK_01735	JFONFGPK_01735	JFONFGPK_1_1	+	1665406..1665425	TATATGACAAATATTTCTTGATTT	AAACAAATCAAGAAATATTTGTCA	NA	NA	NA
JFONFGPK_01736	gpsA	JFONFGPK_01736_gR37r	AGGGCAGTTCCCCAAGAACC	AGG	0.6	1017	33	0.0330993	0.437287	JFONFGPK_01736	gpsA	JFONFGPK_1_1	-	1665893..1665912	TATAAGGGCAGTTCCCCAAGAACC	AAACGGTTCTTGGGGAACTGCCCT	NA	NA	NA
JFONFGPK_01737	gtaB_1	JFONFGPK_01737_gR34r	CGTGTGCCTAAACCTGCTGC	GGG	0.6	900	30	0.0340909	0.601115	JFONFGPK_01737	gtaB_1	JFONFGPK_1_1	-	1666939..1666958	TATACGTGTGCCTAAACCTGCTGC	AAACGCAGCAGGTTTAGGCACACG	NA	NA	NA
JFONFGPK_01738	JFONFGPK_01738	JFONFGPK_01738_gR642f	CCTAAAAGGAAAATAGTAAT	AGG	0.25	672	27	0.041411	0.527378	JFONFGPK_01738	JFONFGPK_01738	JFONFGPK_1_1	+	1668532..1668551	TATACCTAAAAGGAAAATAGTAAT	AAACATTACTATTTTCCTTTTAGG	NA	NA	NA
JFONFGPK_01741	JFONFGPK_01741	JFONFGPK_01741_gR20f	CAAAAGTTTCTTCATGCGTT	TGG	0.35	155	132	0.977778	1	NA,NA,NA,JFONFGPK_01741,NA	NA,NA,NA,JFONFGPK_01741,NA	JFONFGPK_1_1,JFONFGPK_1_1,JFONFGPK_1_1,JFONFGPK_1_1,JFONFGPK_1_1	+,+,+,+,+	332570..332589,1517092..1517111,1584350..1584369,1670105..1670124,1794296..1794315	TATACAAAAGTTTCTTCATGCGTT	AAACAACGCATGAAGAAACTTTTG	NA	NA	NA
JFONFGPK_01742	JFONFGPK_01742	JFONFGPK_01742_gR1015f	TCAGTTTGCGAATGGAATAG	CGG	0.4	1050	32	0.031068	0.532989	JFONFGPK_01742	JFONFGPK_01742	JFONFGPK_1_1	+	1671285..1671304	TATATCAGTTTGCGAATGGAATAG	AAACCTATTCCATTCGCAAACTGA	NA	NA	NA
JFONFGPK_01743	scpA_2	JFONFGPK_01743_gR3468f	GCAATGGCAAGTTTATCAAA	TGG	0.35	3495	24	0.00690647	0.726317	JFONFGPK_01743	scpA_2	JFONFGPK_1_1	+	1674884..1674903	TATAGCAATGGCAAGTTTATCAAA	AAACTTTGATAAACTTGCCATTGC	NA	NA	NA
JFONFGPK_01744	JFONFGPK_01744	JFONFGPK_01744_gR25r	TACTGATTGCGGTTATAATC	AGG	0.35	1206	21	0.0177066	0.547788	JFONFGPK_01744	JFONFGPK_01744	JFONFGPK_1_1	-	1675382..1675401	TATATACTGATTGCGGTTATAATC	AAACGATTATAACCGCAATCAGTA	NA	NA	NA
JFONFGPK_01745	JFONFGPK_01745	JFONFGPK_01745_gR926f	TAGTAGAGCCACGGCTACAA	GGG	0.5	981	52	0.0541103	0.608977	JFONFGPK_01745	JFONFGPK_01745	JFONFGPK_1_1	+	1678054..1678073	TATATAGTAGAGCCACGGCTACAA	AAACTTGTAGCCGTGGCTCTACTA	NA	NA	NA
JFONFGPK_01746	emm6	JFONFGPK_01746_gR1311f	AGATCTTCTATAACTTCCCT	AGG	0.35	1455	141	0.0982578	0.485874	JFONFGPK_01746	emm6	JFONFGPK_1_1	+	1679608..1679627	TATAAGATCTTCTATAACTTCCCT	AAACAGGGAAGTTATAGAAGATCT	NA	NA	NA
JFONFGPK_01747	JFONFGPK_01747	JFONFGPK_01747_gR1505f	TTCTTTATCTTTGACGCCAA	TGG	0.35	1590	82	0.0522293	0.57746	JFONFGPK_01747	JFONFGPK_01747	JFONFGPK_1_1	+	1681441..1681460	TATATTCTTTATCTTTGACGCCAA	AAACTTGGCGTCAAAGATAAAGAA	NA	NA	NA
JFONFGPK_01748	JFONFGPK_01748	JFONFGPK_01748_gR187f	AGGCTGTACCTAGTTTTAGG	AGG	0.45	252	62	0.267241	0.607187	JFONFGPK_01748	JFONFGPK_01748	JFONFGPK_1_1	+	1682388..1682407	TATAAGGCTGTACCTAGTTTTAGG	AAACCCTAAAACTAGGTACAGCCT	NA	NA	NA
JFONFGPK_01749	JFONFGPK_01749	JFONFGPK_01749_gR1556f	CACTGCACTGTTTAAGAGTA	TGG	0.4	1602	43	0.0271808	0.521402	JFONFGPK_01749	JFONFGPK_01749	JFONFGPK_1_1	+	1684087..1684106	TATACACTGCACTGTTTAAGAGTA	AAACTACTCTTAAACAGTGCAGTG	NA	NA	NA
JFONFGPK_01750	rcsC_2	JFONFGPK_01750_gR1364f	TAAGCCATTGATGACCAAAA	AGG	0.35	1389	22	0.0160701	0.542881	JFONFGPK_01750	rcsC_2	JFONFGPK_1_1	+	1685598..1685617	TATATAAGCCATTGATGACCAAAA	AAACTTTTGGTCATCAATGGCTTA	NA	NA	NA
JFONFGPK_01751	regX3	JFONFGPK_01751_gR614f	CTCACAAATCACTTGACTGA	TGG	0.4	654	37	0.0583596	0.484786	JFONFGPK_01751	regX3	JFONFGPK_1_1	+	1686233..1686252	TATACTCACAAATCACTTGACTGA	AAACTCAGTCAAGTGATTTGTGAG	NA	NA	NA
JFONFGPK_01752	yknZ_2	JFONFGPK_01752_gR1121f	GATTGAAAAGATTGCGATAA	TGG	0.3	1218	94	0.0784641	0.519714	JFONFGPK_01752	yknZ_2	JFONFGPK_1_1	+	1687487..1687506	TATAGATTGAAAAGATTGCGATAA	AAACTTATCGCAATCTTTTCAATC	NA	NA	NA
JFONFGPK_01753	yknY_2	JFONFGPK_01753_gR566f	CGAACCTGATGGTCCCATGA	TGG	0.55	675	106	0.161832	0.521583	JFONFGPK_01753	yknY_2	JFONFGPK_1_1	+	1688162..1688181	TATACGAACCTGATGGTCCCATGA	AAACTCATGGGACCATCAGGTTCG	NA	NA	NA
JFONFGPK_01754	yknX_2	JFONFGPK_01754_gR1223f	CAACACTCCAGCACTCAACA	AGG	0.5	1269	43	0.0344275	0.525185	JFONFGPK_01754	yknX_2	JFONFGPK_1_1	+	1689480..1689499	TATACAACACTCCAGCACTCAACA	AAACTGTTGAGTGCTGGAGTGTTG	NA	NA	NA
JFONFGPK_01755	JFONFGPK_01755	JFONFGPK_01755_gR92f	AATCACGTTTCCATCTTTTG	TGG	0.35	285	190	0.716981	0.608932	JFONFGPK_01755	JFONFGPK_01755	JFONFGPK_1_1	+	1690040..1690059	TATAAATCACGTTTCCATCTTTTG	AAACCAAAAGATGGAAACGTGATT	NA	NA	NA
JFONFGPK_01756	JFONFGPK_01756	JFONFGPK_01756_gR248f	CTTTGGGCTAAAGGCCTCAT	AGG	0.5	297	46	0.166065	0.478671	JFONFGPK_01756	JFONFGPK_01756	JFONFGPK_1_1	+	1690627..1690646	TATACTTTGGGCTAAAGGCCTCAT	AAACATGAGGCCTTTAGCCCAAAG	NA	NA	NA
JFONFGPK_01757	JFONFGPK_01757	JFONFGPK_01757_gR29r	GCGCCAGAGGGTTGAAAGAG	GGG	0.6	237	25	0.115207	0.571059	JFONFGPK_01757	JFONFGPK_01757	JFONFGPK_1_1	-	1690961..1690980	TATAGCGCCAGAGGGTTGAAAGAG	AAACCTCTTTCAACCCTCTGGCGC	NA	NA	NA
JFONFGPK_01758	prsA_2	JFONFGPK_01758_gR869f	TGATGATTGACAAGCTGATA	AGG	0.35	921	49	0.054384	0.601115	JFONFGPK_01758	prsA_2	JFONFGPK_1_1	+	1692300..1692319	TATATGATGATTGACAAGCTGATA	AAACTATCAGCTTGTCAATCATCA	NA	NA	NA
JFONFGPK_01759	speB_1	JFONFGPK_01759_gR273f	TCAGCTATGCGGCGTGCCTC	AGG	0.65	306	30	0.104895	0.346314	JFONFGPK_01759	speB_1	JFONFGPK_1_1	+	1693113..1693132	TATATCAGCTATGCGGCGTGCCTC	AAACGAGGCACGCCGCATAGCTGA	NA	NA	NA
JFONFGPK_01760	speB_2	JFONFGPK_01760_gR1123f	AGTTTTGATCGGCAAATACT	GGG	0.35	1197	71	0.0603229	0.559162	JFONFGPK_01760	speB_2	JFONFGPK_1_1	+	1694270..1694289	TATAAGTTTTGATCGGCAAATACT	AAACAGTATTTGCCGATCAAAACT	NA	NA	NA
JFONFGPK_01761	JFONFGPK_01761	JFONFGPK_01761_gR91f	CTGTGATAAGGATCGTGATA	GGG	0.4	144	50	0.403226	0.627674	JFONFGPK_01761	JFONFGPK_01761	JFONFGPK_1_1	+	1694732..1694751	TATACTGTGATAAGGATCGTGATA	AAACTATCACGATCCTTATCACAG	NA	NA	NA
JFONFGPK_01762	JFONFGPK_01762	JFONFGPK_01762_gR23r	TGAATGCCTAATGAATTCAA	CGG	0.3	843	19	0.0230863	0.450908	JFONFGPK_01762	JFONFGPK_01762	JFONFGPK_1_1	-	1695319..1695338	TATATGAATGCCTAATGAATTCAA	AAACTTGAATTCATTAGGCATTCA	NA	NA	NA
JFONFGPK_01763	JFONFGPK_01763	JFONFGPK_01763_gR731f	GACTGTTGTTACAGCCATTG	TGG	0.45	816	82	0.103015	0.61957	JFONFGPK_01763	JFONFGPK_01763	JFONFGPK_1_1	+	1697097..1697116	TATAGACTGTTGTTACAGCCATTG	AAACCAATGGCTGTAACAACAGTC	NA	NA	NA
JFONFGPK_01764	ypjQ	JFONFGPK_01764_gR18r	AAGAAACTTCTCGTAATTGA	TGG	0.3	510	14	0.0285714	0.689318	JFONFGPK_01764	ypjQ	JFONFGPK_1_1	-	1697576..1697595	TATAAAGAAACTTCTCGTAATTGA	AAACTCAATTACGAGAAGTTTCTT	NA	NA	NA
JFONFGPK_01765	gldA	JFONFGPK_01765_gR1065f	TTACCTTGAATGTAACGAGA	TGG	0.35	1089	21	0.0196445	0.567811	JFONFGPK_01765	gldA	JFONFGPK_1_1	+	1699201..1699220	TATATTACCTTGAATGTAACGAGA	AAACTCTCGTTACATTCAAGGTAA	NA	NA	NA
JFONFGPK_01766	fsaA	JFONFGPK_01766_gR603f	TTTGAGGTCACACCTGCGAG	AGG	0.55	669	63	0.0970724	0.324842	JFONFGPK_01766	fsaA	JFONFGPK_1_1	+	1699884..1699903	TATATTTGAGGTCACACCTGCGAG	AAACCTCGCAGGTGTGACCTCAAA	NA	NA	NA
JFONFGPK_01767	cutC_2	JFONFGPK_01767_gR2395f	CTGTTAAATGTCCAAAATAA	GGG	0.25	2418	20	0.00834028	0.672858	JFONFGPK_01767	cutC_2	JFONFGPK_1_1	+	1702357..1702376	TATACTGTTAAATGTCCAAAATAA	AAACTTATTTTGGACATTTAACAG	NA	NA	NA
JFONFGPK_01768	licC	JFONFGPK_01768_gR1266f	ATATTCACAAATGTCATGAT	TGG	0.25	1305	36	0.0280156	0.661405	JFONFGPK_01768	licC	JFONFGPK_1_1	+	1703855..1703874	TATAATATTCACAAATGTCATGAT	AAACATCATGACATTTGTGAATAT	NA	NA	NA
JFONFGPK_01769	celA_2	JFONFGPK_01769_gR263f	CATGTTGTTCACCAACATAC	CGG	0.4	309	43	0.148789	0.38261	JFONFGPK_01769	celA_2	JFONFGPK_1_1	+	1704166..1704185	TATACATGTTGTTCACCAACATAC	AAACGTATGTTGGTGAACAACATG	NA	NA	NA
JFONFGPK_01770	chbA	JFONFGPK_01770_gR300f	AAGCCCATAATGATTTGGTC	TGG	0.4	321	18	0.0598007	0.407216	JFONFGPK_01770	chbA	JFONFGPK_1_1	+	1704539..1704558	TATAAAGCCCATAATGATTTGGTC	AAACGACCAAATCATTATGGGCTT	NA	NA	NA
JFONFGPK_01771	sorC	JFONFGPK_01771_gR952f	GCAAGTAAGCCACCTTGGCA	AGG	0.55	981	26	0.0270552	0.682738	JFONFGPK_01771	sorC	JFONFGPK_1_1	+	1705799..1705818	TATAGCAAGTAAGCCACCTTGGCA	AAACTGCCAAGGTGGCTTACTTGC	NA	NA	NA
JFONFGPK_01772	srlR	JFONFGPK_01772_gR647f	CTTATCAAGGTCTTTTCGAA	TGG	0.35	747	97	0.133425	0.54827	JFONFGPK_01772	srlR	JFONFGPK_1_1	+	1706490..1706509	TATACTTATCAAGGTCTTTTCGAA	AAACTTCGAAAAGACCTTGATAAG	NA	NA	NA
JFONFGPK_01773	hpdA	JFONFGPK_01773_gR36r	CGTCATGAATACTAAAATGT	TGG	0.3	774	32	0.0424403	0.465416	JFONFGPK_01773	hpdA	JFONFGPK_1_1	-	1706764..1706783	TATACGTCATGAATACTAAAATGT	AAACACATTTTAGTATTCATGACG	NA	NA	NA
JFONFGPK_01774	JFONFGPK_01774	JFONFGPK_01774_gR123f	TTCCAACGTTGTTTACGATT	TGG	0.35	177	51	0.324841	0.415422	JFONFGPK_01774	JFONFGPK_01774	JFONFGPK_1_1	+	1707848..1707867	TATATTCCAACGTTGTTTACGATT	AAACAATCGTAAACAACGTTGGAA	NA	NA	NA
JFONFGPK_01775	rpmG3	JFONFGPK_01775_gR72f	ACTTCTAGACGTGTTGGTTT	AGG	0.4	153	78	0.586466	0.590293	JFONFGPK_01775	rpmG3	JFONFGPK_1_1	+	1707987..1708006	TATAACTTCTAGACGTGTTGGTTT	AAACAAACCAACACGTCTAGAAGT	NA	NA	NA
JFONFGPK_01776	mtgA_2	JFONFGPK_01776_gR2241f	TACTGCTTTTGATTGTGTTG	TGG	0.35	2337	93	0.0401381	0.502792	JFONFGPK_01776	mtgA_2	JFONFGPK_1_1	+	1710357..1710376	TATATACTGCTTTTGATTGTGTTG	AAACCAACACAATCAAAAGCAGTA	NA	NA	NA
JFONFGPK_01777	JFONFGPK_01777	JFONFGPK_01777_gR325f	AGAAATCTCCTGCTTCTACA	AGG	0.4	381	53	0.146814	0.390788	JFONFGPK_01777	JFONFGPK_01777	JFONFGPK_1_1	+	1710816..1710835	TATAAGAAATCTCCTGCTTCTACA	AAACTGTAGAAGCAGGAGATTTCT	NA	NA	NA
JFONFGPK_01778	JFONFGPK_01778	JFONFGPK_01778_gR18r	ATAAGGTTTCTTTAAAAGCT	TGG	0.25	192	14	0.0813953	0.583877	JFONFGPK_01778	JFONFGPK_01778	JFONFGPK_1_1	-	1711393..1711412	TATAATAAGGTTTCTTTAAAAGCT	AAACAGCTTTTAAAGAAACCTTAT	NA	NA	NA
JFONFGPK_01779	JFONFGPK_01779	JFONFGPK_01779_gR25r	GTGACAGTAAACCCCTTTGA	TGG	0.45	912	21	0.0235426	0.655881	JFONFGPK_01779	JFONFGPK_01779	JFONFGPK_1_1	-	1711575..1711594	TATAGTGACAGTAAACCCCTTTGA	AAACTCAAAGGGGTTTACTGTCAC	NA	NA	NA
JFONFGPK_01780	JFONFGPK_01780	JFONFGPK_01780_gR1631f	TTTCTTATGATGAAATGGTT	TGG	0.25	1641	7	0.00431832	0.66797	JFONFGPK_01780	JFONFGPK_01780	JFONFGPK_1_1	+	1714168..1714187	TATATTTCTTATGATGAAATGGTT	AAACAACCATTTCATCATAAGAAA	NA	NA	NA
JFONFGPK_01781	JFONFGPK_01781	JFONFGPK_01781_gR53r	ACTAACACTTTGAAGCGAAA	AGG	0.35	1497	49	0.0331754	0.627637	JFONFGPK_01781	JFONFGPK_01781	JFONFGPK_1_1	-	1714490..1714509	TATAACTAACACTTTGAAGCGAAA	AAACTTTCGCTTCAAAGTGTTAGT	NA	NA	NA
JFONFGPK_01782	JFONFGPK_01782	JFONFGPK_01782_gR150f	GCATACATAAACTCATCAAT	GGG	0.3	159	6	0.0431655	0.560778	JFONFGPK_01782	JFONFGPK_01782	JFONFGPK_1_1	+	1716698..1716717	TATAGCATACATAAACTCATCAAT	AAACATTGATGAGTTTATGTATGC	NA	NA	NA
JFONFGPK_01783	groL	JFONFGPK_01783_gR1586f	CATATCAACTCCGCGCACCA	TGG	0.55	1632	43	0.0266749	0.335398	JFONFGPK_01783	groL	JFONFGPK_1_1	+	1718709..1718728	TATACATATCAACTCCGCGCACCA	AAACTGGTGCGCGGAGTTGATATG	NA	NA	NA
JFONFGPK_01784	groS	JFONFGPK_01784_gR276f	ACGACCACACGGTCACCTAA	TGG	0.55	291	12	0.0442804	0.445848	JFONFGPK_01784	groS	JFONFGPK_1_1	+	1719066..1719085	TATAACGACCACACGGTCACCTAA	AAACTTAGGTGACCGTGTGGTCGT	NA	NA	NA
JFONFGPK_01785	clpC_2	JFONFGPK_01785_gR2389f	GGCTATCAAAGCGAGCAGCT	TGG	0.55	2445	53	0.0218557	0.565048	JFONFGPK_01785	clpC_2	JFONFGPK_1_1	+	1721647..1721666	TATAGGCTATCAAAGCGAGCAGCT	AAACAGCTGCTCGCTTTGATAGCC	NA	NA	NA
JFONFGPK_01786	ctsR	JFONFGPK_01786_gR449f	AATGCTGTCTGAAGTATTTT	TGG	0.3	462	10	0.0226244	0.571454	JFONFGPK_01786	ctsR	JFONFGPK_1_1	+	1722151..1722170	TATAAATGCTGTCTGAAGTATTTT	AAACAAAATACTTCAGACAGCATT	NA	NA	NA
JFONFGPK_01787	cspLA	JFONFGPK_01787_gR104f	TTTAAAACCATTAGTTTGGA	TGG	0.25	210	103	0.542105	0.601115	JFONFGPK_01787	cspLA	JFONFGPK_1_1	+	1722463..1722482	TATATTTAAAACCATTAGTTTGGA	AAACTCCAAACTAATGGTTTTAAA	NA	NA	NA
JFONFGPK_01788	JFONFGPK_01788	JFONFGPK_01788_gR55f	CAGAGCCGTGCCTTACCACT	TGG	0.6	71	13	0.254902	0.554683	JFONFGPK_01788	JFONFGPK_01788	JFONFGPK_1_1	+	1723137..1723156	TATACAGAGCCGTGCCTTACCACT	AAACAGTGGTAAGGCACGGCTCTG	NA	NA	NA
JFONFGPK_01789	ahpC	JFONFGPK_01789_gR123r	AAACAAATGAAAAGTCTGCT	GGG	0.3	561	119	0.219963	0.653991	JFONFGPK_01789	ahpC	JFONFGPK_1_1	-	1723694..1723713	TATAAAACAAATGAAAAGTCTGCT	AAACAGCAGACTTTTCATTTGTTT	NA	NA	NA
JFONFGPK_01790	ahpF	JFONFGPK_01790_gR19r	GCAAGTTGTTCTTTAATATC	AGG	0.3	1533	15	0.00991408	0.653685	JFONFGPK_01790	ahpF	JFONFGPK_1_1	-	1724171..1724190	TATAGCAAGTTGTTCTTTAATATC	AAACGATATTAAAGAACAACTTGC	NA	NA	NA
JFONFGPK_01791	hutI	JFONFGPK_01791_gR1206f	TGACCAGTTAAAGGATGACC	TGG	0.45	1266	57	0.0457464	0.446849	JFONFGPK_01791	hutI	JFONFGPK_1_1	+	1726935..1726954	TATATGACCAGTTAAAGGATGACC	AAACGGTCATCCTTTAACTGGTCA	NA	NA	NA
JFONFGPK_01792	hutU	JFONFGPK_01792_gR38r	GTCTAACTTAACAGTCATAG	CGG	0.35	2031	34	0.016907	0.498925	JFONFGPK_01792	hutU	JFONFGPK_1_1	-	1727337..1727356	TATAGTCTAACTTAACAGTCATAG	AAACCTATGACTGTTAAGTTAGAC	NA	NA	NA
JFONFGPK_01793	JFONFGPK_01793	JFONFGPK_01793_gR31r	TTTTGGCCTTCTGAGAAGTT	GGG	0.4	900	27	0.0306818	0.402577	JFONFGPK_01793	JFONFGPK_01793	JFONFGPK_1_1	-	1729449..1729468	TATATTTTGGCCTTCTGAGAAGTT	AAACAACTTCTCAGAAGGCCAAAA	NA	NA	NA
JFONFGPK_01794	fchA	JFONFGPK_01794_gR48r	GAGCAGGGGCATCTGAGCCA	AGG	0.65	627	44	0.0724876	0.530772	JFONFGPK_01794	fchA	JFONFGPK_1_1	-	1730376..1730395	TATAGAGCAGGGGCATCTGAGCCA	AAACTGGCTCAGATGCCCCTGCTC	NA	NA	NA
JFONFGPK_01795	fhs	JFONFGPK_01795_gR32r	AGGTTCCATAGTGACAGAGT	TGG	0.45	1674	28	0.0169287	0.620716	JFONFGPK_01795	fhs	JFONFGPK_1_1	-	1731004..1731023	TATAAGGTTCCATAGTGACAGAGT	AAACACTCTGTCACTATGGAACCT	NA	NA	NA
JFONFGPK_01796	JFONFGPK_01796	JFONFGPK_01796_gR20r	GTAATCAGAGGGCGCTTTGA	TGG	0.5	597	16	0.0277296	0.491043	JFONFGPK_01796	JFONFGPK_01796	JFONFGPK_1_1	-	1732687..1732706	TATAGTAATCAGAGGGCGCTTTGA	AAACTCAAAGCGCCCTCTGATTAC	NA	NA	NA
JFONFGPK_01797	JFONFGPK_01797	JFONFGPK_01797_gR68r	GGCATTGATCCCGTAAAGAG	TGG	0.5	1344	64	0.0483384	0.428208	JFONFGPK_01797	JFONFGPK_01797	JFONFGPK_1_1	-	1733551..1733570	TATAGGCATTGATCCCGTAAAGAG	AAACCTCTTTACGGGATCAATGCC	NA	NA	NA
JFONFGPK_01798	hutH	JFONFGPK_01798_gR39r	CAATCACGTCTTCGATAGTA	AGG	0.4	1542	35	0.0229961	0.523143	JFONFGPK_01798	hutH	JFONFGPK_1_1	-	1734876..1734895	TATACAATCACGTCTTCGATAGTA	AAACTACTATCGAAGACGTGATTG	NA	NA	NA
JFONFGPK_01799	hutG	JFONFGPK_01799_gR24r	GATAATAGCTAGTGGTGGAT	GGG	0.4	987	20	0.0206825	0.42959	JFONFGPK_01799	hutG	JFONFGPK_1_1	-	1736588..1736607	TATAGATAATAGCTAGTGGTGGAT	AAACATCCACCACTAGCTATTATC	NA	NA	NA
JFONFGPK_01800	JFONFGPK_01800	JFONFGPK_01800_gR2996f	GAGAGCATTTGCTTTGGCAA	AGG	0.45	3075	76	0.0248773	0.609827	JFONFGPK_01800	JFONFGPK_01800	JFONFGPK_1_1	+	1740564..1740583	TATAGAGAGCATTTGCTTTGGCAA	AAACTTGCCAAAGCAAATGCTCTC	NA	NA	NA
JFONFGPK_01801	rpsB	JFONFGPK_01801_gR60r	TAGGGTTCCAGCGACGAGTT	TGG	0.55	768	56	0.0748663	0.442145	JFONFGPK_01801	rpsB	JFONFGPK_1_1	-	1741019..1741038	TATATAGGGTTCCAGCGACGAGTT	AAACAACTCGTCGCTGGAACCCTA	NA	NA	NA
JFONFGPK_01802	tsf	JFONFGPK_01802_gR168r	TTAAACCTTCAGCGGCAACA	CGG	0.45	1041	164	0.160627	0.536133	JFONFGPK_01802	tsf	JFONFGPK_1_1	-	1742028..1742047	TATATTAAACCTTCAGCGGCAACA	AAACTGTTGCCGCTGAAGGTTTAA	NA	NA	NA
JFONFGPK_01803	pepO	JFONFGPK_01803_gR1864f	CCCACTTTCCATTCACAGCC	TGG	0.55	1896	29	0.0154584	0.460546	JFONFGPK_01803	pepO	JFONFGPK_1_1	+	1744917..1744936	TATACCCACTTTCCATTCACAGCC	AAACGGCTGTGAATGGAAAGTGGG	NA	NA	NA
JFONFGPK_01804	treA	JFONFGPK_01804_gR1585f	TCGTGTCCTTATAGGATTTT	GGG	0.35	1629	41	0.0254817	0.537555	JFONFGPK_01804	treA	JFONFGPK_1_1	+	1746741..1746760	TATATCGTGTCCTTATAGGATTTT	AAACAAAATCCTATAAGGACACGA	NA	NA	NA
JFONFGPK_01805	JFONFGPK_01805	JFONFGPK_01805_gR1850f	TACCTGAAACTGCCCAGCAT	TGG	0.5	2025	172	0.0857855	0.47036	JFONFGPK_01805	JFONFGPK_01805	JFONFGPK_1_1	+	1748701..1748720	TATATACCTGAAACTGCCCAGCAT	AAACATGCTGGGCAGTTTCAGGTA	NA	NA	NA
JFONFGPK_01806	treR	JFONFGPK_01806_gR85r	TGACTCAATTCTATTTCAGT	AGG	0.3	714	81	0.116715	0.60751	JFONFGPK_01806	treR	JFONFGPK_1_1	-	1749184..1749203	TATATGACTCAATTCTATTTCAGT	AAACACTGAAATAGAATTGAGTCA	NA	NA	NA
JFONFGPK_01808	hxlR	JFONFGPK_01808_gR212f	TTGACTGACCGAACCTATTG	AGG	0.45	240	25	0.113636	0.524964	JFONFGPK_01808	hxlR	JFONFGPK_1_1	+	1750290..1750309	TATATTGACTGACCGAACCTATTG	AAACCAATAGGTTCGGTCAGTCAA	NA	NA	NA
JFONFGPK_01809	catE	JFONFGPK_01809_gR15r	AAGAGATGGTTGAGTTGTAA	GGG	0.35	858	11	0.0131265	0.432	JFONFGPK_01809	catE	JFONFGPK_1_1	-	1750631..1750650	TATAAAGAGATGGTTGAGTTGTAA	AAACTTACAACTCAACCATCTCTT	NA	NA	NA
JFONFGPK_01810	yaaA	JFONFGPK_01810_gR14r	TTTTGCGGTTGGAATTAAAA	AGG	0.3	732	10	0.0140449	0.576827	JFONFGPK_01810	yaaA	JFONFGPK_1_1	-	1751529..1751548	TATATTTTGCGGTTGGAATTAAAA	AAACTTTTAATTCCAACCGCAAAA	NA	NA	NA
JFONFGPK_01811	JFONFGPK_01811	JFONFGPK_01811_gR585f	GCCTGCCATTCCTTTGGCTT	AGG	0.55	615	27	0.0453782	0.561041	JFONFGPK_01811	JFONFGPK_01811	JFONFGPK_1_1	+	1752992..1753011	TATAGCCTGCCATTCCTTTGGCTT	AAACAAGCCAAAGGAATGGCAGGC	NA	NA	NA
JFONFGPK_01812	JFONFGPK_01812	JFONFGPK_01812_gR489f	GCGTCTTTATCTTTTAAAGT	CGG	0.3	510	18	0.0367347	0.673141	JFONFGPK_01812	JFONFGPK_01812	JFONFGPK_1_1	+	1753510..1753529	TATAGCGTCTTTATCTTTTAAAGT	AAACACTTTAAAAGATAAAGACGC	NA	NA	NA
JFONFGPK_01813	yceM	JFONFGPK_01813_gR884f	CTGTCTCATATATGGTAAAT	AGG	0.3	936	49	0.0534934	0.628549	JFONFGPK_01813	yceM	JFONFGPK_1_1	+	1754423..1754442	TATACTGTCTCATATATGGTAAAT	AAACATTTACCATATATGAGACAG	NA	NA	NA
JFONFGPK_01814	JFONFGPK_01814	JFONFGPK_01814_gR53f	AGCCTTAAGTTCTTGAACGC	GGG	0.45	147	91	0.716535	0.424968	JFONFGPK_01814	JFONFGPK_01814	JFONFGPK_1_1	+	1754556..1754575	TATAAGCCTTAAGTTCTTGAACGC	AAACGCGTTCAAGAACTTAAGGCT	NA	NA	NA
JFONFGPK_01815	nrdD_2	JFONFGPK_01815_gR2157f	CGTTTAATCACTTTAATATC	AGG	0.25	2199	39	0.0178981	0.579536	JFONFGPK_01815	nrdD_2	JFONFGPK_1_1	+	1756988..1757007	TATACGTTTAATCACTTTAATATC	AAACGATATTAAAGTGATTAAACG	NA	NA	NA
JFONFGPK_01816	JFONFGPK_01816	JFONFGPK_01816_gR1505f	GTGTACTCGTGGGCCATCGT	TGG	0.6	1560	52	0.0337662	0.553808	JFONFGPK_01816	JFONFGPK_01816	JFONFGPK_1_1	+	1758631..1758650	TATAGTGTACTCGTGGGCCATCGT	AAACACGATGGCCCACGAGTACAC	NA	NA	NA
JFONFGPK_01817	JFONFGPK_01817	JFONFGPK_01817_gR57f	AATTCTCTAAATATATGCAA	AGG	0.2	111	51	0.56044	0.455749	JFONFGPK_01817	JFONFGPK_01817	JFONFGPK_1_1	+	1758961..1758980	TATAAATTCTCTAAATATATGCAA	AAACTTGCATATATTTAGAGAATT	NA	NA	NA
JFONFGPK_01818	JFONFGPK_01818	JFONFGPK_01818_gR277f	GTGTGATAACTTCGTGTTGG	TGG	0.45	306	26	0.0909091	0.37243	JFONFGPK_01818	JFONFGPK_01818	JFONFGPK_1_1	+	1759375..1759394	TATAGTGTGATAACTTCGTGTTGG	AAACCCAACACGAAGTTATCACAC	NA	NA	NA
JFONFGPK_01819	yrrK	JFONFGPK_01819_gR357f	CCTTGGGCTGTAAAGCCAAG	AGG	0.55	420	60	0.15	0.472624	JFONFGPK_01819	yrrK	JFONFGPK_1_1	+	1759772..1759791	TATACCTTGGGCTGTAAAGCCAAG	AAACCTTGGCTTTACAGCCCAAGG	NA	NA	NA
JFONFGPK_01820	JFONFGPK_01820	JFONFGPK_01820_gR241f	CGCCATCATCCAACTTAAAG	CGG	0.45	270	26	0.104	0.442579	JFONFGPK_01820	JFONFGPK_01820	JFONFGPK_1_1	+	1760072..1760091	TATACGCCATCATCCAACTTAAAG	AAACCTTTAAGTTGGATGATGGCG	NA	NA	NA
JFONFGPK_01821	JFONFGPK_01821	JFONFGPK_01821_gR79f	ACAAGAATTTCAAGCGAAGA	AGG	0.35	112	30	0.326087	0.59644	JFONFGPK_01821	JFONFGPK_01821	JFONFGPK_1_1	+	1760180..1760199	TATAACAAGAATTTCAAGCGAAGA	AAACTCTTCGCTTGAAATTCTTGT	NA	NA	NA
JFONFGPK_01822	spxA_2	JFONFGPK_01822_gR347f	ATGGGCATTTAGCCAAGTTT	TGG	0.4	399	49	0.129288	0.469314	JFONFGPK_01822	spxA_2	JFONFGPK_1_1	+	1760560..1760579	TATAATGGGCATTTAGCCAAGTTT	AAACAAACTTGGCTAAATGCCCAT	NA	NA	NA
JFONFGPK_01823	recA	JFONFGPK_01823_gR924f	ATTTCGATGATACGTCCTTT	AGG	0.35	1137	210	0.188004	0.596573	JFONFGPK_01823	recA	JFONFGPK_1_1	+	1761826..1761845	TATAATTTCGATGATACGTCCTTT	AAACAAAGGACGTATCATCGAAAT	NA	NA	NA
JFONFGPK_01824	cinA	JFONFGPK_01824_gR1238f	AATTTGACCAGTCAAAATTT	CGG	0.25	1272	31	0.0247604	0.646287	JFONFGPK_01824	cinA	JFONFGPK_1_1	+	1763365..1763384	TATAAATTTGACCAGTCAAAATTT	AAACAAATTTTGACTGGTCAAATT	NA	NA	NA
JFONFGPK_01825	tag	JFONFGPK_01825_gR534f	CAGTAAAGCTGGTTATCCTT	AGG	0.4	561	24	0.0443623	0.550422	JFONFGPK_01825	tag	JFONFGPK_1_1	+	1764001..1764020	TATACAGTAAAGCTGGTTATCCTT	AAACAAGGATAACCAGCTTTACTG	NA	NA	NA
JFONFGPK_01826	ruvA	JFONFGPK_01826_gR563f	AATGTATTTTGCCGTAATTT	TGG	0.25	597	31	0.0537262	0.475564	JFONFGPK_01826	ruvA	JFONFGPK_1_1	+	1764600..1764619	TATAAATGTATTTTGCCGTAATTT	AAACAAATTACGGCAAAATACATT	NA	NA	NA
JFONFGPK_01827	mdrP	JFONFGPK_01827_gR1198f	TCAGCTGAATCTGCTTAGGA	AGG	0.45	1221	20	0.0166528	0.543315	JFONFGPK_01827	mdrP	JFONFGPK_1_1	+	1765833..1765852	TATATCAGCTGAATCTGCTTAGGA	AAACTCCTAAGCAGATTCAGCTGA	NA	NA	NA
JFONFGPK_01828	mutL	JFONFGPK_01828_gR1956f	ATTTGGTTGGCGAGAACTTC	CGG	0.45	1983	24	0.0122262	0.5211	JFONFGPK_01828	mutL	JFONFGPK_1_1	+	1767822..1767841	TATAATTTGGTTGGCGAGAACTTC	AAACGAAGTTCTCGCCAACCAAAT	NA	NA	NA
JFONFGPK_01829	mutS	JFONFGPK_01829_gR2529f	TCCAGATACTGTTGCATTCC	AGG	0.45	2556	24	0.00946372	0.378886	JFONFGPK_01829	mutS	JFONFGPK_1_1	+	1770506..1770525	TATATCCAGATACTGTTGCATTCC	AAACGGAATGCAACAGTATCTGGA	NA	NA	NA
JFONFGPK_01830	JFONFGPK_01830	JFONFGPK_01830_gR108f	TCTCGATAATCATCAATTAA	TGG	0.25	207	96	0.513369	0.655191	JFONFGPK_01830	JFONFGPK_01830	JFONFGPK_1_1	+	1770627..1770646	TATATCTCGATAATCATCAATTAA	AAACTTAATTGATGATTATCGAGA	NA	NA	NA
JFONFGPK_01831	argR_3	JFONFGPK_01831_gR323f	GTCCCGAGATAGAGTTGCTT	GGG	0.5	438	112	0.267943	0.550539	JFONFGPK_01831	argR_3	JFONFGPK_1_1	+	1771191..1771210	TATAGTCCCGAGATAGAGTTGCTT	AAACAAGCAACTCTATCTCGGGAC	NA	NA	NA
JFONFGPK_01832	argS	JFONFGPK_01832_gR117r	AGCTAAAAGCTGGAAAGGCA	AGG	0.45	1692	113	0.0675837	0.726236	JFONFGPK_01832	argS	JFONFGPK_1_1	-	1771726..1771745	TATAAGCTAAAAGCTGGAAAGGCA	AAACTGCCTTTCCAGCTTTTAGCT	NA	NA	NA
JFONFGPK_01833	JFONFGPK_01833	JFONFGPK_01833_gR202r	CTAAGATCAAATATGCTTTT	AGG	0.25	309	198	0.685121	0.585244	JFONFGPK_01833	JFONFGPK_01833	JFONFGPK_1_1	-	1773590..1773609	TATACTAAGATCAAATATGCTTTT	AAACAAAAGCATATTTGATCTTAG	NA	NA	NA
JFONFGPK_01834	JFONFGPK_01834	JFONFGPK_01834_gR818f	GGTATAAATGGCTACACCTA	GGG	0.4	873	52	0.0609613	0.420647	JFONFGPK_01834	JFONFGPK_01834	JFONFGPK_1_1	+	1774528..1774547	TATAGGTATAAATGGCTACACCTA	AAACTAGGTGTAGCCATTTATACC	NA	NA	NA
JFONFGPK_01835	JFONFGPK_01835	JFONFGPK_01835_gR862f	ATTTCTTTAACTGTAAACGT	TGG	0.25	879	14	0.016298	0.53694	JFONFGPK_01835	JFONFGPK_01835	JFONFGPK_1_1	+	1775487..1775506	TATAATTTCTTTAACTGTAAACGT	AAACACGTTTACAGTTAAAGAAAT	NA	NA	NA
JFONFGPK_01836	JFONFGPK_01836	JFONFGPK_01836_gR881f	GTGGAGTAGGCCAACTTTCT	TGG	0.5	942	58	0.0629067	0.573237	JFONFGPK_01836	JFONFGPK_01836	JFONFGPK_1_1	+	1776404..1776423	TATAGTGGAGTAGGCCAACTTTCT	AAACAGAAAGTTGGCCTACTCCAC	NA	NA	NA
JFONFGPK_01837	aspS	JFONFGPK_01837_gR1621f	CTAATTGCATCACACCCTCA	CGG	0.45	1749	125	0.0722961	0.386512	JFONFGPK_01837	aspS	JFONFGPK_1_1	+	1778078..1778097	TATACTAATTGCATCACACCCTCA	AAACTGAGGGTGTGATGCAATTAG	NA	NA	NA
JFONFGPK_01838	hisS	JFONFGPK_01838_gR1260f	AGAATATCCTGGGTTCCTTT	TGG	0.4	1281	18	0.0142744	0.583473	JFONFGPK_01838	hisS	JFONFGPK_1_1	+	1779803..1779822	TATAAGAATATCCTGGGTTCCTTT	AAACAAAGGAACCCAGGATATTCT	NA	NA	NA
JFONFGPK_01839	rpmF	JFONFGPK_01839_gR16r	GCTTTTGACGTGTGACGTGC	AGG	0.55	183	12	0.0736196	0.307048	JFONFGPK_01839	rpmF	JFONFGPK_1_1	-	1780072..1780091	TATAGCTTTTGACGTGTGACGTGC	AAACGCACGTCACACGTCAAAAGC	NA	NA	NA
JFONFGPK_01840	rpmGA	JFONFGPK_01840_gR115r	GTAACGTGTTTACGTAATTT	TGG	0.3	150	111	0.853846	0.484786	JFONFGPK_01840	rpmGA	JFONFGPK_1_1	-	1780369..1780388	TATAGTAACGTGTTTACGTAATTT	AAACAAATTACGTAAACACGTTAC	NA	NA	NA
JFONFGPK_01841	JFONFGPK_01841	JFONFGPK_01841_gR36r	CTACGGCTGTCCCAGAATAC	AGG	0.55	615	32	0.0537815	0.510037	JFONFGPK_01841	JFONFGPK_01841	JFONFGPK_1_1	-	1780732..1780751	TATACTACGGCTGTCCCAGAATAC	AAACGTATTCTGGGACAGCCGTAG	NA	NA	NA
JFONFGPK_01842	cadC	JFONFGPK_01842_gR62r	CTTTTCAAGGTAGTTCGTTG	CGG	0.4	339	58	0.181818	0.543527	JFONFGPK_01842	cadC	JFONFGPK_1_1	-	1781384..1781403	TATACTTTTCAAGGTAGTTCGTTG	AAACCAACGAACTACCTTGAAAAG	NA	NA	NA
JFONFGPK_01843	JFONFGPK_01843	JFONFGPK_01843_gR139r	ACTAACATCGAACTCGTAAT	TGG	0.35	924	135	0.149336	0.475311	JFONFGPK_01843	JFONFGPK_01843	JFONFGPK_1_1	-	1781850..1781869	TATAACTAACATCGAACTCGTAAT	AAACATTACGAGTTCGATGTTAGT	NA	NA	NA
JFONFGPK_01844	JFONFGPK_01844	JFONFGPK_01844_gR16r	GATGAAAATTTATCTAAATC	AGG	0.2	753	12	0.0163711	0.641623	JFONFGPK_01844	JFONFGPK_01844	JFONFGPK_1_1	-	1782716..1782735	TATAGATGAAAATTTATCTAAATC	AAACGATTTAGATAAATTTTCATC	NA	NA	NA
JFONFGPK_01845	JFONFGPK_01845	JFONFGPK_01845_gR11r	TCTCATGAAGTAGGTTTTAG	TGG	0.35	603	7	0.0120069	0.526643	JFONFGPK_01845	JFONFGPK_01845	JFONFGPK_1_1	-	1783460..1783479	TATATCTCATGAAGTAGGTTTTAG	AAACCTAAAACCTACTTCATGAGA	NA	NA	NA
JFONFGPK_01846	JFONFGPK_01846	JFONFGPK_01846_gR263f	TTGCTCTAAAGGAACCTGTA	AGG	0.4	282	16	0.0610687	0.424697	JFONFGPK_01846	JFONFGPK_01846	JFONFGPK_1_1	+	1784777..1784796	TATATTGCTCTAAAGGAACCTGTA	AAACTACAGGTTCCTTTAGAGCAA	NA	NA	NA
JFONFGPK_01847	JFONFGPK_01847	JFONFGPK_01847_gR67r	AGAACACCACCGGATACACC	AGG	0.55	843	63	0.0765492	0.47969	JFONFGPK_01847	JFONFGPK_01847	JFONFGPK_1_1	-	1785329..1785348	TATAAGAACACCACCGGATACACC	AAACGGTGTATCCGGTGGTGTTCT	NA	NA	NA
JFONFGPK_01848	nudL	JFONFGPK_01848_gR603f	TACCGCTTCTCCTCTCCTAG	TGG	0.55	642	36	0.0578778	0.432764	JFONFGPK_01848	nudL	JFONFGPK_1_1	+	1786741..1786760	TATATACCGCTTCTCCTCTCCTAG	AAACCTAGGAGAGGAGAAGCGGTA	NA	NA	NA
JFONFGPK_01849	JFONFGPK_01849	JFONFGPK_01849_gR16r	TCAATCAAGGTAGCCGATAC	TGG	0.45	327	12	0.0390879	0.357711	JFONFGPK_01849	JFONFGPK_01849	JFONFGPK_1_1	-	1787015..1787034	TATATCAATCAAGGTAGCCGATAC	AAACGTATCGGCTACCTTGATTGA	NA	NA	NA
JFONFGPK_01850	JFONFGPK_01850	JFONFGPK_01850_gR58r	GCTTCATGGTAGTCTTCTCT	AGG	0.45	588	54	0.0950704	0.399614	JFONFGPK_01850	JFONFGPK_01850	JFONFGPK_1_1	-	1787370..1787389	TATAGCTTCATGGTAGTCTTCTCT	AAACAGAGAAGACTACCATGAAGC	NA	NA	NA
JFONFGPK_01851	JFONFGPK_01851	JFONFGPK_01851_gR38r	TAGAATAATACATACCACAC	TGG	0.3	1080	34	0.0320755	0.350305	JFONFGPK_01851	JFONFGPK_01851	JFONFGPK_1_1	-	1787934..1787953	TATATAGAATAATACATACCACAC	AAACGTGTGGTATGTATTATTCTA	NA	NA	NA
JFONFGPK_01852	JFONFGPK_01852	JFONFGPK_01852_gR2204f	ATTATATAAGGCAGGCACTA	GGG	0.35	2274	67	0.0297249	0.543187	JFONFGPK_01852	JFONFGPK_01852	JFONFGPK_1_1	+	1791284..1791303	TATAATTATATAAGGCAGGCACTA	AAACTAGTGCCTGCCTTATATAAT	NA	NA	NA
JFONFGPK_01853	JFONFGPK_01853	JFONFGPK_01853_gR15r	CTTGCTTCGTATTTTCTTTA	CGG	0.3	534	11	0.0214008	0.726236	JFONFGPK_01853	JFONFGPK_01853	JFONFGPK_1_1	-	1791516..1791535	TATACTTGCTTCGTATTTTCTTTA	AAACTAAAGAAAATACGAAGCAAG	NA	NA	NA
JFONFGPK_01854	rpsD	JFONFGPK_01854_gR588f	CGACGTGATTGTTTCCATGA	TGG	0.45	612	21	0.035473	0.521583	JFONFGPK_01854	rpsD	JFONFGPK_1_1	+	1792763..1792782	TATACGACGTGATTGTTTCCATGA	AAACTCATGGAAACAATCACGTCG	NA	NA	NA
JFONFGPK_01856	JFONFGPK_01856	JFONFGPK_01856_gR209f	TTCTACTAACTGTCCTTCAT	GGG	0.35	273	61	0.241107	0.511269	JFONFGPK_01856	JFONFGPK_01856	JFONFGPK_1_1	+	1795051..1795070	TATATTCTACTAACTGTCCTTCAT	AAACATGAAGGACAGTTAGTAGAA	NA	NA	NA
JFONFGPK_01857	dnaC	JFONFGPK_01857_gR1353f	ACTCGTAATTCAGCTACTTC	AGG	0.4	1362	6	0.00447094	0.609827	JFONFGPK_01857	dnaC	JFONFGPK_1_1	+	1796484..1796503	TATAACTCGTAATTCAGCTACTTC	AAACGAAGTAGCTGAATTACGAGT	NA	NA	NA
JFONFGPK_01858	rplI	JFONFGPK_01858_gR385f	AATTTTGAGCATAGCCTGTT	GGG	0.35	453	65	0.150115	0.641251	JFONFGPK_01858	rplI	JFONFGPK_1_1	+	1796913..1796932	TATAAATTTTGAGCATAGCCTGTT	AAACAACAGGCTATGCTCAAAATT	NA	NA	NA
JFONFGPK_01859	gdpP	JFONFGPK_01859_gR1949f	TCCCATCATAATCAAATGAA	TGG	0.3	1977	25	0.0127747	0.544941	JFONFGPK_01859	gdpP	JFONFGPK_1_1	+	1798926..1798945	TATATCCCATCATAATCAAATGAA	AAACTTCATTTGATTATGATGGGA	NA	NA	NA
JFONFGPK_01860	mnmG	JFONFGPK_01860_gR1826f	CATACGACTAGTGGCCAAAC	TGG	0.5	1899	70	0.0372539	0.640919	JFONFGPK_01860	mnmG	JFONFGPK_1_1	+	1800870..1800889	TATACATACGACTAGTGGCCAAAC	AAACGTTTGGCCACTAGTCGTATG	NA	NA	NA
JFONFGPK_01861	JFONFGPK_01861	JFONFGPK_01861_gR265f	TACCACCAATGGTGTAATAT	TGG	0.35	318	50	0.167785	0.3807	JFONFGPK_01861	JFONFGPK_01861	JFONFGPK_1_1	+	1801331..1801350	TATATACCACCAATGGTGTAATAT	AAACATATTACACCATTGGTGGTA	NA	NA	NA
JFONFGPK_01862	JFONFGPK_01862	JFONFGPK_01862_gR58f	ATGAGCTTTGACCATCATTC	CGG	0.4	67	6	0.12766	0.560804	JFONFGPK_01862	JFONFGPK_01862	JFONFGPK_1_1	+	1801540..1801559	TATAATGAGCTTTGACCATCATTC	AAACGAATGATGGTCAAAGCTCAT	NA	NA	NA
JFONFGPK_01863	mnmA	JFONFGPK_01863_gR935f	AATACCGATTTTATCAGCAA	CGG	0.3	1122	184	0.166969	0.604479	JFONFGPK_01863	mnmA	JFONFGPK_1_1	+	1803095..1803114	TATAAATACCGATTTTATCAGCAA	AAACTTGCTGATAAAATCGGTATT	NA	NA	NA
JFONFGPK_01864	sdhB	JFONFGPK_01864_gR49r	CTTGATGGACCAATCATTAC	TGG	0.4	672	45	0.0690184	0.556787	JFONFGPK_01864	sdhB	JFONFGPK_1_1	-	1803641..1803660	TATACTTGATGGACCAATCATTAC	AAACGTAATGATTGGTCCATCAAG	NA	NA	NA
JFONFGPK_01865	sdhA	JFONFGPK_01865_gR45r	CAATATTTCCATTAAATTGT	TGG	0.2	873	41	0.0480657	0.594787	JFONFGPK_01865	sdhA	JFONFGPK_1_1	-	1804320..1804339	TATACAATATTTCCATTAAATTGT	AAACACAATTTAATGGAAATATTG	NA	NA	NA
JFONFGPK_01866	JFONFGPK_01866	JFONFGPK_01866_gR381f	GAGTTTTCTACTGTGGGAAT	AGG	0.4	615	231	0.388235	0.51177	JFONFGPK_01866	JFONFGPK_01866	JFONFGPK_1_1	+	1805928..1805947	TATAGAGTTTTCTACTGTGGGAAT	AAACATTCCCACAGTAGAAAACTC	NA	NA	NA
JFONFGPK_01867	ecfT_2	JFONFGPK_01867_gR765f	CGATGAATGAGAGAATCTCC	GGG	0.45	801	33	0.0422535	0.589367	JFONFGPK_01867	ecfT_2	JFONFGPK_1_1	+	1807298..1807317	TATACGATGAATGAGAGAATCTCC	AAACGGAGATTCTCTCATTCATCG	NA	NA	NA
JFONFGPK_01868	ecfA2	JFONFGPK_01868_gR823f	GATAAGTATAACTTACATTT	TGG	0.2	843	17	0.0206561	0.68061	JFONFGPK_01868,JFONFGPK_01869	ecfA2,ecfA1	JFONFGPK_1_1	+	1808149..1808168	TATAGATAAGTATAACTTACATTT	AAACAAATGTAAGTTATACTTATC	NA	NA	NA
JFONFGPK_01869	ecfA1	JFONFGPK_01869_gR774f	AACGATACGCCATCTAATGT	TGG	0.4	840	63	0.0768293	0.378487	JFONFGPK_01869	ecfA1	JFONFGPK_1_1	+	1808918..1808937	TATAAACGATACGCCATCTAATGT	AAACACATTAGATGGCGTATCGTT	NA	NA	NA
JFONFGPK_01870	pgsA	JFONFGPK_01870_gR516f	CGAACAAGAGTTAATAGATT	AGG	0.3	543	24	0.0458891	0.57115	JFONFGPK_01870	pgsA	JFONFGPK_1_1	+	1809501..1809520	TATACGAACAAGAGTTAATAGATT	AAACAATCTATTAACTCTTGTTCG	NA	NA	NA
JFONFGPK_01871	JFONFGPK_01871	JFONFGPK_01871_gR926f	TTCCATTGCCAGCAAGTAAT	GGG	0.4	1026	97	0.0964215	0.588592	JFONFGPK_01871	JFONFGPK_01871	JFONFGPK_1_1	+	1810467..1810486	TATATTCCATTGCCAGCAAGTAAT	AAACATTACTTGCTGGCAATGGAA	NA	NA	NA
JFONFGPK_01872	JFONFGPK_01872	JFONFGPK_01872_gR1257f	TAAAGGTCTTCGTCAATATT	AGG	0.3	1290	30	0.023622	0.595945	JFONFGPK_01872	JFONFGPK_01872	JFONFGPK_1_1	+	1811873..1811892	TATATAAAGGTCTTCGTCAATATT	AAACAATATTGACGAAGACCTTTA	NA	NA	NA
JFONFGPK_01873	JFONFGPK_01873	JFONFGPK_01873_gR1199f	ATGATTGGTTTTAAACTGTT	TGG	0.25	1245	43	0.035102	0.55592	JFONFGPK_01873	JFONFGPK_01873	JFONFGPK_1_1	+	1813106..1813125	TATAATGATTGGTTTTAAACTGTT	AAACAACAGTTTAAAACCAATCAT	NA	NA	NA
JFONFGPK_01874	arnC	JFONFGPK_01874_gR131r	TCCAAGTTTAATAACTAGAT	AGG	0.25	1260	127	0.102419	0.418358	JFONFGPK_01874	arnC	JFONFGPK_1_1	-	1813726..1813745	TATATCCAAGTTTAATAACTAGAT	AAACATCTAGTTATTAAACTTGGA	NA	NA	NA
JFONFGPK_01875	hasB	JFONFGPK_01875_gR100r	TTAATCTTATCAACTTTAGA	GGG	0.2	1209	96	0.0807401	0.666129	JFONFGPK_01875	hasB	JFONFGPK_1_1	-	1814990..1815009	TATATTAATCTTATCAACTTTAGA	AAACTCTAAAGTTGATAAGATTAA	NA	NA	NA
JFONFGPK_01876	gtaB_2	JFONFGPK_01876_gR26r	TAGACCTGCAGCAGGAATAA	TGG	0.45	915	22	0.024581	0.641623	JFONFGPK_01876	gtaB_2	JFONFGPK_1_1	-	1816306..1816325	TATATAGACCTGCAGCAGGAATAA	AAACTTATTCCTGCTGCAGGTCTA	NA	NA	NA
[truncated: 17 more rows]

## Sheet: Legend Table S1
Table S1: GAS 5448 (NV1) genome-wide sgRNA design
